# Supplementary material for: Integrated mRNA-miRNA transcriptome analysis of bladder biopsies from patients with bladder pain syndrome identifies signaling alterations contributing to the disease pathogenesis
Source: BMC Urol. 2021 Dec 7;21:172. doi: 10.1186/s12894-021-00934-0 (PMC8653529; doi:10.1186/s12894-021-00934-0)
Supplement: Supplementary file 1 — Additional file 1. Demographical and clinical information about the subjects participating in the study. [file 12894_2021_934_MOESM1_ESM.xlsx]

## Sheet: Sheet2
	sex	age	pain	urgency	mast cells	neutrophils	diagnosis
QPCR									average control	stdev
P/C1	female	40	no	no	N/A	N/A	nephrolithiasis		51.875	21.5833
P/C2	female	75	no	no	N/A	N/A	normal, hematuria evaluation
P/C3	female	47	no	no	N/A	N/A	normal, fistula closure
P/C4	female	30	no	no	N/A	N/A	nephrolithiasis
P/C5	female	74	no	no	N/A	N/A	normal
P/C6	female	47	no	no	N/A	N/A	normal
P/C7	female	23	no	no	N/A	N/A	normal
P/C8	female	79	no	no	N/A	N/A	stress incontinence		patients	stdev
P1	female	48	yes	no	yes	yes	BPS		45.75	15.8472
P2	female	26	yes	yes	yes	yes	BPS
P3	female	23	yes	yes	yes	yes	BPS
P4	female	45	yes	yes	yes	yes	BPS
P5	female	46	yes	yes	no	no	BPS
P6	female	37	yes	no	yes	no	BPS
P7	female	58	yes	yes	yes	yes	BPS
P8	female	70	yes	no	no	no	BPS
P9	female	43	yes	yes	yes	yes	BPS
P10	female	41	yes	yes	no	no	BPS
P11	female	37	yes	yes	yes	yes	BPS
P12	female	67	yes	yes	yes	yes	BPS
P13	female	79	yes	yes	yes	yes	BPS
P14	female	46	yes	yes	no	yes	BPS
P15	female	38	yes	yes	yes	yes	BPS
P16	female	28	yes	yes	no	yes	BPS
NGS									average control	stdev
Control 1	male	50	no	no	N/A	N/A	ureterolithiasis		46.8333	6.76511
Control 2	male	40	no	no	N/A	N/A	nephrolithiasis
Control 3	male	40	no	no	N/A	N/A	nephrolithiasis
Control 4	male	46	no	no	N/A	N/A	normal
Control 5	female	58	no	no	N/A	N/A	normal, fistula closure
Control 6	female	47	no	no	N/A	N/A	normal		patients	stdev
Pain 1	female	50	yes	yes	yes	yes	BPS		38	11.349
Pain 2	female	26	yes	yes	yes	yes	BPS
Pain 3	female	45	yes	yes	yes	yes	BPS
Pain 4	female	23	yes	yes	yes	yes	BPS
Pain 5	female	47	yes	yes	yes	yes	BPS
Pain 6	female	37	yes	no	yes	yes	BPS
