# Supplementary material for: Integrated mRNA-miRNA transcriptome analysis of bladder biopsies from patients with bladder pain syndrome identifies signaling alterations contributing to the disease pathogenesis
Source: BMC Urol. 2021 Dec 7;21:172. doi: 10.1186/s12894-021-00934-0 (PMC8653529; doi:10.1186/s12894-021-00934-0)
Supplement: Supplementary file 2 — Additional file 2. List of differentially expressed genes with p-value<0.05, absolute log2 fold change>0.5 and mean of read counts>50 reads. [file 12894_2021_934_MOESM2_ESM.xlsx]

## Sheet: Sheet1
gene_id	GENENAME	normMean.pain	normMean.control	pain1.norm	pain2.norm	pain3.norm	pain4.norm	pain5.norm	pain6.norm	control1.norm	control2.norm	control3.norm	control4.norm	control5.norm	control6.norm	log2FoldChange	pvalue	padj
TPPP3	tubulin polymerization-promoting protein family member 3	415.918	72.49	148.278	604.367	495.536	545.524	599.456	102.344	73.9941	92.0404	60.0573	42.721	68.3164	97.8137	2.51927	2.2767e-10	4.58414e-06
CRIP1	cysteine-rich protein 1 (intestinal)	590.327	203.886	384.029	894.389	581.167	347.993	827.706	506.676	240.29	183.294	222.4	139.89	208.853	228.586	1.53123	7.0594e-10	7.10706e-06
NNAT	neuronatin	138.061	39.693	59.7378	104.782	164.243	216.821	204.224	78.5601	40.4298	41.6935	48.7965	40.208	35.1342	31.8958	1.79774	9.5704e-09	5.44672e-05
MET	met proto-oncogene	393.713	671.994	412.831	329.315	349.542	421.295	370.005	479.288	701.037	774.87	619.341	729.608	530.916	676.19	-0.765812	1.08204e-08	5.44672e-05
GFRA3	GDNF family receptor alpha 3	112.929	38.008	77.8725	140.333	98.2649	145.833	141.755	73.5149	20.5963	44.0535	41.2894	30.9937	27.3266	63.7915	1.57433	6.00646e-08	0.000201567
CRIP2	cysteine-rich protein 2	1411.94	688.105	1181.95	1861.75	1375.71	963.733	1928.11	1160.38	606.447	597.083	882.091	586.367	689.02	767.625	1.03602	1.21336e-07	0.000349013
MFAP3L	microfibrillar-associated protein 3-like	358.253	659.576	443.766	243.244	360.773	447.53	264.289	389.917	762.063	819.71	566.79	758.089	519.205	531.596	-0.876705	8.50382e-06	0.0142687
NAT14	N-acetyltransferase 14 (GCN5-related, putative)	127.883	70.186	139.744	160.915	130.552	97.9936	139.353	98.7406	70.18	58.2136	74.1332	52.773	95.643	70.1707	0.856194	1.07783e-05	0.0166939
MAL	mal, T-cell differentiation protein	151.202	64.888	126.943	200.208	94.0536	87.1912	139.353	259.464	41.9554	59.7869	65.6876	76.2277	71.2443	74.4235	1.22314	1.37848e-05	0.0179894
PSRC1	proline/serine-rich coiled-coil 1	54.297	29.814	50.1371	54.2621	58.959	43.9814	60.0657	58.3795	25.1733	33.8268	36.5974	25.13	27.3266	30.8326	0.861676	1.4295e-05	0.0179894
NLGN4Y	neuroligin 4, Y-linked	2.152	83.37	0	0	2.80757	3.85802	1.20131	5.04514	139.597	172.281	103.223	78.7407	0	6.37915	-5.21256	1.72026e-05	0.0193457
SPHK1	sphingosine kinase 1	88.16	41.463	70.4053	102.911	105.284	43.9814	99.7091	106.669	56.4491	35.4002	43.1662	30.156	40.0139	43.5909	1.07881	2.08152e-05	0.0212967
FAM83A	family with sequence similarity 83, member A	4.254	135.731	1.06675	5.61332	0	1.54321	7.20789	10.0903	5.33978	246.228	103.223	19.2663	438.201	2.12638	-4.98782	2.11539e-05	0.0212967
RGS2	regulator of G-protein signaling 2, 24kDa	1348.86	520.791	481.103	911.229	2175.87	1695.21	2054.25	775.51	465.324	560.896	562.099	591.393	596.305	348.727	1.37274	2.61214e-05	0.0250455
SNHG5	small nucleolar RNA host gene 5 (non-protein coding)	950.419	461.267	1036.88	1229.32	654.164	565.585	961.052	1255.52	598.056	579.776	539.577	340.093	429.418	280.683	1.0419	2.95181e-05	0.0270157
S100B	S100 calcium binding protein B	136.618	65.863	115.209	142.204	136.167	148.148	206.626	71.3527	53.3978	55.8536	87.2707	57.799	53.6772	87.1818	1.05167	3.32602e-05	0.0291171
MFAP5	microfibrillar associated protein 5	651.792	280.432	594.178	958.006	713.123	629.628	806.082	209.734	297.502	249.374	262.751	183.449	409.899	279.62	1.21515	4.39397e-05	0.0368636
ZNF784	zinc finger protein 784	131.685	75.979	115.209	179.626	144.59	108.024	156.171	86.4881	68.6544	70.8003	80.702	76.2277	71.2443	88.245	0.777876	5.8804e-05	0.0473607
C10orf10	chromosome 10 open reading frame 10	602.806	311.371	519.505	969.233	669.605	385.03	654.717	418.747	359.291	333.548	321.869	211.092	246.915	395.508	0.949621	7.46531e-05	0.0564972
CXorf57	chromosome X open reading frame 57	62.374	110.575	68.2718	54.2621	60.3628	81.79	39.6434	69.9112	91.5391	125.867	96.6547	145.754	88.8114	114.825	-0.810049	9.46779e-05	0.0657358
GRK5	G protein-coupled receptor kinase 5	302.873	208.743	259.219	366.737	289.18	331.018	330.362	240.725	184.604	210.041	219.584	184.287	226.42	227.523	0.532915	0.000102497	0.0687925
SLC2A4	solute carrier family 2 (facilitated glucose transporter), member 4	293.835	104.969	176.013	101.04	551.687	374.228	454.097	105.948	73.2313	112.494	122.93	95.4941	127.849	97.8137	1.48563	0.000124968	0.0786322
AIM1	absent in melanoma 1	1265.82	2117.36	1559.58	1206.86	1075.3	1414.35	717.185	1621.65	2226.69	2506.33	1732.28	2341.28	1785.01	2112.56	-0.741343	0.000146255	0.0885818
ANGPTL7	angiopoietin-like 7	174.703	26.15	40.5364	145.946	311.64	359.567	182.6	7.92808	10.6796	41.6935	45.9813	26.8053	13.6633	18.0743	2.73922	0.000158313	0.0910753
VIM	vimentin	14089.9	9841.5	13500.7	16231.8	14363.5	10497.7	16430.4	13515.2	10412.6	9215.05	9398.96	7708.21	10764.7	11549.5	0.517608	0.000238676	0.133493
H19	H19, imprinted maternally expressed transcript (non-protein coding)	3796.69	1417.32	4485.67	3328.7	6448.99	1719.13	1995.38	4802.25	775.794	826.004	2413.55	1501.1	2332.52	654.926	1.42161	0.000247497	0.133994
KIAA1804	mixed lineage kinase 4	28.727	50.941	20.2682	22.4533	44.9211	27.7777	21.6237	35.316	51.1093	54.2802	47.8581	57.799	47.8215	46.7805	-0.821071	0.000252882	0.133994
IGFBP6	insulin-like growth factor binding protein 6	2304.63	808.525	1228.89	5871.53	2420.13	829.474	2547.99	929.748	578.985	968.391	1096.98	476.633	947.646	782.51	1.51054	0.000279927	0.14329
CYFIP2	cytoplasmic FMR1 interacting protein 2	316.981	501.106	337.092	379.835	341.12	296.296	332.764	214.779	547.709	414.575	661.568	529.406	503.59	349.79	-0.665999	0.000284659	0.14329
POMZP3	POM121 and ZP3 fusion	95.605	50.097	105.608	119.751	101.073	87.1912	93.7025	66.3076	79.3339	55.8536	26.2751	56.1237	46.8455	36.1485	0.914239	0.00032334	0.151406
LOC401320	uncharacterized LOC401320	110.571	184.364	135.477	119.751	117.918	121.142	94.9039	74.2357	147.225	263.534	195.186	204.391	139.561	156.289	-0.744344	0.000341027	0.156059
ZDHHC23	zinc finger, DHHC-type containing 23	54.83	84.49	62.938	43.0354	58.959	54.0122	44.4486	65.5868	101.456	73.947	81.6404	87.1174	81.9797	80.8026	-0.605935	0.000363689	0.162731
GPR126	G protein-coupled receptor 126	449.5	792.49	468.302	261.955	313.044	594.906	425.265	633.526	880.301	944.791	671.891	970.856	587.521	699.581	-0.813715	0.000378128	0.165513
ABCC4	ATP-binding cassette, sub-family C (CFTR/MRP), member 4	801.192	1266.58	884.333	780.251	564.322	1102.62	586.242	889.386	1343.34	1540.3	1167.36	1319.33	943.743	1285.4	-0.659095	0.000394502	0.165758
METRN	meteorin, glial cell differentiation regulator	67.014	32.989	44.8033	114.137	95.4574	46.2962	58.8644	42.5233	30.513	27.5335	38.4742	35.182	32.2063	34.0222	0.995033	0.000412784	0.165906
SLC39A6	solute carrier family 39 (zinc transporter), member 6	1043.37	1529.32	1100.88	802.705	908.249	1167.44	855.336	1425.61	1570.66	1632.34	1329.71	1751.56	1406.34	1485.28	-0.549092	0.000420224	0.165906
SMOX	spermine oxidase	93.158	62.994	85.3397	116.009	88.4385	74.0739	91.2999	103.786	64.0774	60.5736	59.1189	58.6367	65.3886	70.1707	0.554424	0.000457089	0.17699
H1FX	H1 histone family, member X	926.967	499.594	871.532	1455.72	1285.87	510.03	915.402	523.253	498.888	518.416	622.156	403.756	480.167	474.184	0.889386	0.000503876	0.188834
RPL13AP6	ribosomal protein L13a pseudogene 6	51.715	29.266	48.0036	78.5865	43.5173	45.5246	52.8578	41.8026	35.09	32.2535	34.7206	26.8053	24.3987	22.327	0.784299	0.000510746	0.188834
PRSS23	protease, serine, 23	1618.59	992.932	914.202	1579.21	1990.57	1584.1	1715.48	1927.96	826.141	797.683	1348.47	1073.05	1087.21	825.037	0.705092	0.000515812	0.188834
LTK	leukocyte receptor tyrosine kinase	84.02	29.609	123.743	134.72	46.3249	97.222	84.092	18.0184	44.2439	27.5335	13.1375	16.7533	41.9658	34.0222	1.49861	0.000538383	0.193578
TWIST1	twist family bHLH transcription factor 1	62.124	32.914	46.9368	48.6488	96.8612	41.6666	85.2933	53.3344	25.1733	40.9068	37.5358	36.8574	28.3025	28.7062	0.905013	0.000605305	0.206573
C11orf92	colorectal cancer associated 1	396.443	717.816	310.423	239.502	367.792	615.74	289.517	555.686	845.211	876.35	557.407	729.608	497.734	800.584	-0.852217	0.000649465	0.211767
NELL2	NEL-like 2 (chicken)	199.564	431.597	354.16	207.693	189.511	162.037	198.217	85.7674	527.113	748.123	335.945	308.262	234.228	435.909	-1.11542	0.000664451	0.211767
MT1E	metallothionein 1E	93.729	48.942	55.4708	106.653	115.11	68.6727	114.125	102.344	26.6989	32.2535	70.3796	56.9614	47.8215	59.5388	0.93739	0.000688632	0.211767
P2RX2	purinergic receptor P2X, ligand-gated ion channel, 2	114.367	7.299	56.0012	126.071	75.0946	63.1481	84.4486	41.4415	14.4937	11.0134	5.63037	3.35067	2.92785	6.37915	3.96983	0.000690857	0.0211767
CAMK2A	calcium/calmodulin-dependent protein kinase II alpha	69.004	25.111	27.7354	39.2932	105.284	109.568	114.125	18.0184	19.0707	22.0268	35.659	21.7793	23.4228	28.7062	1.46129	0.000695018	0.211767
SELM	selenoprotein M	1234.94	574.043	918.469	2129.32	1520.3	726.079	1542.49	572.984	353.951	408.282	837.048	482.496	826.629	535.849	1.1043	0.000696891	0.211767
FAM83B	family with sequence similarity 83, member B	120.325	190.754	132.277	116.009	129.148	105.71	78.0855	160.724	230.373	243.081	153.897	170.884	158.104	188.185	-0.661899	0.000769882	0.226258
DIRAS1	DIRAS family, GTP-binding RAS-like 1	96.918	39.735	45.8701	39.2932	130.552	140.432	141.755	83.6052	20.5963	38.5468	38.4742	30.9937	80.0278	29.7694	1.29409	0.000775356	0.226258
NCALD	neurocalcin delta	406.148	195.338	230.417	435.968	428.154	660.492	518.968	162.886	124.341	208.468	254.305	146.592	270.338	167.984	1.05611	0.00087725	0.242413
CSDC2	cold shock domain containing C2, RNA binding	119.271	53.376	74.6722	119.751	143.186	77.9319	236.659	63.4246	31.2759	36.9735	81.6404	40.208	66.3645	63.7915	1.15891	0.000953376	0.252582
NCOA7	nuclear receptor coactivator 7	234.373	390.279	245.352	179.626	258.296	237.654	182.6	302.708	420.317	354.788	277.765	635.789	283.025	369.991	-0.732407	0.00102802	0.261446
ZRSR2	zinc finger (CCCH type), RNA-binding motif and serine/arginine rich 2	117.12	72.255	139.744	153.431	96.8612	111.111	127.339	74.2357	58.7376	69.227	60.9957	64.5004	90.7633	89.3082	0.690158	0.00102907	0.261446
PSD	pleckstrin and Sec7 domain containing	670.36	243.473	294.422	596.883	1073.9	895.06	1005.5	156.399	112.135	136.094	509.548	250.462	277.17	175.427	1.46118	0.00103877	0.261446
HLA-DRB1	major histocompatibility complex, class II, DR beta 1	439.093	1169.32	562.175	505.199	603.628	144.29	412.051	407.215	2485.29	476.722	1045.37	1168.55	301.568	1538.44	-1.41409	0.00106033	0.263578
ILF3-AS1	ILF3 antisense RNA 1 (head to head)	240.523	160.491	237.884	278.795	299.006	239.197	249.873	138.381	162.482	170.707	162.342	147.429	166.887	153.1	0.575135	0.00107657	0.26435
PRSS53	protease, serine, 53	52.719	27.37	57.6043	54.2621	58.959	49.3826	70.8776	25.2257	34.3272	30.6801	26.2751	14.2403	33.1823	25.5166	0.931257	0.00113829	0.264837
DNALI1	dynein, axonemal, light intermediate chain 1	135.345	75.806	124.809	91.6842	175.473	144.29	185.002	90.8125	77.0454	69.227	49.7349	61.1497	72.2202	125.457	0.839784	0.00114565	0.264837
ADCY1	adenylate cyclase 1 (brain)	35.712	59.941	24.5352	37.4221	28.0757	47.8394	46.8513	29.5501	57.212	66.867	61.9341	75.39	54.6531	43.5909	-0.748171	0.00115467	0.264837
PCOLCE2	procollagen C-endopeptidase enhancer 2	808.889	375.229	532.306	1395.85	1024.76	604.937	1051.15	244.329	275.38	406.708	556.468	276.43	408.923	327.463	1.10652	0.00118204	0.264837
PKHD1	polycystic kidney and hepatic disease 1 (autosomal recessive)	42.61	86.52	60.8045	37.4221	15.4416	40.1234	38.4421	63.4246	128.918	93.6137	76.9484	96.3317	47.8215	75.4867	-1.00695	0.00119501	0.264837
ADAMTSL4	ADAMTS-like 4	909.89	560.114	747.789	1253.64	1169.35	789.35	1009.1	490.099	569.068	438.962	529.255	537.782	604.112	681.506	0.697956	0.00121625	0.264837
TPGS1	tubulin polyglutamylase complex subunit 1	52.139	23.668	54.4041	104.782	37.9022	24.6913	52.8578	38.1989	16.7822	25.1734	34.7206	20.104	29.2785	15.9479	1.1141	0.00124242	0.264837
IER5L	immediate early response 5-like	157.251	80.27	109.875	243.244	203.549	73.3023	198.217	115.318	86.9622	70.8003	87.2707	46.0717	81.0038	109.509	0.962254	0.00125228	0.264837
ADAMTS1	ADAM metallopeptidase with thrombospondin type 1 motif, 1	1300.23	2077.18	1151.02	1298.55	1400.98	1303.24	1238.56	1409.04	1867.4	2116.14	1588.7	3668.14	1497.11	1725.56	-0.675997	0.00127013	0.264837
MAGI1	membrane associated guanylate kinase, WW and PDZ domain containing 1	133.033	207.263	141.877	93.5553	119.322	181.327	109.32	152.796	242.579	228.921	146.39	225.332	171.767	228.586	-0.626679	0.00127637	0.264837
BANK1	B-cell scaffold protein with ankyrin repeats 1	58.877	114.445	81.0727	41.1643	40.7098	37.037	51.6565	101.624	166.296	107.774	90.0859	144.916	94.667	82.929	-0.946038	0.001289	0.264837
WNT5B	wingless-type MMTV integration site family, member 5B	202.989	135.573	180.28	215.177	217.587	206.79	164.58	233.518	106.033	91.2537	173.603	149.942	163.959	128.646	0.585672	0.00135147	0.274866
PTPRQ	protein tyrosine phosphatase, receptor type, Q	250.146	414.358	242.151	205.822	290.583	317.129	224.646	220.545	263.938	599.443	352.836	416.321	286.929	566.682	-0.726134	0.00137796	0.275505
ZNF737	zinc finger protein 737	195.679	325.341	170.679	194.595	224.606	224.537	147.762	211.896	450.83	462.562	290.902	287.32	177.623	282.809	-0.733994	0.00138357	0.275505
PRR24	proline rich 24	182.496	93.044	188.814	310.604	174.069	114.197	233.055	74.2357	94.5904	87.3204	91.0243	60.312	111.258	113.762	0.964174	0.00139565	0.275505
CBR3	carbonyl reductase 3	104.377	58.872	108.808	153.431	91.246	77.9319	124.937	69.9112	58.7376	54.2802	68.5028	29.3184	72.2202	70.1707	0.816607	0.00147418	0.279847
KIAA1244	KIAA1244	323.932	519.04	396.83	220.791	276.546	412.036	233.055	404.332	584.325	606.523	404.448	614.01	366.957	537.975	-0.675017	0.00148322	0.279847
SSC5D	scavenger receptor cysteine rich domain containing (5 domains)	371.091	185.984	341.359	293.764	585.378	238.425	504.552	263.068	234.95	203.748	132.314	128.163	95.643	321.084	0.995668	0.00150262	0.280142
LPCAT2	lysophosphatidylcholine acyltransferase 2	256.023	389.005	253.886	162.786	231.625	322.53	229.451	335.862	359.291	422.442	339.699	479.983	308.4	424.214	-0.594467	0.0015324	0.281781
HTRA3	HtrA serine peptidase 3	557.624	243.533	288.022	797.091	911.056	438.271	730.399	180.904	172.399	172.281	257.12	139.89	312.304	407.203	1.1944	0.0015394	0.281781
HLA-DRB5	major histocompatibility complex, class II, DR beta 5	64.434	655.536	87.4732	84.1998	16.8454	85.648	54.0592	58.3795	2170.24	16.5201	8.44555	571.289	31.2304	1135.49	-3.3466	0.00157949	0.283807
MEDAG	mesenteric estrogen-dependent adipogenesis	55.7	30.634	33.0691	59.8754	74.4006	45.5246	56.4618	64.8661	32.0387	30.6801	28.1518	15.078	44.8937	32.959	0.860555	0.00159276	0.283807
NTM	neurotrimin	140.865	85.686	145.078	190.853	151.609	148.148	120.131	89.3711	69.4172	105.414	71.318	56.9614	101.499	109.509	0.710577	0.00163248	0.286672
KCNMB4	potassium large conductance calcium-activated channel, subfamily M, beta member 4	90.769	53.545	104.541	91.6842	80.0157	94.9072	120.131	53.3344	47.2952	73.1603	35.659	42.721	57.581	64.8547	0.757193	0.00167488	0.286672
WNK2	WNK lysine deficient protein kinase 2	85.878	54.65	82.1395	72.9731	109.495	114.197	67.2736	69.1905	41.9554	56.6402	65.6876	66.1757	51.7253	45.7173	0.655255	0.00169426	0.286672
CLEC3B	C-type lectin domain family 3, member B	2849	694.542	2017.22	9383.6	2455.22	681.326	2241.65	314.961	687.306	834.657	954.348	400.405	572.882	717.655	2.03601	0.00172051	0.288688
GEMIN8	gem (nuclear organelle) associated protein 8	237.246	163.873	257.086	297.506	214.779	169.753	284.712	199.643	154.091	141.601	147.328	160.832	192.262	187.122	0.527447	0.00175329	0.291757
ECHDC3	enoyl CoA hydratase domain containing 3	113.16	55.203	83.2062	202.079	137.571	91.0492	50.4552	114.597	60.2633	47.2002	39.4126	38.5327	45.8696	99.9401	1.02982	0.00178806	0.295102
PLAC9	placenta-specific 9	547.832	217.735	551.508	1090.85	529.227	206.018	772.445	136.94	178.501	218.694	163.281	104.708	343.534	297.694	1.32963	0.00181934	0.297824
EIF2AK3	eukaryotic translation initiation factor 2-alpha kinase 3	356.639	516.445	382.962	246.986	367.792	367.283	291.919	482.892	617.889	545.949	429.785	560.399	446.009	498.637	-0.528707	0.00184832	0.298114
DYSF	dysferlin	408.267	239.697	222.95	288.15	649.952	507.715	488.935	291.897	218.931	214.761	287.149	212.767	254.723	249.85	0.768735	0.00185072	0.298114
SDR42E1	short chain dehydrogenase/reductase family 42E, member 1	101.588	146.899	102.408	119.751	94.0536	97.9936	61.2671	134.057	144.174	143.961	146.39	149.942	151.272	145.657	-0.528504	0.00191273	0.298549
LYVE1	lymphatic vessel endothelial hyaluronan receptor 1	530.457	296.054	325.358	555.719	811.388	277.006	506.955	706.32	260.887	269.828	291.841	311.612	440.153	202.007	0.840424	0.00199711	0.30387
CTSL1	cathepsin L	1272.59	885.161	1081.68	1809.36	1092.14	1091.05	1118.42	1442.91	878.013	799.257	1108.24	864.473	960.334	700.644	0.522508	0.00201676	0.30387
C1orf123	chromosome 1 open reading frame 123	521.394	359.798	487.503	725.989	539.053	457.561	533.384	384.872	318.098	306.801	473.889	359.359	380.62	320.021	0.530754	0.00202228	0.30387
TPPP	tubulin polymerization promoting protein	299.179	115.121	96.0072	97.2975	470.268	567.128	475.721	88.6503	114.424	96.7604	123.868	138.215	88.8114	128.646	1.37875	0.00205789	0.306096
RASL11A	RAS-like, family 11, member A	214.156	123.211	148.278	372.35	228.817	123.457	235.458	176.58	93.0648	103.054	143.574	111.41	154.2	133.962	0.789877	0.00213211	0.310539
JUNB	jun B proto-oncogene	2527.6	1016.12	837.396	3092.94	6039.08	1135.8	2892.77	1167.59	672.813	1778.66	919.627	968.343	1155.52	601.767	1.31424	0.0021935	0.310539
ZNF486	zinc finger protein 486	276.146	398.695	225.083	286.279	317.255	293.209	301.53	233.518	464.561	501.109	347.206	430.561	259.602	389.128	-0.53363	0.00219403	0.310539
SEMA3B	sema domain, immunoglobulin domain (Ig), short basic domain, secreted, (semaphorin) 3B	536.258	315.343	497.104	770.896	533.438	529.32	647.509	239.284	224.271	300.508	295.594	270.567	386.476	414.645	0.764146	0.00219758	0.310539
SNX21	sorting nexin family member 21	503.593	346.075	468.302	660.5	508.17	422.839	618.677	343.07	288.348	368.162	362.22	292.346	358.173	407.203	0.537325	0.00221026	0.310539
UGGT2	UDP-glucose glycoprotein glucosyltransferase 2	166.326	240.324	192.014	145.946	164.243	176.697	152.567	166.49	310.47	265.894	211.139	288.995	169.815	195.627	-0.52983	0.00222089	0.310539
RTN2	reticulon 2	116.28	74.274	157.878	112.266	133.36	81.79	120.131	92.254	64.8402	79.4537	72.2564	75.39	52.7012	101.003	0.642245	0.00224949	0.312368
ZNF438	zinc finger protein 438	151.099	101.569	110.942	153.431	175.473	166.666	193.412	106.669	98.4046	103.054	119.176	108.897	81.0038	98.8769	0.566499	0.00226991	0.312855
CBLN2	cerebellin 2 precursor	68.313	20.747	148.278	46.7777	11.2303	132.716	56.4618	14.4147	6.86544	29.1068	15.9527	15.9157	20.4949	36.1485	1.72772	0.00233865	0.316031
PPM1H	protein phosphatase, Mg2+/Mn2+ dependent, 1H	167.85	245.77	166.412	179.626	124.937	180.555	117.729	237.842	256.31	270.614	219.584	263.027	208.853	256.229	-0.543366	0.00242379	0.31687
HAND2	heart and neural crest derivatives expressed 2	279.335	145.877	144.011	226.404	311.64	375.771	484.13	134.057	98.4046	126.654	173.603	134.864	197.142	144.594	0.937977	0.00246767	0.31687
ZNF428	zinc finger protein 428	159.435	85.102	153.611	319.959	155.82	91.0492	145.359	90.8125	73.9941	74.7337	106.039	64.5004	107.354	83.9922	0.894457	0.00247907	0.31687
PTMS	parathymosin	1227.5	729.082	1008.08	1800	1398.17	905.862	1532.88	720.014	514.145	631.696	881.153	536.945	975.949	834.606	0.750556	0.00248293	0.31687
FLJ20021	uncharacterized LOC90024	57.392	31.046	61.8713	91.6842	67.3817	31.6357	60.0657	31.7123	25.1733	34.6135	37.5358	26.8053	30.2544	31.8958	0.85728	0.00258017	0.320689
PLP2	proteolipid protein 2 (colonic epithelium-enriched)	1731.74	1111.4	1506.25	2110.61	1796.84	1168.98	1978.57	1829.22	961.161	1242.15	875.522	803.323	1764.52	1021.73	0.639395	0.00266686	0.327224
PLCD4	phospholipase C, delta 4	248.738	98.511	108.808	116.009	397.271	406.635	409.648	54.0551	77.8083	95.1871	150.143	116.436	53.6772	97.8137	1.3365	0.00267532	0.327224
RAMP3	receptor (G protein-coupled) activity modifying protein 3	274.992	167.195	221.883	364.866	362.177	148.919	302.731	249.374	141.123	124.294	171.726	143.241	182.502	240.281	0.714362	0.00273765	0.327224
TIMP1	TIMP metallopeptidase inhibitor 1	3300.82	1921.18	2868.48	5446.79	2796.34	1516.97	2985.27	4191.07	1502	1667.74	2470.79	1571.46	2192.96	2122.13	0.780562	0.00276006	0.327224
CYP1B1	cytochrome P450, family 1, subfamily B, polypeptide 1	221.732	522.142	149.344	151.56	296.199	434.413	156.171	142.705	261.649	306.801	959.04	928.973	461.624	214.765	-1.23414	0.00276103	0.327224
ATP5D	ATP synthase, H+ transporting, mitochondrial F1 complex, delta subunit	597.589	311.239	561.109	1165.7	589.59	282.407	609.067	377.665	226.559	227.348	489.842	260.514	383.548	279.62	0.938709	0.002766	0.327224
VAT1L	vesicle amine transport 1-like	71.478	37.431	46.9368	71.102	25.2681	78.7035	97.3065	109.552	48.8209	34.6135	25.3367	43.5587	36.1101	36.1485	0.93994	0.00277198	0.327224
GADD45G	growth arrest and DNA-damage-inducible, gamma	106.075	48.611	80.006	162.786	131.956	70.2159	159.775	31.7123	49.5837	75.5203	55.3653	31.8314	51.7253	27.643	1.11244	0.002779	0.327224
FAM50B	family with sequence similarity 50, member B	102.765	62.768	120.542	108.524	109.495	81.0184	135.749	61.2624	45.7696	62.1469	84.4555	51.9354	78.0759	54.2228	0.704386	0.00280938	0.328877
ZNF440	zinc finger protein 440	363.882	524.275	369.094	329.315	329.889	373.456	297.926	483.613	501.94	522.349	490.78	761.439	434.297	434.846	-0.523817	0.00284305	0.32966
CCDC85B	coiled-coil domain containing 85B	250.32	117.3	177.08	477.132	320.063	117.284	294.322	116.038	101.456	69.227	186.741	84.6044	163.959	97.8137	1.08872	0.00285086	0.32966
RABAC1	Rab acceptor 1 (prenylated)	702.017	417.038	600.578	1248.03	725.757	429.011	717.185	491.541	365.394	330.401	517.994	366.061	552.387	369.991	0.748493	0.00288118	0.32966
CELSR1	cadherin, EGF LAG seven-pass G-type receptor 1	285.205	428.769	249.619	256.342	290.583	358.024	193.412	363.25	438.625	494.815	335.945	463.23	308.4	531.596	-0.584032	0.00288156	0.32966
COL6A2	collagen, type VI, alpha 2	15718.1	10174.6	14397.9	18748.5	18035.8	14419	18972.4	9734.96	7751.08	10244.8	9656.08	7486.23	10649.6	15260	0.627405	0.00293628	0.334022
CECR2	cat eye syndrome chromosome region, candidate 2	32.039	74.548	22.4017	39.2932	26.6719	74.0739	20.4224	9.36955	98.4046	84.1737	55.3653	98.0071	39.038	72.2971	-1.21766	0.0029756	0.33552
ITPK1	inositol-tetrakisphosphate 1-kinase	631.288	400.608	440.566	669.856	852.097	619.598	812.089	393.521	337.932	335.121	567.729	413.808	409.899	339.158	0.654504	0.00299413	0.33552
LGI4	leucine-rich repeat LGI family, member 4	356.904	175.702	306.156	523.91	432.366	315.586	458.902	104.507	173.924	196.668	162.342	144.079	85.8835	291.315	1.01988	0.00305789	0.33552
PLEKHA4	pleckstrin homology domain containing, family A (phosphoinositide binding specific) member 4	254.212	170.237	229.35	329.315	252.681	195.216	271.497	247.212	192.995	164.414	183.925	117.273	127.849	234.966	0.574217	0.00308441	0.33552
RRM2B	ribonucleotide reductase M2 B (TP53 inducible)	186.189	310.166	170.679	86.0709	172.666	271.604	146.56	269.555	349.374	302.081	251.49	376.113	269.362	312.579	-0.72555	0.00309605	0.33552
C1QL1	complement component 1, q subcomponent-like 1	132.595	81.613	186.681	151.56	91.246	101.08	145.359	119.642	58.7376	80.2403	69.4412	76.2277	73.1962	131.836	0.701924	0.00309941	0.33552
MMP23A	matrix metallopeptidase 23A (pseudogene)	140.967	73.795	145.078	252.599	141.782	84.1048	142.956	79.2808	45.7696	70.8003	72.2564	47.747	83.9316	122.267	0.927106	0.00315801	0.340035
PRRX2	paired related homeobox 2	84.711	43.151	69.3385	166.528	82.8233	43.9814	64.871	80.7223	26.6989	40.9068	35.659	30.9937	56.605	68.0443	0.963142	0.00323381	0.344561
SNHG9	small nucleolar RNA host gene 9 (non-protein coding)	57.378	26.431	52.2706	142.204	42.1135	26.2345	50.4552	30.9916	25.1733	23.6001	26.2751	28.4807	26.3506	28.7062	1.08873	0.00323472	0.344561
TNFAIP8L3	tumor necrosis factor, alpha-induced protein 8-like 3	167.814	111.398	109.875	170.271	192.319	198.302	215.035	121.083	96.8789	89.6804	109.792	112.247	138.585	121.204	0.590223	0.00333228	0.344561
RAMP1	receptor (G protein-coupled) activity modifying protein 1	545.263	223.794	272.02	828.9	672.413	597.993	717.185	183.067	69.4172	122.721	432.6	212.767	365.981	139.278	1.28426	0.00336508	0.344561
MICAL1	microtubule associated monooxygenase, calponin and LIM domain containing 1	1170.25	691.938	914.202	974.846	1445.9	1291.66	1896.88	498.028	717.057	667.096	815.465	565.425	640.223	746.361	0.75777	0.00337243	0.344561
PART1	prostate androgen-regulated transcript 1 (non-protein coding)	113.92	55.04	48.0036	116.009	157.224	152.777	148.963	60.5417	35.8528	36.1868	84.4555	67.851	76.124	29.7694	1.04772	0.00338756	0.344561
GNG7	guanine nucleotide binding protein (G protein), gamma 7	314.949	199.428	257.086	295.635	393.06	356.481	432.473	154.958	167.059	175.427	199.878	217.793	232.276	204.133	0.657635	0.00341851	0.344561
RRAD	Ras-related associated with diabetes	286.501	150.5	200.548	419.128	315.852	211.419	473.318	98.7406	157.142	174.641	152.958	100.52	144.44	173.3	0.924274	0.00344464	0.344561
C19orf60	chromosome 19 open reading frame 60	265.295	143.176	291.222	516.425	221.798	140.432	276.302	145.588	123.578	129.801	190.494	107.221	182.502	125.457	0.88358	0.00345487	0.344561
CTGF	connective tissue growth factor	270.496	694.027	138.677	202.079	363.58	319.444	344.777	254.419	154.091	556.176	963.731	1830.3	301.568	358.296	-1.35924	0.00350559	0.346005
VGLL3	vestigial-like family member 3	172.865	296.409	181.347	95.4264	164.243	267.746	130.943	197.481	290.637	267.468	193.309	486.685	246.915	293.441	-0.770101	0.00354325	0.347166
VWA1	von Willebrand factor A domain containing 1	1009.85	581.825	798.993	1339.71	1277.44	793.208	1249.37	600.372	361.58	431.095	819.219	481.659	899.825	497.574	0.794658	0.00355183	0.347166
PALM	paralemmin	502.551	258.197	412.831	892.518	752.429	267.746	511.76	178.021	257.835	247.014	241.167	189.313	281.073	332.779	0.957673	0.00362352	0.349718
EVA1B	eva-1 homolog B (C. elegans)	135.002	79.21	118.409	246.986	123.533	81.79	147.762	91.5333	69.4172	79.4537	104.162	64.5004	79.0519	78.6762	0.754208	0.00365984	0.349718
LOC100271836	smg-1 homolog, phosphatidylinositol 3-kinase-related kinase (C. elegans) pseudogene	50.026	95.073	32.0024	29.9377	49.1325	94.9072	37.2408	56.938	119.001	117.214	61.9341	94.6564	58.5569	119.078	-0.90603	0.00367576	0.349718
PDLIM4	PDZ and LIM domain 4	283.336	150.899	184.547	413.514	348.139	235.339	355.589	162.886	72.4685	112.494	200.816	123.137	250.819	145.657	0.906727	0.00370624	0.349718
EMP3	epithelial membrane protein 3	878.577	501.264	721.121	1609.15	985.457	467.592	884.168	603.976	534.741	394.122	513.302	401.243	749.529	414.645	0.807413	0.00371964	0.349718
SDHAP1	succinate dehydrogenase complex, subunit A, flavoprotein pseudogene 1	136.95	201.843	146.144	145.946	176.877	117.284	138.151	97.2992	264.701	259.601	170.788	158.319	173.719	183.932	-0.570795	0.00372088	0.349718
S100A13	S100 calcium binding protein A13	530.954	358.609	486.436	813.931	499.747	387.345	601.859	396.404	356.24	298.935	410.079	317.476	425.514	343.411	0.561698	0.00373329	0.349718
PREX2	phosphatidylinositol-3,4,5-trisphosphate-dependent Rac exchange factor 2	31.112	79.286	12.801	18.7111	23.8643	85.648	16.8184	28.8294	83.148	131.374	50.6733	63.6627	34.1582	112.698	-1.32725	0.00375163	0.349718
C11orf96	chromosome 11 open reading frame 96	230.343	139.688	168.546	224.533	241.451	238.425	323.154	185.95	87.725	95.9737	145.451	237.06	133.705	138.215	0.721064	0.00380529	0.351465
C9orf37	chromosome 9 open reading frame 37	107.735	72.033	104.541	159.044	85.6309	105.71	116.528	74.9564	73.2313	73.947	79.7636	56.1237	80.0278	69.1075	0.564468	0.00392405	0.357958
CLCN4	chloride channel, voltage-sensitive 4	25.59	50.818	42.6699	16.84	29.4795	31.6357	15.6171	17.2976	49.5837	56.6402	40.351	60.312	21.4709	76.5498	-0.979342	0.00393753	0.357958
FSIP2	fibrous sheath interacting protein 2	44.449	92.388	40.5364	43.0354	26.6719	66.3579	18.0197	72.0735	98.4046	177.787	75.0716	82.9291	59.5329	60.602	-1.04168	0.00401885	0.358487
CALHM2	calcium homeostasis modulator 2	453.49	293.771	298.689	514.554	567.129	381.944	627.086	331.538	318.861	247.801	346.268	211.93	275.218	362.549	0.624121	0.00402374	0.358487
GLDC	glycine dehydrogenase (decarboxylating)	29.297	61.665	29.8689	58.0043	19.653	33.1789	26.4289	8.64881	24.4104	71.587	67.5644	71.2017	81.0038	54.2228	-1.10328	0.00405454	0.358782
COX7A1	cytochrome c oxidase subunit VIIa polypeptide 1 (muscle)	404.673	209.88	281.621	662.372	408.501	414.351	510.559	150.634	126.629	177.001	302.163	170.884	322.063	160.542	0.945035	0.00406269	0.358782
CD97	CD97 molecule	818.464	559.527	685.918	823.287	668.202	780.091	1279.4	673.887	700.274	493.242	645.616	447.314	569.954	500.764	0.54803	0.00411347	0.359132
C11orf93	colorectal cancer associated 2	154.235	108.04	193.081	132.849	185.3	127.315	151.366	135.498	115.95	143.174	87.2707	107.221	106.378	88.245	0.507276	0.00416604	0.360775
TPSAB1	tryptase alpha/beta 1	1758.07	810.588	1529.71	3452.19	1837.55	371.141	1990.58	1367.23	1365.46	820.497	614.649	427.21	886.162	749.551	1.11614	0.00420605	0.361918
ZNF835	zinc finger protein 835	51.786	25.551	78.9392	69.2309	60.3628	33.9505	51.6565	16.5769	28.2246	31.4668	23.4599	17.591	18.543	34.0222	1.00112	0.0043073	0.366256
SLC19A2	solute carrier family 19 (thiamine transporter), member 2	180.396	286.78	170.679	101.04	162.839	212.963	168.184	266.672	266.989	261.174	243.983	443.964	254.723	249.85	-0.659126	0.00433484	0.366256
DNLZ	DNL-type zinc finger	58.418	30.26	57.6043	104.782	28.0757	37.037	84.092	38.9197	27.4617	23.6001	43.1662	24.2923	32.2063	30.8326	0.932511	0.00434742	0.366256
TMEM30B	transmembrane protein 30B	528.966	750.065	501.371	469.648	693.47	463.734	383.219	662.355	586.613	829.15	757.285	946.564	669.501	711.276	-0.503216	0.00441537	0.36737
CFD	complement factor D (adipsin)	5895.05	2630.56	4429.13	13092.1	8422.71	1834.87	5761.51	1829.94	2246.52	2588.93	3733.87	1775.02	2286.65	3152.37	1.1639	0.00445695	0.36779
GCSAM	germinal center-associated, signaling and motility	47.348	77.121	71.472	28.0666	40.7098	46.2962	52.8578	44.6855	89.2507	92.0404	67.5644	98.0071	47.8215	68.0443	-0.692677	0.0044995	0.368283
ENTPD5	ectonucleoside triphosphate diphosphohydrolase 5	101.985	201.895	75.739	46.7777	58.959	158.95	76.8841	194.598	222.745	230.494	121.053	271.404	143.464	222.207	-0.971083	0.00453038	0.369309
FAT2	FAT atypical cadherin 2	545.481	785.182	499.237	529.523	488.517	792.437	388.025	575.146	673.575	1021.1	673.767	759.764	680.236	902.65	-0.523289	0.00461355	0.369858
TFCP2L1	transcription factor CP2-like 1	340.093	498.489	349.893	434.097	262.508	370.37	233.055	390.638	516.433	652.936	378.173	468.256	390.38	584.756	-0.552147	0.004657	0.369858
HHIP	hedgehog interacting protein	138.366	221.079	89.6067	157.173	106.688	190.586	158.574	127.57	135.783	199.814	218.646	293.184	183.478	295.567	-0.674069	0.00465784	0.369858
ZBTB44	zinc finger and BTB domain containing 44	467.244	712.414	516.305	284.408	412.713	675.153	442.084	472.802	816.987	873.99	608.08	792.433	455.768	727.224	-0.605168	0.00465903	0.369858
RPL18A	ribosomal protein L18a	2119.65	1390.67	1896.68	3315.6	2285.36	1243.82	2205.61	1770.84	1222.05	1231.93	1849.58	1306.76	1519.55	1214.17	0.606995	0.00466854	0.369858
MRPL54	mitochondrial ribosomal protein L54	290.931	178.106	272.02	501.456	244.259	165.895	321.952	240.005	182.315	129.014	223.338	159.157	219.589	155.226	0.701771	0.00468408	0.369858
TSSC4	tumor suppressing subtransferable candidate 4	299.606	192.163	251.752	480.874	310.236	195.216	344.777	214.779	170.11	179.361	234.599	166.696	234.228	167.984	0.633376	0.00472473	0.371611
DOCK8	dedicator of cytokinesis 8	422.035	621.328	421.365	286.279	308.833	499.227	384.421	632.084	736.89	543.589	585.558	709.504	583.617	568.808	-0.552344	0.00476213	0.372282
RPL37	ribosomal protein L37	1919.36	1237.42	1621.45	2975.06	1841.77	1222.99	2197.2	1657.69	1176.28	1318.46	1683.48	1037.03	1368.28	840.985	0.632193	0.00478167	0.372282
ZBTB21	zinc finger and BTB domain containing 21	92.488	147.864	90.6734	48.6488	108.091	116.512	86.4947	104.507	160.956	135.307	99.4699	226.17	136.633	128.646	-0.665099	0.00478872	0.372282
RIMS2	regulating synaptic membrane exocytosis 2	34.887	67.028	28.8022	24.3244	35.0946	43.9814	18.0197	59.1002	50.3465	103.84	79.7636	62.825	34.1582	71.2339	-0.917174	0.00486456	0.372978
CCL2	chemokine (C-C motif) ligand 2	106.466	199.122	110.942	106.653	117.918	88.7344	120.131	94.4162	119.764	143.174	334.069	345.957	168.839	82.929	-0.905753	0.00486582	0.372978
GPER	G protein-coupled estrogen receptor 1	81.057	42.486	52.2706	84.1998	126.341	52.469	132.145	38.9197	48.058	45.6269	47.8581	41.0457	23.4228	48.9068	0.918964	0.00490576	0.372978
KCNIP3	Kv channel interacting protein 3, calsenilin	83.167	44.622	57.6043	82.3287	129.148	65.5863	129.742	34.5953	31.2759	44.8402	56.3037	36.0197	42.9418	56.3492	0.891115	0.0049347	0.372978
ENKD1	enkurin domain containing 1	210.514	132.306	196.281	282.537	220.394	156.635	295.523	111.714	109.847	126.654	152.958	104.708	144.44	155.226	0.663493	0.00495391	0.372978
SNTA1	syntrophin, alpha 1	398.207	225.619	256.019	499.585	526.419	377.314	563.417	166.49	154.091	172.281	322.808	216.956	266.434	221.144	0.817592	0.00504375	0.372978
ZDHHC2	zinc finger, DHHC-type containing 2	397.51	565.428	494.97	323.701	352.35	317.901	323.154	572.984	572.882	580.562	553.653	686.887	496.758	501.827	-0.504912	0.00504782	0.372978
CIDECP	cell death-inducing DFFA-like effector c pseudogene	70.275	47.593	59.7378	95.4264	80.0157	62.4999	72.0789	51.8929	44.2439	40.9068	51.6117	45.234	54.6531	48.9068	0.53737	0.00505315	0.372978
RGS10	regulator of G-protein signaling 10	282.683	192.589	323.224	340.541	245.662	219.907	341.173	225.59	249.444	156.547	243.983	180.936	186.406	138.215	0.548056	0.00505347	0.372978
SERINC5	serine incorporator 5	644.058	1001.7	598.445	404.159	724.353	709.104	451.694	976.595	1188.48	1248.45	774.176	1085.62	730.01	983.453	-0.634952	0.0050539	0.372978
COL9A3	collagen, type IX, alpha 3	68.146	36.294	57.6043	78.5865	37.9022	81.0184	114.125	39.6404	38.9041	39.3335	39.4126	17.591	28.3025	54.2228	0.908507	0.00509407	0.372978
TRAPPC5	trafficking protein particle complex 5	233.793	121.527	230.417	480.874	218.99	89.506	225.847	157.12	106.796	99.9071	185.802	102.195	148.344	86.1186	0.937222	0.00511638	0.373255
GGT5	gamma-glutamyltransferase 5	315.622	194.704	279.488	527.652	331.293	155.864	307.537	291.897	201.386	221.841	204.57	132.351	180.551	227.523	0.690936	0.00520293	0.374828
ARFRP1	ADP-ribosylation factor related protein 1	440.572	292.768	491.77	673.598	412.713	296.296	457.701	311.357	254.021	245.441	329.377	252.138	363.053	312.579	0.585411	0.00522478	0.374828
MZT2B	mitotic spindle organizing protein 2B	320.585	168.333	288.022	621.207	356.561	144.29	326.758	186.67	106.033	147.107	256.182	129.838	228.372	142.468	0.925047	0.00522867	0.374828
PLEKHH1	pleckstrin homology domain containing, family H (with MyTH4 domain) member 1	265.263	388.222	334.958	213.306	233.028	359.567	251.075	199.643	342.509	490.095	385.68	364.385	282.049	464.615	-0.545925	0.00523102	0.374828
MACROD1	MACRO domain containing 1	186.453	104.96	174.946	334.928	217.587	100.308	195.814	95.137	77.8083	111.707	143.574	97.1694	111.258	88.245	0.818854	0.00526699	0.375203
VKORC1	vitamin K epoxide reductase complex, subunit 1	713.075	450.579	636.848	1193.77	697.681	410.493	790.465	549.2	355.477	409.068	490.78	389.515	609.968	448.667	0.659638	0.00536385	0.375396
UGT1A6	UDP glucuronosyltransferase 1 family, polypeptide A6	179.992	356.644	146.144	174.013	89.8422	249.999	69.6763	350.277	257.072	273.761	537.7	454.016	349.39	267.924	-0.981124	0.00537309	0.375396
RNMTL1	RNA methyltransferase like 1	146.723	101.11	160.012	188.982	169.858	93.364	140.554	127.57	82.3852	92.0404	120.115	101.358	116.138	94.6241	0.525405	0.00539305	0.375396
IFI6	interferon, alpha-inducible protein 6	379.872	245.972	542.974	484.616	408.501	249.228	360.394	233.518	268.515	271.401	254.305	171.722	254.723	255.166	0.622888	0.00541056	0.375396
HOOK1	hook microtubule-tethering protein 1	65.506	104.2	77.8725	56.1332	63.1703	81.0184	31.2342	83.6052	120.527	119.574	73.1948	121.462	93.6911	96.7505	-0.656443	0.00543662	0.375396
IGFBP4	insulin-like growth factor binding protein 4	5953.89	4133.88	5840.44	9084.22	5587.06	3854.16	5082.76	6274.71	3885.07	4284.99	4207.76	3435.27	3879.4	5110.77	0.526028	0.00544965	0.375396
SC5DL	sterol-C5-desaturase	665.222	948.211	611.246	495.843	620.473	789.35	512.961	961.46	881.064	875.564	923.381	1238.91	926.176	844.175	-0.508021	0.00545302	0.375396
ZSCAN18	zinc finger and SCAN domain containing 18	752.898	524.492	698.719	870.064	939.132	776.233	828.907	404.332	463.035	498.749	573.359	476.633	538.724	596.451	0.519665	0.00547901	0.375396
ARL2	ADP-ribosylation factor-like 2	370.375	211.013	321.091	699.794	394.464	220.679	380.817	205.409	164.77	156.547	288.087	175.91	271.314	209.449	0.8072	0.00548132	0.375396
MRPL41	mitochondrial ribosomal protein L41	273.779	149.187	331.758	503.328	256.893	128.086	269.094	153.516	131.969	151.041	242.106	119.786	138.585	111.635	0.869949	0.0055034	0.375631
PGAP1	post-GPI attachment to proteins 1	189.302	334.703	177.08	91.6842	168.454	341.82	108.118	248.653	398.195	404.348	248.675	366.061	240.083	350.853	-0.814139	0.00558581	0.379967
JOSD2	Josephin domain containing 2	233.382	135.035	208.016	452.808	223.202	108.796	207.827	199.643	112.135	106.2	181.11	124.812	155.176	130.773	0.782098	0.0056773	0.380224
THAP8	THAP domain containing 8	73.301	45.094	62.938	117.88	67.3817	60.1851	81.6894	49.7307	48.8209	29.8935	61.9341	43.5587	44.8937	41.4645	0.678527	0.00567942	0.380224
STUB1	STIP1 homology and U-box containing protein 1, E3 ubiquitin protein ligase	206.632	132.836	181.347	323.701	237.24	141.203	211.431	144.868	116.712	109.347	174.541	124.812	161.032	110.572	0.627377	0.00578859	0.384664
RPLP1	ribosomal protein, large, P1	6903.35	3911.24	6050.59	12775.9	8087.21	3423.6	7105.78	3977.01	3702	4171.71	5783.33	3061.67	4048.24	2700.51	0.819377	0.00583862	0.386439
CST3	cystatin C	5718.57	3423.28	5850.04	10541.8	5144.87	2988.42	5435.95	4350.35	3255.74	2907.53	5039.18	2663.78	3796.44	2877	0.739954	0.00585369	0.386439
SOD3	superoxide dismutase 3, extracellular	1601.76	784.115	1429.44	3092.94	2153.41	649.69	1829.6	455.504	654.505	822.857	871.769	514.328	799.302	1041.93	1.0297	0.00591713	0.389351
CKB	creatine kinase, brain	3153.11	1512.07	1713.19	3716.02	5230.5	2724.53	4691.13	843.259	1168.65	956.591	2585.28	1305.92	2065.11	990.895	1.06005	0.00604109	0.396196
CCDC101	coiled-coil domain containing 101	292.916	172.632	308.29	480.874	313.044	162.037	351.985	141.264	153.328	160.481	234.599	142.403	172.743	172.237	0.756798	0.00616925	0.396196
SFRP4	secreted frizzled-related protein 4	100.155	43.213	76.8057	183.368	151.609	84.8764	73.2802	30.9916	24.4104	36.9735	37.5358	20.9417	34.1582	105.256	1.20951	0.00620822	0.396196
RGCC	regulator of cell cycle	139.791	81.382	115.209	200.208	147.397	86.4196	213.834	75.6771	115.95	90.4671	81.6404	66.1757	70.2683	63.7915	0.766833	0.0062208	0.396196
SSBP4	single stranded DNA binding protein 4	263.657	170.051	256.019	426.612	268.123	182.87	277.504	170.814	152.565	140.814	200.816	132.351	209.829	183.932	0.625537	0.00623761	0.396196
PPP1R12C	protein phosphatase 1, regulatory subunit 12C	1034.13	669.091	843.796	1182.54	1139.87	1091.05	1434.37	513.163	607.972	573.482	929.949	546.997	730.986	625.157	0.627284	0.00628091	0.397692
TRMT112	tRNA methyltransferase 11-2 homolog (S. cerevisiae)	680.218	453.083	648.582	1128.28	687.855	443.672	633.093	539.83	437.099	376.028	551.776	411.295	543.604	398.697	0.582756	0.00644005	0.402111
ZNF688	zinc finger protein 688	137.102	82.543	150.411	233.888	134.763	81.79	141.755	80.0015	78.5711	69.227	114.484	74.5524	71.2443	87.1818	0.718667	0.00645597	0.402111
SCML1	sex comb on midleg-like 1 (Drosophila)	92.944	149.447	108.808	50.5199	116.514	120.37	86.4947	74.9564	164.77	190.374	96.6547	170.884	98.5708	175.427	-0.678425	0.0064733	0.402111
LPGAT1	lysophosphatidylglycerol acyltransferase 1	455.58	678.24	408.564	284.408	459.038	607.252	336.368	637.85	726.21	777.23	553.653	789.082	552.387	670.874	-0.569732	0.0064822	0.402111
SPOCK3	sparc/osteonectin, cwcv and kazal-like domains proteoglycan (testican) 3	73.094	156.354	56.5376	56.1332	68.7855	117.284	28.8316	110.993	151.04	314.668	89.1475	62.825	114.186	206.259	-1.08839	0.00650073	0.402111
ECM1	extracellular matrix protein 1	705.502	457.741	868.332	939.295	599.416	489.197	646.307	690.464	445.49	625.403	387.557	267.216	403.067	617.715	0.622966	0.00654257	0.402858
EML6	echinoderm microtubule associated protein like 6	84.996	135.585	82.1395	69.2309	81.4195	115.741	50.4552	110.993	90.7763	167.561	170.788	158.319	99.5468	126.52	-0.660342	0.00661354	0.403471
SPEG	SPEG complex locus	834.629	344.931	328.558	533.265	1273.23	1450.61	1286.61	135.498	164.77	207.681	575.236	340.093	447.961	333.842	1.27515	0.00669258	0.405889
PRPH	peripherin	60.904	23.749	30.9356	121.622	65.9779	37.8086	103.313	5.76588	26.6989	27.5335	19.7063	19.2663	19.519	29.7694	1.34304	0.0067518	0.408251
CRYBB2P1	crystallin, beta B2 pseudogene 1	97.059	62.761	88.5399	129.106	101.073	74.0739	126.138	63.4246	74.757	49.5602	71.318	56.9614	76.124	47.8437	0.610808	0.00678131	0.408496
RPL36	ribosomal protein L36	3377.97	2041.17	3457.32	6318.73	3303.11	1731.48	3379.3	2077.88	1676.69	1860.47	2475.49	1816.06	2430.11	1988.17	0.726166	0.00686658	0.408496
HAPLN1	hyaluronan and proteoglycan link protein 1	25.783	52.855	37.3361	9.35553	16.8454	16.2037	50.4552	24.505	67.8915	77.8803	28.1518	49.4224	33.1823	60.602	-1.0254	0.00687758	0.408496
ZNF671	zinc finger protein 671	129.018	89.896	160.012	119.751	165.647	128.086	114.125	86.4881	86.9622	83.387	87.2707	71.2017	94.667	115.888	0.519623	0.00698985	0.413943
NME3	NME/NM23 nucleoside diphosphate kinase 3	568.948	342.509	579.243	1077.76	541.861	318.672	557.41	338.745	320.387	328.041	441.984	261.352	374.764	328.526	0.728517	0.00701101	0.413978
CILP	cartilage intermediate layer protein, nucleotide pyrophosphohydrolase	551.009	239.697	337.092	471.519	904.038	627.314	899.785	66.3076	273.092	369.735	284.334	118.949	204.949	187.122	1.19987	0.00711665	0.416552
HS1BP3	HCLS1 binding protein 3	459.635	319.798	418.165	617.465	513.785	359.567	556.209	292.618	252.495	307.588	389.434	305.749	320.111	343.411	0.518895	0.00715697	0.417551
NHLRC3	NHL repeat containing 3	300.359	429.113	327.491	185.24	321.467	418.981	242.666	306.312	424.894	479.082	352.836	438.1	363.053	516.711	-0.508193	0.00726074	0.418897
TRIM47	tripartite motif containing 47	460.703	289.818	338.159	572.558	530.631	430.555	609.067	283.249	276.143	213.974	312.485	203.553	473.335	259.419	0.666917	0.00739836	0.422535
PCOLCE	procollagen C-endopeptidase enhancer	1014.92	586.327	798.993	1975.89	940.536	454.474	971.864	947.766	495.837	596.296	514.24	398.73	654.862	857.996	0.790246	0.00739973	0.422535
NOSIP	nitric oxide synthase interacting protein	390.328	246.965	407.497	658.629	390.252	215.277	392.83	277.483	240.29	226.561	316.239	180.098	276.194	242.408	0.655287	0.00740773	0.422535
MRPL23	mitochondrial ribosomal protein L23	293.182	177.343	284.821	555.719	265.315	167.438	291.919	193.878	151.04	150.254	238.352	163.345	206.901	154.163	0.71851	0.00747102	0.422994
CLHC1	clathrin heavy chain linker domain containing 1	59.897	90.654	61.8713	41.1643	49.1325	85.648	62.4684	59.1002	70.18	107.774	95.7163	96.3317	64.4126	109.509	-0.57466	0.00761628	0.428363
FAM76B	family with sequence similarity 76, member B	82.415	129.917	86.4065	33.6799	94.0536	112.654	69.6763	98.0199	146.463	131.374	97.5931	167.533	113.21	123.33	-0.638258	0.0076823	0.42987
RPS15A	ribosomal protein S15a	762.946	487.004	720.054	1270.48	724.353	409.721	839.719	613.345	498.888	449.975	609.018	415.483	591.425	357.233	0.64488	0.00768577	0.42987
FXYD1	FXYD domain containing ion transport regulator 1	608.371	293.824	494.97	1229.32	762.255	322.53	709.977	131.174	220.457	269.828	327.5	192.663	335.726	416.771	1.04817	0.00782407	0.432372
PRKCDBP	protein kinase C, delta binding protein	511.302	270.601	317.89	965.491	532.034	316.357	617.476	318.565	151.04	194.308	349.083	190.988	495.782	242.408	0.916133	0.00792232	0.433919
PSAT1	phosphoserine aminotransferase 1	161.496	236.48	183.48	213.306	103.88	175.926	112.924	179.463	200.623	268.254	240.229	242.086	298.64	169.048	-0.550953	0.00792819	0.433919
C16orf13	chromosome 16 open reading frame 13	342.848	199.169	353.093	624.949	294.795	161.265	413.252	209.734	163.245	177.001	269.319	167.533	248.867	169.048	0.778818	0.00793057	0.433919
POLR2F	polymerase (RNA) II (DNA directed) polypeptide F	312.741	210.863	306.156	514.554	308.833	225.308	278.705	242.888	201.386	177.001	273.073	182.611	243.987	187.122	0.561519	0.00803818	0.436714
DGCR14	DiGeorge syndrome critical region gene 14	189.688	127.145	177.08	275.053	231.625	146.605	187.405	120.363	106.033	106.2	159.527	119.786	152.248	119.078	0.566736	0.00804281	0.436714
MAP1LC3A	microtubule-associated protein 1 light chain 3 alpha	275.469	155.883	264.553	488.359	273.738	201.388	312.342	112.435	115.187	95.1871	192.371	139.053	212.757	180.743	0.817208	0.00807811	0.436714
ANKRD35	ankyrin repeat domain 35	173.44	105.54	146.144	297.506	197.934	91.0492	200.62	107.389	95.3533	110.134	121.991	89.6304	91.7392	124.394	0.705049	0.0080901	0.436714
LYL1	lymphoblastic leukemia associated hematopoiesis regulator 1	70.282	39.406	43.7366	134.72	67.3817	36.2654	84.092	55.4966	46.5324	33.8268	48.7965	33.5067	42.9418	30.8326	0.809129	0.00814413	0.436735
C20orf27	chromosome 20 open reading frame 27	441.172	265.598	416.031	628.692	572.744	310.956	515.364	203.247	234.95	183.294	345.329	216.118	375.74	238.155	0.729135	0.00815526	0.436735
CTU2	cytosolic thiouridylase subunit 2 homolog (S. pombe)	95.549	63.78	98.1407	145.946	102.476	60.9567	86.4947	79.2808	52.635	58.2136	73.1948	58.6367	75.1481	64.8547	0.563666	0.00815557	0.436735
GAS2L1	growth arrest-specific 2 like 1	205.363	132.465	157.878	336.799	192.319	157.407	237.86	149.913	128.918	104.627	164.219	113.085	177.623	106.319	0.623606	0.00820626	0.437124
RPS4X	ribosomal protein S4, X-linked	12830.8	8476.96	12611.1	21040.6	12135.7	7834.09	12714.7	10648.9	6084.3	6733.11	8786.19	8766.19	11108.3	9383.74	0.597866	0.00828212	0.438843
RSC1A1	regulatory solute carrier protein, family 1, member 1	36.172	55.327	30.9356	37.4221	22.4606	48.611	37.2408	40.3611	54.1607	71.587	50.6733	56.9614	39.038	59.5388	-0.595411	0.00837836	0.442672
NOC4L	nucleolar complex associated 4 homolog (S. cerevisiae)	125.903	83.453	122.676	192.724	131.956	81.0184	136.95	90.0918	78.5711	79.4537	102.285	64.5004	89.7873	86.1186	0.576979	0.00842561	0.442672
PHYHIP	phytanoyl-CoA 2-hydroxylase interacting protein	217.251	126.795	200.548	359.252	204.953	162.037	195.814	180.904	64.0774	126.654	224.276	156.644	96.6189	92.4977	0.77162	0.00852021	0.44338
KCNJ8	potassium inwardly-rectifying channel, subfamily J, member 8	220.714	134.032	157.878	162.786	263.912	320.215	299.127	120.363	88.4878	90.4671	164.219	156.644	151.272	153.1	0.722158	0.00866519	0.444255
FOLR2	folate receptor 2 (fetal)	415.357	226.837	455.501	583.785	440.788	140.432	366.401	505.235	424.894	223.414	212.077	153.293	217.637	129.709	0.869887	0.00867874	0.444255
ZNF658	zinc finger protein 658	68.624	100.023	60.8045	48.6488	89.8422	84.8764	61.2671	66.3076	83.148	102.267	136.067	113.923	83.9316	80.8026	-0.534256	0.0086946	0.444255
DOHH	deoxyhypusine hydroxylase/monooxygenase	97.808	58.488	85.3397	157.173	108.091	59.4135	99.7091	77.1186	64.8402	34.6135	70.3796	52.773	86.8595	41.4645	0.727127	0.00870204	0.444255
CXCL10	chemokine (C-X-C motif) ligand 10	22.754	78.005	57.6043	9.35553	11.2303	13.8889	26.4289	18.0184	215.117	7.8667	112.607	89.6304	8.78354	34.0222	-1.77247	0.00870525	0.444255
LSMD1	NA	379.362	216.029	326.424	778.38	356.561	187.5	359.193	268.113	174.687	167.561	302.163	181.774	296.688	173.3	0.807978	0.00871521	0.444255
ZNF808	zinc finger protein 808	48.983	82.976	35.2026	31.8088	50.5363	80.2468	38.4421	57.6588	110.61	114.854	52.5501	76.2277	58.5569	85.0554	-0.742049	0.00878078	0.445343
RBFOX3	RNA binding protein, fox-1 homolog (C. elegans) 3	253.792	98.395	84.273	162.786	471.672	311.728	450.493	41.8026	49.5837	69.227	216.769	108.897	104.427	41.4645	1.36652	0.00883389	0.44579
GAD1	glutamate decarboxylase 1 (brain, 67kDa)	35.907	68.17	40.5364	72.9731	14.0378	28.5493	34.8381	24.505	33.5643	88.107	102.285	43.5587	70.2683	71.2339	-0.948626	0.00903123	0.448381
PHGDH	phosphoglycerate dehydrogenase	1286.14	826.623	1002.74	2258.43	1424.84	835.646	1219.33	975.875	569.068	741.043	871.769	759.764	1068.66	949.431	0.63632	0.00907987	0.448381
ARFGEF1	ADP-ribosylation factor guanine nucleotide-exchange factor 1 (brefeldin A-inhibited)	625.047	904.392	602.712	377.963	585.378	796.295	484.13	903.801	974.129	960.524	749.777	1025.3	766.12	950.494	-0.529278	0.00908297	0.448381
NR1H2	nuclear receptor subfamily 1, group H, member 2	779.689	538.508	737.122	1160.09	861.924	540.894	854.135	523.974	487.446	450.762	699.104	520.191	562.147	511.396	0.530912	0.00920702	0.448381
RFX2	regulatory factor X, 2 (influences HLA class II expression)	222.184	123.706	121.609	194.595	282.161	273.919	384.421	76.3979	141.123	133.734	151.082	111.41	98.5708	106.319	0.842346	0.00923471	0.448381
TPSB2	tryptase beta 2 (gene/pseudogene)	1660.11	769.41	1688.66	3648.66	1174.97	269.29	1799.57	1379.49	1347.15	804.763	615.587	458.204	581.666	809.089	1.10868	0.00925303	0.448381
AIP	aryl hydrocarbon receptor interacting protein	681.851	423.25	651.782	1201.25	715.93	351.851	768.841	401.449	434.048	384.682	520.809	349.307	391.356	459.299	0.684847	0.00928648	0.448381
LRBA	LPS-responsive vesicle trafficking, beach and anchor containing	540.276	805.197	467.235	334.928	480.094	716.82	410.85	831.728	907.763	864.55	708.488	914.733	626.559	809.089	-0.571729	0.0092937	0.448381
FAM118A	family with sequence similarity 118, member A	307.543	544.947	354.16	301.248	296.199	279.32	323.154	291.177	321.15	371.308	852.063	1088.13	319.135	317.895	-0.825601	0.00933473	0.448381
C19orf70	chromosome 19 open reading frame 70	366.72	219.94	354.16	671.727	331.293	209.105	361.596	272.438	172.399	163.627	315.301	179.261	309.376	179.68	0.73354	0.00933721	0.448381
SIVA1	SIVA1, apoptosis-inducing factor	421.512	256.884	397.896	776.509	402.886	235.339	421.661	294.78	187.655	185.654	332.192	254.651	337.678	243.471	0.710539	0.0093992	0.448381
GYPC	glycophorin C (Gerbich blood group)	669.757	426.297	669.917	984.202	798.754	469.135	780.855	315.682	506.517	355.575	441.984	307.424	475.287	470.994	0.649071	0.00941753	0.448381
CXCL9	chemokine (C-X-C motif) ligand 9	36.422	97.675	73.6055	16.84	4.21135	53.2406	36.0394	34.5953	241.053	39.3335	75.0716	72.0394	34.1582	124.394	-1.4115	0.00944583	0.448381
NDUFA11	NADH dehydrogenase (ubiquinone) 1 alpha subcomplex, 11, 14.7kDa	924.809	560.131	832.062	1816.84	838.06	550.925	845.726	665.238	465.324	411.428	784.498	523.542	712.443	463.552	0.721428	0.00948775	0.448381
BOLA1	bolA family member 1	130.062	77.724	118.409	228.275	124.937	73.3023	148.963	86.4881	72.4685	59.7869	120.115	58.6367	81.9797	73.3603	0.730591	0.00951019	0.448381
ZNF414	zinc finger protein 414	102.149	64.241	109.875	147.817	137.571	68.6727	84.092	64.8661	58.7376	56.6402	76.01	47.747	87.8354	58.4756	0.654025	0.00951209	0.448381
NEK4	NIMA-related kinase 4	123.532	179.892	85.3397	80.4576	115.11	174.382	134.547	151.354	165.533	220.268	162.342	201.04	160.056	170.111	-0.528323	0.00956387	0.448381
HLA-DQA1	major histocompatibility complex, class II, DQ alpha 1	276.504	585.781	282.688	546.363	56.1514	159.722	472.117	141.985	965.738	501.895	586.497	464.068	520.181	476.31	-1.0863	0.00960499	0.448381
SLC38A2	solute carrier family 38, member 2	2559.93	3656.2	2248.7	1682.12	2877.76	2887.34	1996.59	3667.1	3833.2	4613.82	3087.32	3632.12	2839.04	3931.69	-0.513547	0.00964521	0.448381
HIVEP3	human immunodeficiency virus type I enhancer binding protein 3	46.225	67.717	60.8045	37.4221	36.4984	42.4382	57.6631	42.5233	78.5711	70.0136	66.626	81.2537	43.9177	65.9179	-0.547631	0.00967936	0.448381
WDR52	WD repeat domain 52	160.512	249.936	170.679	116.009	123.533	233.796	145.359	173.697	287.585	326.468	168.911	268.053	143.464	305.136	-0.631671	0.00969412	0.448381
COL6A1	collagen, type VI, alpha 1	11745.6	8103.24	13074	12158.4	11384.7	14023.9	12949	6883.74	6638.11	7911.54	6953.51	6147.64	8891.87	12076.8	0.535573	0.00973463	0.448381
FLYWCH2	FLYWCH family member 2	173.07	106.517	150.411	295.635	158.628	103.395	211.431	118.921	87.725	84.1737	115.423	82.9291	156.152	112.698	0.691885	0.00975481	0.448381
MYEOV2	myeloma overexpressed 2	369.643	240.951	329.625	583.785	314.448	253.858	416.856	319.285	218.931	190.374	324.685	207.741	332.799	171.174	0.613319	0.00976091	0.448381
SNAPC2	small nuclear RNA activating complex, polypeptide 2, 45kDa	214.473	141.662	202.682	303.119	233.028	141.975	254.679	151.354	105.27	106.2	189.556	163.345	159.08	126.52	0.590885	0.00976469	0.448381
C19orf43	chromosome 19 open reading frame 43	967.615	618.348	938.737	1732.64	873.154	548.61	1016.31	696.23	569.831	535.722	825.787	520.191	704.635	553.923	0.643879	0.00977598	0.448381
SHARPIN	SHANK-associated RH domain interactor	460.093	309.902	477.902	729.731	442.192	314.043	474.519	322.168	272.329	254.881	415.709	264.703	356.221	295.567	0.56584	0.00983455	0.449022
FCGR2B	Fc fragment of IgG, low affinity IIb, receptor (CD32)	165.36	104.299	178.147	160.915	185.3	87.9628	147.762	232.077	144.174	79.4537	129.498	118.111	90.7633	63.7915	0.662522	0.00994614	0.453089
CD320	CD320 molecule	273.323	157.634	264.553	499.585	261.104	151.234	345.979	117.48	144.174	130.587	183.925	126.488	211.781	148.847	0.788133	0.0100851	0.45509
RASGRP2	RAS guanyl releasing protein 2 (calcium and DAG-regulated)	225.635	139.251	169.613	248.857	289.18	256.944	295.523	93.6955	153.328	100.694	176.418	116.436	172.743	115.888	0.692855	0.0101542	0.45509
RPS6KA6	ribosomal protein S6 kinase, 90kDa, polypeptide 6	73.48	109.574	88.5399	69.2309	68.7855	84.1048	58.8644	71.3527	109.847	132.947	74.1332	142.403	67.3405	130.773	-0.572835	0.0101844	0.45509
FBXL15	F-box and leucine-rich repeat protein 15	156.214	91.136	139.744	306.861	150.205	87.9628	142.956	109.552	78.5711	77.0937	127.622	65.338	125.897	72.2971	0.766913	0.0101908	0.45509
APLNR	apelin receptor	276.945	160.981	240.018	276.924	352.35	284.722	272.698	234.959	141.886	129.801	73.1948	86.2797	274.242	260.482	0.784056	0.010206	0.45509
ATP7A	ATPase, Cu++ transporting, alpha polypeptide	174.614	287.332	195.215	89.8131	179.684	246.141	92.5012	244.329	319.624	357.148	205.508	330.041	199.094	312.579	-0.710602	0.0102331	0.45509
TRPC3	transient receptor potential cation channel, subfamily C, member 3	119.285	74.733	81.0727	48.6488	127.744	154.321	185.002	118.921	64.8402	84.9604	67.5644	68.6887	86.8595	75.4867	0.68393	0.0102369	0.45509
LMO7	LIM domain 7	249.148	384.354	246.418	160.915	276.546	217.592	168.184	425.233	342.509	346.921	331.253	557.886	365.005	362.549	-0.619998	0.0102813	0.45509
FAM108A1	abhydrolase domain containing 17A	254.2	162.182	215.483	447.194	270.93	168.981	240.263	182.346	146.463	121.147	221.461	129.001	191.286	163.732	0.641093	0.0103085	0.45509
TENM3	teneurin transmembrane protein 3	71.653	114.334	67.205	67.3598	102.476	94.1356	39.6434	59.1002	73.9941	111.707	95.7163	130.676	99.5468	174.364	-0.671787	0.0103204	0.45509
FNDC4	fibronectin type III domain containing 4	98.309	59.827	148.278	134.72	61.7665	62.4999	74.4815	108.11	35.09	62.9336	82.5787	51.9354	60.5088	65.9179	0.715285	0.0103416	0.45509
DNPH1	2prime-deoxynucleoside 5prime-phosphate N-hydrolase 1	195.496	121.928	196.281	316.217	210.568	122.685	176.593	150.634	93.0648	88.8937	165.157	120.624	176.647	87.1818	0.673765	0.0103499	0.45509
COL22A1	collagen, type XXII, alpha 1	26.124	76.008	7.46722	67.3598	16.8454	3.08641	7.20789	54.7758	153.328	39.3335	92.9011	52.773	39.038	78.6762	-1.55621	0.0105571	0.456178
NFKBIL1	nuclear factor of kappa light polypeptide gene enhancer in B-cells inhibitor-like 1	196.824	120.287	193.081	331.186	190.915	93.364	253.477	118.921	120.527	110.92	153.897	110.572	102.475	123.33	0.700862	0.010595	0.456358
BLVRB	biliverdin reductase B (flavin reductase (NADPH))	509.329	308.905	460.834	961.749	515.189	266.975	504.552	346.673	260.124	250.161	452.306	267.216	362.077	261.545	0.717806	0.0106276	0.456358
NTHL1	nth endonuclease III-like 1 (E. coli)	174.204	104.191	200.548	293.764	167.05	101.08	197.016	85.7674	105.27	74.7337	136.067	78.7407	111.258	119.078	0.733175	0.0106373	0.456358
HMGCS1	3-hydroxy-3-methylglutaryl-CoA synthase 1 (soluble)	341.911	531.005	317.89	198.337	332.697	500.771	242.666	459.108	472.189	385.468	512.364	757.251	632.415	426.34	-0.630056	0.0107354	0.457536
RNASEH2C	ribonuclease H2, subunit C	420.939	275.717	443.766	651.145	437.981	266.203	500.948	225.59	240.29	242.294	330.315	258.001	300.592	282.809	0.605735	0.0108396	0.458895
ADM	adrenomedullin	107.004	62.46	59.7378	112.266	176.877	62.4999	115.326	115.318	57.9748	65.2936	92.9011	72.0394	54.6531	31.8958	0.768152	0.0108822	0.459356
CCS	copper chaperone for superoxide dismutase	475.011	324.096	446.967	729.731	474.479	361.11	571.826	265.951	350.137	300.508	355.652	286.482	296.688	355.106	0.54655	0.0110288	0.459933
DMXL1	Dmx-like 1	227.504	363.473	178.147	130.977	210.568	366.512	171.788	307.033	402.772	437.389	228.03	399.567	277.17	435.909	-0.669008	0.0110387	0.459933
WRAP53	WD repeat containing, antisense to TP53	92.117	62.297	85.3397	134.72	95.4574	55.5554	93.7025	87.9296	66.3659	46.4135	75.0716	56.1237	70.2683	59.5388	0.546411	0.0110813	0.459933
PYGM	phosphorylase, glycogen, muscle	274.602	141.612	130.143	168.4	478.691	337.962	444.486	87.9296	101.456	99.9071	176.418	133.189	183.478	155.226	0.95558	0.0111243	0.459933
SLC38A1	solute carrier family 38, member 1	862.94	1309.9	870.465	507.07	882.981	1126.54	521.371	1269.21	1534.81	1472.65	997.514	1528.74	1136	1189.71	-0.600158	0.0112196	0.460545
MRE11A	MRE11 meiotic recombination 11 homolog A (S. cerevisiae)	150.764	232.68	109.875	71.102	153.013	236.882	151.366	182.346	258.598	250.161	171.726	260.514	213.733	241.345	-0.614745	0.0112848	0.460545
C16orf86	chromosome 16 open reading frame 86	52.656	30.673	62.938	74.8442	72.9968	31.6357	50.4552	23.0635	28.2246	30.6801	32.8438	31.8314	25.3747	35.0853	0.751616	0.0113072	0.460545
RGS11	regulator of G-protein signaling 11	116.605	61.464	116.275	102.911	153.013	148.919	152.567	25.9464	52.635	53.4936	58.1805	38.5327	58.5569	107.382	0.924634	0.01134	0.460545
PELI3	pellino E3 ubiquitin protein ligase family member 3	196.822	125.168	168.546	250.728	244.259	180.555	258.283	78.5601	109.084	127.441	158.589	110.572	121.994	123.33	0.646013	0.0113402	0.460545
EEF1D	eukaryotic translation elongation factor 1 delta (guanine nucleotide exchange protein)	3345.96	2177.76	3392.25	5733.07	3401.37	1855.71	3553.49	2139.86	1884.94	1851.82	2679.12	1933.34	2474.03	2243.34	0.618954	0.0113955	0.460545
RNASE1	ribonuclease, RNase A family, 1 (pancreatic)	2438.07	1304.08	2092.96	4567.37	2250.27	853.393	2486.72	2377.7	2495.97	1296.43	1280.91	855.258	1234.58	661.306	0.902051	0.0114713	0.460545
ATP11C	ATPase, class VI, type 11C	230.147	349.348	203.749	132.849	234.432	334.876	165.781	309.195	421.843	405.135	243.983	370.249	285.953	368.928	-0.594761	0.0115352	0.460545
ADRM1	adhesion regulating molecule 1	622.246	433.802	603.778	933.682	588.186	423.61	684.749	499.469	406.586	354.788	577.113	411.295	507.493	345.538	0.517107	0.0116048	0.460545
BCL7C	B-cell CLL/lymphoma 7C	355.066	211.924	359.494	658.629	366.388	195.216	360.394	190.274	179.264	154.974	281.518	179.261	283.025	193.501	0.73987	0.0116425	0.460545
HSPB6	heat shock protein, alpha-crystallin-related, B6	2223.45	1297.18	1535.05	2619.55	2370.99	2289.35	3593.13	932.63	814.698	1060.43	1524.89	943.213	2159.78	1280.08	0.777265	0.0116448	0.460545
RBP1	retinol binding protein 1, cellular	433.635	266.25	393.629	714.763	468.864	293.209	498.546	232.797	161.719	209.254	352.836	240.41	361.101	272.177	0.70061	0.0116701	0.460545
PRIMA1	proline rich membrane anchor 1	274.257	160.97	153.611	275.053	289.18	336.419	470.915	120.363	112.135	209.254	165.157	133.189	136.633	209.449	0.767743	0.0116815	0.460545
RPL10A	ribosomal protein L10a	6782.81	4627.08	6133.79	11511	6872.93	4085.64	6679.31	5414.16	3685.21	4554.03	5186.51	4299.75	5489.71	4547.27	0.551434	0.0117195	0.460545
SNORD104	small nucleolar RNA, C/D box 104	55.504	35.51	54.4041	72.9731	68.7855	42.4382	61.2671	33.1538	41.9554	40.1202	35.659	31.8314	39.038	24.4534	0.60884	0.0117625	0.460545
LRP3	low density lipoprotein receptor-related protein 3	438.257	272.246	368.027	643.661	561.514	312.499	529.78	214.058	179.264	243.081	330.315	208.579	341.582	330.653	0.684047	0.0117663	0.460545
TCEB2	transcription elongation factor B (SIII), polypeptide 2 (18kDa, elongin B)	919.26	549.293	810.727	1872.98	846.482	454.474	810.887	720.014	443.965	460.202	769.484	474.12	704.635	443.351	0.740976	0.011843	0.460545
CLDN5	claudin 5	389.351	255.085	340.292	638.047	349.542	191.358	449.292	367.575	295.977	269.041	298.41	201.878	231.3	233.902	0.604807	0.0118501	0.460545
MIIP	migration and invasion inhibitory protein	207.415	136.838	227.217	336.799	186.703	131.944	227.048	134.777	130.443	123.507	172.665	125.65	157.128	111.635	0.589967	0.0118501	0.460545
CRIM1	cysteine rich transmembrane BMP regulator 1 (chordin-like)	828.058	1242.68	642.181	464.034	906.845	1442.9	672.736	839.656	1198.4	1412.07	1194.58	1407.28	1065.74	1178.02	-0.583633	0.0118865	0.460545
MSX1	msh homeobox 1	52.88	22.364	22.4017	43.0354	136.167	30.8641	73.2802	11.5318	19.0707	24.3868	15.0143	27.643	33.1823	14.8847	1.22901	0.0119068	0.460545
GLI4	GLI family zinc finger 4	132.147	82.514	124.809	220.791	127.744	105.71	148.963	64.8661	74.757	70.8003	116.361	71.2017	67.3405	94.6241	0.667161	0.0119564	0.460545
B3GNT1	UDP-GlcNAc:betaGal beta-1,3-N-acetylglucosaminyltransferase 1	411.766	283.343	451.234	497.714	463.249	351.08	496.143	211.175	224.271	263.534	305.917	248.787	291.809	365.738	0.536496	0.0119719	0.460545
ZNF580	zinc finger protein 580	248.622	162.604	248.552	344.284	235.836	199.845	321.952	141.264	160.193	111.707	214.892	117.273	172.743	198.817	0.608278	0.0120607	0.460545
C20orf166-AS1	C20orf166 antisense RNA 1	146.323	76.461	97.0739	114.137	162.839	270.833	189.808	43.2441	39.667	66.0803	108.854	61.1497	105.402	77.613	0.93939	0.0120643	0.460545
HMG20B	high mobility group 20B	515.996	359.598	497.104	785.865	525.016	287.808	570.624	429.558	324.964	354.002	422.278	319.989	385.5	350.853	0.516506	0.0120769	0.460545
ERAP1	endoplasmic reticulum aminopeptidase 1	659.861	950.263	740.322	449.065	561.514	851.079	565.819	791.366	1350.2	1034.47	809.835	1009.39	634.367	863.312	-0.523893	0.0121856	0.462936
TBC1D4	TBC1 domain family, member 4	336.988	497.796	406.43	181.497	402.886	371.141	285.913	374.061	529.401	634.843	376.296	549.51	327.919	568.808	-0.559474	0.0122101	0.462997
VIT	vitrin	155.047	60.76	140.811	168.4	233.028	153.549	229.451	5.04514	65.603	108.56	68.5028	25.9677	44.8937	51.0332	1.34812	0.0123897	0.468596
SOX12	SRY (sex determining region Y)-box 12	197.69	138.332	198.415	188.982	216.183	195.987	276.302	110.272	122.815	142.387	160.466	108.897	156.152	139.278	0.511972	0.0124044	0.468596
HSPB1	heat shock 27kDa protein 1	8477.17	5040.94	6276.74	16624.8	8525.19	4625.76	8900.54	5910.02	3917.11	3971.9	7677.01	4463.93	6499.82	3715.86	0.749691	0.0125115	0.47044
NDUFA3	NADH dehydrogenase (ubiquinone) 1 alpha subcomplex, 3, 9kDa	343.323	224.284	298.689	595.012	310.236	258.487	324.355	273.158	189.181	194.308	319.993	175.072	292.785	174.364	0.609278	0.0125168	0.47044
CYP4F3	cytochrome P450, family 4, subfamily F, polypeptide 3	37.439	66.61	34.1359	20.5822	36.4984	48.611	19.221	65.5868	56.4491	82.6004	38.4742	85.4421	52.7012	83.9922	-0.800506	0.0125233	0.47044
AES	amino-terminal enhancer of split	5310.55	3752.8	5282.53	8120.6	5793.42	3803.23	5300.2	3563.31	3512.81	3299.29	4860.89	3571.81	3963.33	3308.65	0.500409	0.012651	0.473273
MRPL53	mitochondrial ribosomal protein L53	303.821	198.478	256.019	537.007	329.889	188.271	266.692	245.05	170.11	163.627	258.997	190.15	241.059	166.921	0.607413	0.0127046	0.473273
CDPF1	cysteine-rich, DPF motif domain containing 1	113.48	76.597	122.676	145.946	122.129	78.7035	146.56	64.8661	64.0774	70.0136	79.7636	81.2537	86.8595	77.613	0.552611	0.01271	0.473273
FZD6	frizzled class receptor 6	340.258	526.004	268.82	172.142	303.218	466.82	287.114	543.434	482.869	617.536	460.752	645.841	408.923	540.102	-0.622706	0.012732	0.473273
PTPRR	protein tyrosine phosphatase, receptor type, R	50.109	89.527	44.8033	58.0043	60.3628	55.5554	26.4289	55.4966	53.3978	168.347	120.115	78.7407	40.0139	76.5498	-0.840154	0.0127397	0.473273
C19orf25	chromosome 19 open reading frame 25	226.447	150.555	230.417	361.123	183.896	133.487	255.88	193.878	146.463	109.347	188.617	126.488	182.502	149.91	0.582207	0.0128164	0.474371
NME4	NME/NM23 nucleoside diphosphate kinase 4	646.971	406.078	445.9	933.682	776.293	637.344	730.399	358.205	276.906	314.668	647.492	345.957	513.349	338.095	0.670348	0.0129881	0.479846
EDA2R	ectodysplasin A2 receptor	52.75	86.609	82.1395	24.3244	39.306	67.9011	51.6565	51.1721	131.206	82.6004	74.1332	92.9811	53.6772	85.0554	-0.697145	0.0131029	0.482254
MGP	matrix Gla protein	4735.66	2931.71	2825.81	5850.95	5714.81	3427.46	7772.51	2822.4	2373.15	2963.39	2705.39	1933.34	3372.88	4242.14	0.691657	0.0131101	0.482254
NAA10	N(alpha)-acetyltransferase 10, NatA catalytic subunit	370.245	249.396	320.024	626.821	343.927	265.432	371.206	294.06	218.931	180.934	304.978	216.956	327.919	246.661	0.565204	0.0131252	0.482254
GSDMD	gasdermin D	819.139	567.872	982.473	1210.61	752.429	506.172	843.323	619.832	611.787	416.148	712.242	516.841	584.593	565.618	0.526263	0.0131788	0.482584
KCNQ4	potassium voltage-gated channel, KQT-like subfamily, member 4	69.545	30.826	27.7354	39.2932	99.6687	141.975	94.9039	13.694	16.0193	22.8134	48.7965	29.3184	36.1101	31.8958	1.17902	0.0131932	0.482584
RNF24	ring finger protein 24	79.909	125.234	66.1383	46.7777	74.4006	91.0492	61.2671	139.822	105.27	147.107	103.223	143.241	100.523	152.037	-0.627057	0.0132788	0.482584
MPG	N-methylpurine-DNA glycosylase	454.285	292.549	492.837	789.607	374.811	237.654	487.734	343.07	261.649	254.881	383.803	227.845	323.039	304.073	0.631176	0.0132865	0.482584
ARHGAP15	Rho GTPase activating protein 15	105.459	72.548	120.542	119.751	74.4006	108.796	106.917	102.344	119.001	56.6402	69.4412	58.6367	62.4607	69.1075	0.535984	0.0134003	0.482584
TMEM154	transmembrane protein 154	293.558	430.124	296.555	222.662	218.99	293.981	253.477	475.685	450.067	526.282	402.571	546.997	310.352	344.474	-0.54609	0.0134745	0.482584
CPNE8	copine VIII	115.771	180.501	97.0739	44.9065	98.2649	175.926	135.749	142.705	180.79	217.121	142.636	169.209	177.623	195.627	-0.625035	0.013478	0.482584
C9orf72	chromosome 9 open reading frame 72	127.42	186.735	106.675	89.8131	155.82	155.864	102.112	154.237	191.469	177.001	151.082	283.132	132.729	184.995	-0.544181	0.013491	0.482584
ARL6IP4	ADP-ribosylation-like factor 6 interacting protein 4	1366.42	895.543	1431.57	2376.3	1301.31	782.406	1363.49	943.441	790.288	737.896	1108.24	763.115	1136.98	836.732	0.608132	0.0135285	0.482584
FTL	ferritin, light polypeptide	15750.2	10311.6	13804.8	26513.6	14422.5	6868.04	15903	16989.2	10909.2	10035.5	12722.8	9833.38	9536	8833	0.610973	0.013588	0.482584
THOP1	thimet oligopeptidase 1	218.785	147.358	211.216	327.444	218.99	165.123	241.464	148.471	109.084	117.214	157.65	123.975	215.685	160.542	0.56411	0.0137344	0.482584
NDUFB10	NADH dehydrogenase (ubiquinone) 1 beta subcomplex, 10, 22kDa	724.514	466.119	708.32	1283.58	676.624	410.493	762.835	505.235	395.144	374.455	631.54	448.99	567.026	379.56	0.633642	0.0137469	0.482584
PLA2G16	phospholipase A2, group XVI	194.706	130.825	224.017	181.497	195.126	136.574	302.731	128.291	111.373	110.92	156.712	118.111	110.282	177.553	0.572152	0.013754	0.482584
FAM20C	family with sequence similarity 20, member C	416.202	286.037	322.157	580.043	394.464	280.864	385.622	534.064	221.982	219.481	380.988	256.326	362.077	275.367	0.539831	0.0137556	0.482584
MEIS3	Meis homeobox 3	70.076	37.877	66.1383	76.7154	138.975	40.1234	73.2802	25.2257	34.3272	40.9068	34.7206	24.2923	53.6772	39.3381	0.874664	0.0137913	0.482584
DDT	D-dopachrome tautomerase	105.599	61.549	100.274	220.791	89.8422	57.8703	98.5078	66.3076	45.7696	48.7735	82.5787	58.6367	76.124	57.4124	0.763202	0.0137963	0.482584
SIX5	SIX homeobox 5	396.819	268.838	354.16	488.359	429.558	372.684	535.786	200.364	225.797	255.668	261.812	210.254	293.761	365.738	0.559328	0.0138872	0.484608
TRHDE	thyrotropin-releasing hormone degrading enzyme	35.36	67.288	24.5352	16.84	42.1135	64.0431	19.221	45.4063	61.7889	81.8137	31.9054	98.0071	41.9658	88.245	-0.904795	0.0140389	0.486721
FKBP8	FK506 binding protein 8, 38kDa	2859.88	1903.92	2818.34	4819.97	3043.41	1780.09	2946.83	1750.66	1719.41	1602.45	2469.86	1607.48	2127.57	1896.74	0.586238	0.0141159	0.486721
LINC00116	long intergenic non-protein coding RNA 116	203.507	115.783	182.414	430.354	172.666	113.426	180.197	141.985	80.8596	84.9604	154.835	104.708	186.406	82.929	0.806763	0.014153	0.486721
EXOSC5	exosome component 5	208.723	129.925	225.083	357.381	203.549	91.0492	203.022	172.256	110.61	109.347	122.93	129.838	195.19	111.635	0.676499	0.014224	0.486721
RCAN3	RCAN family member 3	86.751	131.409	87.4732	69.2309	75.8044	101.08	60.0657	126.849	165.533	151.041	90.0859	149.105	84.9076	147.784	-0.58642	0.0142658	0.486721
FAM50A	family with sequence similarity 50, member A	565.072	386.041	615.513	933.682	499.747	359.567	586.242	395.683	422.606	357.935	467.321	308.262	405.019	355.106	0.545563	0.0142887	0.486721
LACC1	laccase (multicopper oxidoreductase) domain containing 1	93.261	150.13	99.2074	50.5199	88.4385	104.938	60.0657	156.399	231.136	121.934	142.636	159.994	136.633	108.446	-0.672698	0.0143212	0.486721
MXD3	MAX dimerization protein 3	68.05	41.947	76.8057	87.942	43.5173	38.5802	108.118	53.3344	45.0067	36.9735	42.2278	27.643	48.7974	51.0332	0.688953	0.0143378	0.486721
APOLD1	apolipoprotein L domain containing 1	62.835	159.184	26.6687	33.6799	63.1703	47.8394	42.046	163.607	63.3146	221.054	101.347	438.938	86.8595	43.5909	-1.33402	0.0143925	0.486721
VEGFB	vascular endothelial growth factor B	803.565	494.804	758.457	1367.78	825.426	518.517	1003.1	348.115	404.298	441.322	631.54	387.002	642.174	462.489	0.697539	0.0144197	0.486721
PKIG	protein kinase (cAMP-dependent, catalytic) inhibitor gamma	1104.78	735.824	814.994	1313.52	1201.64	1200.61	1504.05	593.885	533.978	603.376	1028.48	774.842	872.498	601.767	0.585585	0.0144663	0.486721
EOGT	EGF domain-specific O-linked N-acetylglucosamine (GlcNAc) transferase	243.466	349.865	204.815	129.106	226.009	348.765	227.048	325.051	370.733	332.761	297.471	386.165	371.837	340.222	-0.513434	0.0145005	0.486721
NDNF	neuron-derived neurotrophic factor	491.628	812.014	581.377	275.053	421.135	631.172	633.093	407.936	858.179	1423.09	622.156	663.432	372.813	932.42	-0.722707	0.0145211	0.486721
PAG1	phosphoprotein associated with glycosphingolipid microdomains 1	312.767	490.375	362.694	170.271	299.006	506.943	234.256	303.429	688.069	608.096	388.495	444.801	303.52	509.269	-0.644918	0.0145247	0.486721
RPL35	ribosomal protein L35	3020.59	1829.56	2951.69	5980.06	3008.31	1364.19	2914.39	1904.9	1421.15	1648.86	2354.43	1579.84	2319.83	1653.26	0.722724	0.0145417	0.486721
BIN1	bridging integrator 1	785.835	515.006	702.986	991.686	1003.71	720.678	969.461	326.493	424.894	447.615	612.772	418.834	649.006	536.912	0.608148	0.0145789	0.486721
SGPP2	sphingosine-1-phosphate phosphatase 2	72.253	114.905	69.3385	65.4887	57.5552	71.7591	39.6434	129.732	109.084	96.7604	124.807	167.533	96.6189	94.6241	-0.655262	0.014632	0.486721
PDLIM2	PDZ and LIM domain 2 (mystique)	288.857	196.763	263.486	430.354	283.565	209.876	308.738	237.122	162.482	147.894	263.689	162.507	278.145	165.858	0.549139	0.0146445	0.486721
NDUFS7	NADH dehydrogenase (ubiquinone) Fe-S protein 7, 20kDa (NADH-coenzyme Q reductase)	439.796	274.8	406.43	780.251	442.192	256.944	448.09	304.871	225.034	180.147	431.662	240.41	314.256	257.293	0.674956	0.0147292	0.486721
ECI1	enoyl-CoA delta isomerase 1	374.831	244.15	349.893	606.238	404.29	187.5	412.051	289.015	212.828	217.908	310.609	226.17	311.328	186.059	0.613388	0.0147435	0.486721
MPND	MPN domain containing	253.416	161.761	228.284	447.194	252.681	136.574	276.302	179.463	147.988	127.441	213.954	149.105	198.118	133.962	0.640013	0.0147655	0.486721
HMGCR	3-hydroxy-3-methylglutaryl-CoA reductase	327.81	477.538	343.492	250.728	238.643	426.697	251.075	456.225	429.471	425.588	441.046	730.446	442.105	396.571	-0.537549	0.0148105	0.486721
FAT1	FAT atypical cadherin 1	1017.81	1488.51	836.329	604.367	786.12	1388.89	1007.9	1483.27	1415.81	1983.2	1398.21	1340.27	1194.56	1599.04	-0.546296	0.014837	0.486721
ASB2	ankyrin repeat and SOCS box containing 2	375.062	203.013	274.154	258.213	557.303	510.801	541.793	108.11	178.501	135.307	321.869	197.689	263.506	121.204	0.88539	0.0148652	0.486721
APBB1	amyloid beta (A4) precursor protein-binding, family B, member 1 (Fe65)	581.304	390.137	487.503	675.469	633.107	584.875	833.712	273.158	295.977	343.775	477.643	345.957	436.249	441.225	0.573944	0.0148711	0.486721
CRELD1	cysteine-rich with EGF-like domains 1	566.22	369.493	441.633	774.638	610.646	380.4	900.986	289.015	331.067	363.442	426.031	390.353	331.823	374.244	0.612783	0.0148823	0.486721
ABTB1	ankyrin repeat and BTB (POZ) domain containing 1	598.026	418.066	630.447	828.9	551.687	500.771	719.588	356.764	460.747	427.949	463.567	307.424	329.871	518.838	0.513589	0.0149147	0.486721
ALKBH7	alkB, alkylation repair homolog 7 (E. coli)	452.207	256.926	439.5	952.393	474.479	163.58	414.454	268.834	204.437	220.268	359.405	214.443	300.592	242.408	0.811997	0.0150016	0.487976
KRT24	keratin 24	154.846	35.561	80.006	686.696	36.4984	47.0678	74.4815	4.32441	29.7502	36.1868	47.8581	15.078	41.9658	42.5277	2.1189	0.0150385	0.488386
FTH1	ferritin, heavy polypeptide 1	7670.69	4999.99	7294.41	13878	7445.68	3611.88	6842.69	6951.48	4517.46	4518.63	6288.18	4746.22	5717.11	4212.37	0.617166	0.0150721	0.488491
TCEA2	transcription elongation factor A (SII), 2	367.639	233.376	387.229	630.563	350.946	237.654	440.883	158.562	207.489	224.201	244.921	224.495	243.987	255.166	0.650413	0.0151145	0.488491
THBS3	thrombospondin 3	659.504	461.609	643.248	667.985	624.684	712.19	864.947	443.972	568.305	508.976	356.59	330.041	357.197	648.547	0.514116	0.0151973	0.488694
GSN	gelsolin	23668	13664.1	20051.6	33925	34217.3	15330.2	32166.4	6317.24	13505.8	13641.6	14757.2	9824.16	13312.9	16943	0.792489	0.0152664	0.488694
MSMO1	methylsterol monooxygenase 1	249.093	363.703	288.022	260.084	183.896	277.006	185.002	300.546	302.842	244.654	337.822	508.464	504.566	283.872	-0.543276	0.0153986	0.490471
LMF1	lipase maturation factor 1	209.731	143.018	213.349	316.217	207.76	170.524	240.263	110.272	151.802	134.521	167.034	110.572	146.392	147.784	0.542724	0.015468	0.490471
CORO6	coronin 6	126.744	66.223	92.8069	134.72	160.031	113.426	237.86	21.622	64.8402	77.8803	71.318	55.286	54.6531	73.3603	0.931286	0.0155507	0.49077
PMVK	phosphomevalonate kinase	660.755	441.346	658.183	1098.34	633.107	394.289	619.878	560.731	413.452	405.135	544.269	376.95	603.136	305.136	0.579298	0.0155869	0.49077
MECOM	MDS1 and EVI1 complex locus	598.665	883.554	606.979	321.83	690.662	638.888	420.46	913.171	986.334	1020.31	706.611	1001.01	681.212	905.84	-0.558903	0.0156816	0.492239
C1QTNF2	C1q and tumor necrosis factor related protein 2	79.381	45.44	66.1383	134.72	85.6309	65.5863	92.5012	31.7123	32.0387	38.5468	41.2894	30.156	73.1962	57.4124	0.793171	0.015695	0.492239
FHL3	four and a half LIM domains 3	325.211	204.56	204.815	430.354	415.52	278.549	418.058	203.968	130.443	175.427	214.892	161.67	350.366	194.564	0.666397	0.0157286	0.492239
ZDHHC13	zinc finger, DHHC-type containing 13	236.865	335.731	242.151	233.888	244.259	194.444	145.359	361.088	348.612	364.228	356.59	399.567	297.664	247.724	-0.501163	0.0157438	0.492239
LMBRD2	LMBR1 domain containing 2	31.094	58.357	19.2014	16.84	19.653	60.9567	21.6237	48.2892	62.5517	63.7203	32.8438	85.4421	43.9177	61.6652	-0.872251	0.0159041	0.494195
FAM98C	family with sequence similarity 98, member C	159.031	111.067	151.478	237.63	171.262	102.623	172.989	118.2	96.1161	107.774	138.882	119.786	110.282	93.5609	0.502775	0.0159717	0.494195
MT2A	metallothionein 2A	206.532	122.241	133.343	318.088	216.183	109.568	219.841	242.167	70.9428	66.867	203.632	146.592	121.018	124.394	0.753951	0.0160027	0.494195
LOC387723	NA	59.908	42.487	64.0048	52.391	49.1325	62.4999	78.0855	53.3344	28.9874	34.6135	48.7965	49.4224	52.7012	40.4013	0.506778	0.0161117	0.495076
HCFC1R1	host cell factor C1 regulator 1 (XPO1 dependent)	400.455	229.881	326.424	761.54	426.751	233.796	426.467	227.752	141.886	174.641	327.5	181.774	385.5	167.984	0.797623	0.0162173	0.495076
C1orf50	chromosome 1 open reading frame 50	123.53	85.77	137.61	175.884	108.091	81.0184	136.95	101.624	61.0261	78.667	104.162	74.5524	100.523	95.6873	0.516586	0.016334	0.495076
AVPR2	arginine vasopressin receptor 2	54.301	26.912	38.4029	121.622	67.3817	23.9197	52.8578	21.622	43.4811	29.8935	21.5831	19.2663	18.543	28.7062	0.981626	0.0163383	0.495076
SAC3D1	SAC3 domain containing 1	53.068	31.145	39.4696	95.4264	47.7287	37.037	61.2671	37.4782	27.4617	21.2401	45.9813	21.7793	44.8937	25.5166	0.747242	0.0163929	0.495076
UBALD1	UBA-like domain containing 1	130.896	85.297	113.075	217.048	131.956	82.5616	151.366	89.3711	70.18	62.1469	106.977	95.4941	101.499	75.4867	0.603939	0.0164482	0.495076
RNH1	ribonuclease/angiogenin inhibitor 1	1866.9	1252.1	1567.05	3165.91	2091.64	1142.74	1780.35	1453.72	1075.58	1042.34	1536.15	1072.21	1704.01	1082.33	0.575215	0.0164853	0.495076
GALNT3	UDP-N-acetyl-alpha-D-galactosamine:polypeptide N-acetylgalactosaminyltransferase 3 (GalNAc-T3)	187.558	266.821	206.949	151.56	176.877	173.611	138.151	278.204	268.515	276.908	252.428	378.626	235.204	189.248	-0.502888	0.0165058	0.495076
RPL27	ribosomal protein L27	5066.08	3401.97	4507	8786.71	5080.3	3020.83	5056.33	3945.3	2894.93	3068.8	4368.23	3117.8	4301.98	2660.11	0.574074	0.0165083	0.495076
FKBP2	FK506 binding protein 2, 13kDa	455.758	294.005	436.299	883.162	395.867	281.635	416.856	320.727	265.463	247.801	376.296	263.865	365.005	245.597	0.627886	0.0165243	0.495076
SEL1L3	sel-1 suppressor of lin-12-like 3 (C. elegans)	841.414	1214.96	957.938	898.131	407.098	1091.05	812.089	882.179	1356.3	1093.47	1412.28	1362.05	1261.9	803.773	-0.529262	0.0165872	0.495076
SDHAP2	succinate dehydrogenase complex, subunit A, flavoprotein pseudogene 2	117.439	166.494	155.745	97.2975	134.763	126.543	118.93	71.3527	218.931	160.481	151.082	180.098	116.138	172.237	-0.506429	0.0166084	0.495076
KDM8	lysine (K)-specific demethylase 8	70.373	48.108	56.5376	89.8131	96.8612	62.4999	66.0723	50.4514	51.1093	36.9735	61.9341	44.3964	40.0139	54.2228	0.528596	0.0166579	0.495076
FAU	Finkel-Biskis-Reilly murine sarcoma virus (FBR-MuSV) ubiquitously expressed	3370.65	2202.3	3433.86	6058.64	3136.06	1880.4	3481.41	2233.56	1853.67	1856.54	2816.12	2065.69	2722.9	1898.86	0.613422	0.0167251	0.495076
CITED4	Cbp/p300-interacting transactivator, with Glu/Asp-rich carboxy-terminal domain, 4	62.659	33.513	69.3385	108.524	77.2082	22.3765	66.0723	32.4331	30.513	21.2401	51.6117	33.5067	42.9418	21.2638	0.883498	0.0168097	0.495076
CCDC124	coiled-coil domain containing 124	311.094	193.838	281.621	596.883	325.678	185.956	273.9	202.526	146.463	158.121	289.964	159.994	223.492	184.995	0.676902	0.0168739	0.495076
RPL38	ribosomal protein L38	4191.55	2701.55	4030.17	7577.98	4146.78	2204.47	4395.61	2794.29	2322.81	2608.6	3562.15	2424.21	3258.69	2032.82	0.633199	0.0168768	0.495076
GAREML	GRB2 associated, regulator of MAPK1-like	75.824	52.616	77.8725	82.3287	74.4006	73.3023	97.3065	49.7307	45.7696	40.1202	50.6733	41.8834	70.2683	66.9811	0.524281	0.0169808	0.495076
CLEC11A	C-type lectin domain family 11, member A	499.759	295.744	590.977	862.58	599.416	261.574	425.265	258.744	294.451	373.668	224.276	162.507	287.905	431.656	0.754089	0.0170062	0.495076
ZP3	zona pellucida glycoprotein 3 (sperm receptor)	54.908	32.479	44.8033	74.8442	68.7855	36.2654	60.0657	44.6855	54.9235	25.9601	23.4599	46.9094	23.4228	20.2007	0.728893	0.017071	0.495076
ZKSCAN1	zinc finger with KRAB and SCAN domains 1	234.035	445.998	149.344	78.5865	244.259	475.308	130.943	325.772	489.734	590.003	254.305	478.308	234.228	629.41	-0.925654	0.0170945	0.495076
IRF2BP1	interferon regulatory factor 2 binding protein 1	277.368	191.412	291.222	415.386	327.082	183.642	277.504	169.373	174.687	185.654	210.2	148.267	224.468	205.196	0.527585	0.0171362	0.495076
WWC2	WW and C2 domain containing 2	129.427	215.023	104.541	48.6488	95.4574	234.567	108.118	185.229	186.13	252.521	158.589	245.436	215.685	231.776	-0.718753	0.0171727	0.495076
HS3ST5	heparan sulfate (glucosamine) 3-O-sulfotransferase 5	61.805	90.402	90.6734	59.8754	53.3438	43.2098	48.0526	75.6771	91.5391	103.054	91.0243	82.0914	115.162	59.5388	-0.546169	0.0172604	0.495076
MED27	mediator complex subunit 27	106.01	73.422	89.6067	147.817	109.495	70.9875	109.32	108.831	61.0261	62.1469	99.4699	67.851	93.6911	56.3492	0.518362	0.0172671	0.495076
WISP2	WNT1 inducible signaling pathway protein 2	176.251	81.462	90.6734	284.408	268.123	92.5924	294.322	27.3879	73.9941	62.1469	139.821	59.4744	104.427	48.9068	1.10856	0.0172805	0.495076
KCNK3	potassium channel, subfamily K, member 3	58.594	28.119	50.1371	35.551	138.975	66.3579	46.8513	13.694	15.2565	28.3201	24.3983	41.8834	19.519	39.3381	1.05586	0.0173073	0.495076
ABO	ABO blood group (transferase A, alpha 1-3-N-acetylgalactosaminyltransferase; transferase B, alpha 1-3-galactosyltransferase)	42.306	80.267	39.4696	20.5822	26.6719	64.0431	21.6237	81.443	90.7763	95.1871	66.626	77.903	34.1582	116.951	-0.896218	0.0173431	0.495076
SCIN	scinderin	127.093	184.671	184.547	114.137	96.8612	158.95	127.339	80.7223	166.296	223.414	169.849	247.112	149.32	152.037	-0.537991	0.0173547	0.495076
RPL18	ribosomal protein L18	10444.6	6785.81	10365.6	18712.9	10946.7	5033.17	10479.1	7130.23	5823.41	6072.31	8408.02	6307.63	8132.58	5970.89	0.621968	0.0173966	0.495076
PLTP	phospholipid transfer protein	1558.52	1024.46	1173.42	2170.48	1802.46	668.209	1648.2	1888.32	1085.5	864.55	1058.51	815.888	900.801	1421.49	0.60473	0.0174294	0.495076
AP2S1	adaptor-related protein complex 2, sigma 1 subunit	413.376	272.619	395.763	634.305	346.735	218.364	396.434	488.658	218.168	220.268	365.974	242.923	375.74	212.638	0.59835	0.0174334	0.495076
TRMT61A	tRNA methyltransferase 61 homolog A (S. cerevisiae)	332.912	223.463	299.756	477.132	376.214	282.407	372.408	189.553	166.296	179.361	301.225	173.397	302.544	217.954	0.571272	0.0175833	0.495076
MGMT	O-6-methylguanine-DNA methyltransferase	415.886	251.334	482.169	727.86	301.814	202.16	457.701	323.61	208.252	220.268	334.069	206.904	386.476	152.037	0.7236	0.0176221	0.495076
NDUFB7	NADH dehydrogenase (ubiquinone) 1 beta subcomplex, 7, 18kDa	589.395	348.214	520.572	1208.73	678.028	300.154	500.948	327.934	262.412	263.534	460.752	287.32	489.926	325.337	0.756485	0.0177215	0.495076
LOC100216545	NA	62.473	39.373	61.8713	102.911	57.5552	50.1542	68.4749	33.8745	49.5837	39.3335	41.2894	24.2923	37.0861	44.6541	0.639653	0.0177417	0.495076
C12orf57	chromosome 12 open reading frame 57	1461.6	901.419	1489.18	2671.94	1570.84	752.313	1594.14	691.184	881.064	697.776	1053.82	696.101	1128.2	951.557	0.696082	0.0178124	0.495076
S1PR4	sphingosine-1-phosphate receptor 4	53.518	29.94	64.0048	95.4264	40.7098	20.0617	57.6631	43.2441	44.2439	31.4668	30.0286	15.9157	29.2785	28.7062	0.813904	0.0178803	0.495076
RP9	retinitis pigmentosa 9 (autosomal dominant)	90.51	60.513	73.6055	138.462	109.495	61.7283	94.9039	64.8661	45.7696	68.4403	75.0716	54.4484	68.3164	51.0332	0.558741	0.0180002	0.495076
NWD1	NACHT and WD repeat domain containing 1	34.364	65.178	29.8689	18.7111	64.5741	40.895	38.4421	13.694	54.1607	92.0404	25.3367	64.5004	49.7734	105.256	-0.92681	0.018025	0.495076
CD81	CD81 molecule	10770.9	7549.6	11049.4	15674.3	11515.2	7673.6	12452.8	6260.3	5922.58	6980.91	8636.99	6399.78	9304.7	8052.62	0.512499	0.0180652	0.495076
SMG1P1	SMG1 pseudogene 1	49.607	93.433	25.6019	20.5822	43.5173	100.308	49.2539	58.3795	131.969	124.294	47.8581	101.358	48.7974	106.319	-0.895803	0.0180825	0.495076
WFS1	Wolfram syndrome 1 (wolframin)	1064.08	731.753	745.656	1115.18	1379.92	1162.81	1307.03	673.887	512.619	561.682	1074.46	701.127	808.086	732.54	0.539789	0.018127	0.495076
LOC728392	uncharacterized LOC728392	230.983	150.567	259.219	351.768	195.126	172.068	285.913	121.804	154.854	176.214	156.712	105.546	111.258	198.817	0.610932	0.0181728	0.495076
ASPN	asporin	35.584	66.026	41.6031	24.3244	36.4984	48.611	40.8447	21.622	48.058	27.5335	114.484	110.572	61.4848	34.0222	-0.886098	0.0182012	0.495076
MBD3	methyl-CpG binding domain protein 3	850.227	551.9	846.997	1609.15	770.678	522.375	818.095	534.064	483.632	454.695	660.63	448.99	721.226	542.228	0.62116	0.0183404	0.495076
COBLL1	cordon-bleu WH2 repeat protein-like 1	358.35	522.939	284.821	207.693	369.195	469.135	293.121	526.136	405.061	549.882	484.212	712.017	442.105	544.354	-0.54003	0.0183828	0.495076
PILRA	paired immunoglobin-like type 2 receptor alpha	193.578	107.748	167.479	479.003	155.82	76.3887	110.521	172.256	102.982	106.987	122.93	92.1434	91.7392	129.709	0.837014	0.0184083	0.495076
RNF128	ring finger protein 128, E3 ubiquitin protein ligase	291.215	443.921	293.355	224.533	249.874	299.382	159.775	520.37	405.061	490.882	451.368	605.633	328.895	381.686	-0.603649	0.0184387	0.495076
CNGA1	cyclic nucleotide gated channel alpha 1	124.318	202.516	157.878	172.142	103.88	57.0987	94.9039	160.003	215.117	151.827	258.997	244.599	248.867	95.6873	-0.708466	0.01851	0.495076
SLC16A7	solute carrier family 16 (monocarboxylate transporter), member 7	91.189	143.105	84.273	46.7777	80.0157	159.722	58.8644	117.48	141.886	181.721	111.669	159.157	124.921	139.278	-0.631932	0.0186348	0.495076
ZNF232	zinc finger protein 232	100.097	67.85	77.8725	87.942	81.4195	166.666	118.93	67.749	76.2826	66.0803	81.6404	63.6627	67.3405	52.0964	0.565523	0.0186484	0.495076
COL18A1	collagen, type XVIII, alpha 1	1848.02	1290.69	1671.59	1650.32	2139.37	1863.42	2701.76	1061.64	1264	1305.09	1467.65	863.635	1156.5	1687.29	0.517691	0.0187437	0.495076
FMNL2	formin-like 2	340.631	514.599	292.289	194.595	332.697	628.857	313.543	281.807	540.081	554.602	385.68	595.581	398.187	613.462	-0.591147	0.018769	0.495076
EIF3G	eukaryotic translation initiation factor 3, subunit G	1234.45	842.671	1221.42	2114.35	1215.68	708.332	1302.23	844.701	753.672	745.763	1063.2	811.7	883.234	798.457	0.548949	0.0188101	0.495076
A4GALT	alpha 1,4-galactosyltransferase	420.293	286.209	436.299	636.176	485.71	213.734	467.311	282.528	307.419	267.468	298.41	269.729	331.823	242.408	0.548825	0.0188171	0.495076
F10	coagulation factor X	362.496	189.1	249.619	725.989	374.811	196.759	544.196	83.6052	223.508	244.654	172.665	109.734	163.959	220.081	0.934964	0.0189729	0.495076
ARG2	arginase 2	127.623	186.165	118.409	162.786	112.303	103.395	136.95	131.894	170.11	151.041	183.925	330.879	126.873	154.163	-0.551053	0.0190026	0.495076
PTDSS2	phosphatidylserine synthase 2	295.297	206.699	288.022	523.91	247.066	225.308	283.51	203.968	200.623	187.227	214.892	188.475	222.516	226.46	0.506486	0.0190437	0.495076
ZNF358	zinc finger protein 358	604.42	391.44	583.51	914.971	707.508	355.709	755.627	309.195	286.823	403.562	549.899	323.34	400.139	384.876	0.62401	0.0191105	0.495076
RCN3	reticulocalbin 3, EF-hand calcium binding domain	489.515	312.238	453.367	898.131	508.17	271.604	454.097	351.718	281.483	236.001	311.547	216.956	389.404	438.035	0.645667	0.0191326	0.495076
NENF	neudesin neurotrophic factor	597.21	392.478	595.244	1012.27	536.246	341.049	720.789	377.665	324.964	330.401	499.226	343.444	500.662	356.169	0.602644	0.0191554	0.495076
ZNF444	zinc finger protein 444	250.188	171.934	268.82	396.675	230.221	163.58	284.712	157.12	182.315	180.934	199.878	129.001	162.983	176.49	0.532348	0.01919	0.495076
GUK1	guanylate kinase 1	1308.07	884.635	1258.76	2215.39	1231.12	804.011	1285.41	1053.71	794.102	639.563	1177.69	761.439	1153.57	781.446	0.562936	0.0192937	0.495076
SQLE	squalene epoxidase	140.263	222.318	163.212	119.751	110.899	155.092	90.0986	202.526	187.655	140.027	246.798	285.645	349.39	124.394	-0.658079	0.0193066	0.495076
MIB2	mindbomb E3 ubiquitin protein ligase 2	480.325	328.287	539.774	583.785	495.536	456.789	593.449	212.617	318.861	308.375	321.869	249.625	319.135	451.857	0.547133	0.0193142	0.495076
FBXW5	F-box and WD repeat domain containing 5	853.471	585.081	747.789	1291.06	918.075	574.845	956.247	632.805	516.433	433.455	821.095	470.769	757.336	511.396	0.542781	0.0193604	0.495076
CCL21	chemokine (C-C motif) ligand 21	93.633	42.108	42.6699	145.946	99.6687	96.4504	58.8644	118.2	33.5643	19.6668	9.38395	45.234	21.4709	123.33	1.1559	0.0193998	0.495076
KALRN	kalirin, RhoGEF kinase	68.487	98.686	90.6734	39.2932	60.3628	77.1603	68.4749	74.9564	91.5391	135.307	86.3323	98.0071	69.2924	111.635	-0.508402	0.0194768	0.496411
NTMT1	N-terminal Xaa-Pro-Lys N-methyltransferase 1	69.287	46.758	70.4053	99.1686	78.612	48.611	50.4552	68.4698	41.9554	38.5468	42.2278	67.0134	54.6531	36.1485	0.547238	0.019556	0.497172
RBM38	RNA binding motif protein 38	387.287	220.885	231.484	422.87	560.11	448.302	533.384	127.57	176.976	139.241	346.268	206.904	311.328	144.594	0.808885	0.0196698	0.497273
LTC4S	leukotriene C4 synthase	71.442	41.134	59.7378	147.817	80.0157	40.895	68.4749	31.7123	47.2952	43.2669	45.043	28.4807	38.062	44.6541	0.770167	0.0197281	0.497273
ZNF503	zinc finger protein 503	232.255	162.726	208.016	192.724	394.464	198.302	252.276	147.751	168.585	157.334	161.404	136.54	160.056	192.438	0.509692	0.0197534	0.497273
LGALS1	lectin, galactoside-binding, soluble, 1	4124.55	2479.3	3475.46	7265.51	3739.68	2965.27	4277.88	3023.48	1479.12	1696.85	2634.07	1680.36	5049.56	2335.83	0.734118	0.0198243	0.497273
FUZ	fuzzy planar cell polarity protein	151.708	104.041	163.212	168.4	174.069	112.654	198.217	93.6955	102.219	97.5471	118.238	109.734	61.4848	135.025	0.536743	0.0198594	0.497273
CDS1	CDP-diacylglycerol synthase (phosphatidate cytidylyltransferase) 1	169.615	245.439	169.613	196.466	98.2649	172.068	115.326	265.951	239.527	249.374	231.784	315.801	235.204	200.943	-0.528751	0.0199059	0.497273
LOC283177	uncharacterized LOC283177	37.221	81.495	38.4029	43.0354	15.4416	59.4135	54.0592	12.9732	191.469	92.0404	59.1189	88.7927	34.1582	23.3902	-1.13463	0.0199689	0.497273
GADD45B	growth arrest and DNA-damage-inducible, beta	173.867	110.957	102.408	211.435	226.009	109.568	269.094	124.687	103.744	111.707	125.745	142.403	115.162	66.9811	0.639542	0.0199861	0.497273
SLC1A3	solute carrier family 1 (glial high affinity glutamate transporter), member 3	145.781	213.925	148.278	108.524	110.899	161.265	127.339	218.383	288.348	173.854	124.807	222.819	243.011	230.713	-0.543387	0.020007	0.497273
DACT3	dishevelled-binding antagonist of beta-catenin 3	388.781	234.339	266.687	338.67	473.076	523.147	561.014	170.093	121.289	169.134	289.026	216.956	364.029	245.597	0.730986	0.0200215	0.497273
WASH2P	WAS protein family homolog 2 pseudogene	200.863	136.507	196.281	275.053	202.145	175.154	264.289	92.254	149.514	135.307	143.574	107.221	123.946	159.479	0.549239	0.0200293	0.497273
MRGPRF	MAS-related GPR, member F	993.189	592.547	600.578	1188.15	1259.2	1134.26	1296.22	480.73	230.373	496.389	952.471	596.419	694.876	584.756	0.744813	0.0200439	0.497273
GLTSCR2	glioma tumor suppressor candidate region gene 2	3663.41	2310.92	3843.49	6687.33	3936.21	1861.11	3913.88	1738.41	1893.33	2059.5	2835.83	2138.56	2488.67	2449.6	0.664208	0.0200771	0.497273
ETFB	electron-transfer-flavoprotein, beta polypeptide	580.386	396.39	625.113	937.424	576.956	368.826	571.826	402.17	324.964	344.561	525.501	353.496	505.542	324.274	0.546816	0.0200943	0.497273
KCNH2	potassium voltage-gated channel, subfamily H (eag-related), member 2	249.167	136.878	122.676	194.595	338.312	334.876	363.998	140.543	64.8402	88.8937	221.461	119.786	239.107	87.1818	0.865174	0.0201148	0.497273
COPZ2	coatomer protein complex, subunit zeta 2	222.089	140.58	206.949	364.866	270.93	133.487	229.451	126.849	124.341	124.294	133.252	94.6564	224.468	142.468	0.652927	0.0201527	0.497273
IFITM2	interferon induced transmembrane protein 2	1465.41	962.968	966.472	2404.37	1311.14	867.282	1540.09	1703.1	771.217	749.697	962.793	794.108	1517.6	982.39	0.605103	0.0203249	0.498468
ISOC2	isochorismatase domain containing 2	371.329	235.797	366.961	654.887	383.233	179.012	341.173	302.708	182.315	172.281	315.301	210.254	334.75	199.88	0.651212	0.020401	0.499181
FCGRT	Fc fragment of IgG, receptor, transporter, alpha	2333.93	1553.85	2528.19	3951.78	2446.8	1155.09	2375	1546.7	1798.74	1374.31	1667.53	1197.86	1481.49	1803.17	0.58602	0.0204823	0.499909
ASAP1	ArfGAP with SH3 domain, ankyrin repeat and PH domain 1	256.307	389.675	232.551	104.782	268.123	374.999	229.451	327.934	538.555	400.415	281.518	378.626	332.799	406.139	-0.598123	0.020483	0.499909
POLR2I	polymerase (RNA) II (DNA directed) polypeptide I, 14.5kDa	262.502	165.046	213.349	495.843	282.161	154.321	278.705	150.634	141.123	132.161	221.461	135.702	208.853	150.973	0.662432	0.0205193	0.500188
EMID1	EMI domain containing 1	161.288	106.546	162.145	230.146	131.956	87.1912	110.521	245.77	86.1994	110.134	103.223	104.708	94.667	140.341	0.596881	0.020591	0.500682
ATP10D	ATPase, class V, type 10D	283.763	407.714	314.69	185.24	238.643	402.777	213.834	347.394	462.273	473.575	288.087	404.593	307.424	510.332	-0.51655	0.0206141	0.500682
RBBP8NL	RBBP8 N-terminal like	78.234	46.876	115.209	125.364	78.612	30.0925	44.4486	75.6771	38.1413	40.9068	49.7349	46.0717	58.5569	47.8437	0.72791	0.0206789	0.500793
SLC9A7	solute carrier family 9, subfamily A (NHE7, cation proton antiporter 7), member 7	104.782	174.828	144.011	46.7777	87.0347	81.79	56.4618	212.617	205.963	151.041	165.157	180.936	174.695	171.174	-0.725459	0.0208683	0.502058
RPL28	ribosomal protein L28	7197.25	4599.89	5798.83	14248.5	7409.18	3091.81	6644.47	5990.75	4386.25	4454.13	5593.77	3917.77	5045.66	4201.74	0.645558	0.0209228	0.502058
DUSP23	dual specificity phosphatase 23	215.294	137.092	211.216	398.546	181.088	101.852	210.23	188.832	119.764	114.067	183.925	108.897	174.695	121.204	0.643959	0.02097	0.502058
OCEL1	occludin/ELL domain containing 1	192.654	129.562	213.349	316.217	209.164	111.111	177.795	128.291	101.456	107.774	153.897	125.65	149.32	139.278	0.562837	0.0210586	0.50263
RPS16	ribosomal protein S16	7347.26	4695.63	7342.42	14214.8	6877.14	3564.81	7279.97	4804.42	3850.75	4067.08	5922.21	4124.67	5872.28	4336.76	0.645628	0.021264	0.50263
SPSB3	splA/ryanodine receptor domain and SOCS box containing 3	718.153	495.159	832.062	1143.25	678.028	418.981	790.465	446.135	498.125	507.402	598.696	423.86	442.105	500.764	0.533306	0.0213493	0.502767
LIMS2	LIM and senescent cell antigen-like domains 2	1809.35	1000.13	1119.02	2166.74	2480.49	1925.15	2653.7	511.001	574.408	632.483	1550.23	879.551	1610.32	753.803	0.855061	0.0214527	0.504026
TSPAN4	tetraspanin 4	811.766	477.616	645.382	1584.83	947.555	342.592	888.973	461.27	472.952	383.108	553.653	310.775	747.577	397.634	0.763272	0.0216444	0.505511
NAALADL1	N-acetylated alpha-linked acidic dipeptidase-like 1	141.351	92.178	163.212	213.306	158.628	93.364	156.171	63.4246	87.725	89.6804	106.039	69.5264	92.7152	107.382	0.605299	0.0216949	0.505511
HSPB7	heat shock 27kDa protein family, member 7 (cardiovascular)	511.596	260.066	202.682	374.221	762.255	726.85	838.518	165.048	145.7	139.241	408.202	216.118	458.696	192.438	0.976434	0.0217419	0.505511
DRAP1	DR1-associated protein 1 (negative cofactor 2 alpha)	425.473	294.621	407.497	692.309	429.558	262.345	436.077	325.051	250.207	255.668	368.789	263.027	385.5	244.534	0.525464	0.0218827	0.506845
FAM195B	family with sequence similarity 195, member B	691.949	434.842	632.581	1311.65	682.239	395.061	717.185	412.981	373.785	355.575	586.497	326.69	617.776	348.727	0.66768	0.0219243	0.506845
ARHGEF4	Rho guanine nucleotide exchange factor (GEF) 4	156.962	94.139	104.541	168.4	202.145	162.037	235.458	69.1905	53.3978	70.0136	153.897	87.1174	124.921	75.4867	0.735176	0.0220298	0.506845
CHCHD10	coiled-coil-helix-coiled-coil-helix domain containing 10	249.722	160.162	220.816	479.003	210.568	157.407	243.867	186.67	127.392	133.734	245.859	153.293	180.551	120.141	0.633678	0.0220602	0.506845
DPY19L4	dpy-19-like 4 (C. elegans)	251.861	389.322	224.017	127.235	273.738	406.635	171.788	307.754	402.009	447.615	235.537	481.659	304.496	464.615	-0.622685	0.022073	0.506845
GPSM1	G-protein signaling modulator 1	179.488	117.909	148.278	261.955	200.741	172.839	221.042	72.0735	119.764	115.64	106.039	90.4681	128.825	146.721	0.59838	0.0221416	0.506845
ATP6V0E2	ATPase, H+ transporting V0 subunit e2	197.323	130.369	162.145	261.955	202.145	135.802	297.926	123.966	119.001	82.6004	184.864	146.592	138.585	110.572	0.591626	0.0222686	0.506845
MSRB1	methionine sulfoxide reductase B1	320.05	220.491	269.887	537.007	296.199	187.5	307.537	322.168	206.726	188.801	278.703	224.495	261.554	162.668	0.531594	0.0223952	0.506845
RPS21	ribosomal protein S21	4633.08	3070.28	4594.48	8390.04	4621.26	2357.25	4750	3085.46	2843.05	2987.77	3886.83	2625.25	3527.08	2551.66	0.593129	0.0224261	0.506845
DDIT3	DNA-damage-inducible transcript 3	289.115	195.094	277.354	400.417	310.236	189.043	419.259	138.381	201.386	206.894	183.925	178.423	188.358	211.575	0.560999	0.0225144	0.506845
CADM3	cell adhesion molecule 3	444.962	246.916	328.558	840.127	619.069	273.919	502.15	105.948	255.547	239.148	262.751	167.533	208.853	347.664	0.846647	0.0225924	0.506845
sept4	septin 4	124.144	81.417	132.277	175.884	116.514	86.4196	171.788	61.9832	61.7889	83.387	98.5315	61.9874	83.9316	98.8769	0.598848	0.0225938	0.506845
XPR1	xenotropic and polytropic retrovirus receptor 1	341.343	487.634	328.558	224.533	241.451	366.512	307.537	579.471	586.613	467.282	408.202	577.99	439.177	446.541	-0.508744	0.0226025	0.506845
GAS6	growth arrest-specific 6	2800.89	1829.68	2843.95	3779.63	3854.79	2010.03	3256.76	1060.2	1589.73	1737.75	2014.73	1383.83	2041.69	2210.38	0.613802	0.0226039	0.506845
PIN1	peptidylprolyl cis/trans isomerase, NIMA-interacting 1	393.353	261.255	401.097	667.985	387.445	236.882	421.661	245.05	227.322	206.894	365.974	213.605	311.328	242.408	0.585817	0.0226062	0.506845
ZNF524	zinc finger protein 524	158.995	95.904	147.211	310.604	140.378	68.6727	157.372	129.732	95.3533	78.667	141.698	56.1237	113.21	90.3714	0.720451	0.0226201	0.506845
SDHAF1	succinate dehydrogenase complex assembly factor 1	98.882	61.3	114.142	164.657	122.129	57.0987	87.696	47.5685	54.1607	55.8536	79.7636	44.3964	75.1481	58.4756	0.674153	0.0226309	0.506845
DMPK	dystrophia myotonica-protein kinase	1040.36	668.902	740.322	969.233	1152.51	1300.15	1659.02	420.909	537.03	560.896	839.863	530.243	850.052	695.328	0.637115	0.0226534	0.506845
AK1	adenylate kinase 1	244.752	168.135	242.151	370.479	265.315	189.814	281.108	119.642	170.11	144.747	210.2	151.618	173.719	158.416	0.533312	0.0226729	0.506845
IFI27L2	interferon, alpha-inducible protein 27-like 2	170.893	102.628	199.482	319.959	148.801	67.1295	164.58	125.408	98.4046	62.1469	135.129	78.7407	130.777	110.572	0.728558	0.022711	0.506845
MAOB	monoamine oxidase B	740.545	483.237	502.438	563.203	962.996	1065.58	995.89	353.16	361.58	369.735	605.265	543.646	539.7	479.5	0.616164	0.0227275	0.506845
NAALADL2	N-acetylated alpha-linked acidic dipeptidase-like 2	89.98	129.414	81.0727	67.3598	71.593	114.197	74.4815	131.174	119.764	151.041	105.1	159.994	91.7392	148.847	-0.506292	0.0227852	0.506845
MOB2	MOB kinase activator 2	549.849	374.455	430.966	660.5	644.337	527.777	750.822	284.69	297.502	294.215	555.53	340.931	422.586	335.969	0.552455	0.0228669	0.506845
EDF1	endothelial differentiation-related factor 1	1614.18	1035.74	1590.52	3180.88	1441.69	807.097	1591.74	1073.17	931.411	840.164	1264.96	889.603	1328.27	960.063	0.638947	0.0229823	0.506845
SCAND1	SCAN domain containing 1	298.626	175.843	278.421	664.243	270.93	136.574	267.893	173.697	152.565	135.307	260.874	159.157	207.877	139.278	0.758209	0.023096	0.507852
CNTN3	contactin 3 (plasmacytoma associated)	125.854	191.641	132.277	86.0709	134.763	190.586	124.937	86.4881	159.431	306.801	150.143	223.657	114.186	195.627	-0.602957	0.0231494	0.50791
LIFR	leukemia inhibitory factor receptor alpha	507.923	869.638	444.833	288.15	654.164	794.751	522.572	343.07	1181.62	992.778	370.666	1124.15	373.788	1174.83	-0.775116	0.0233573	0.508549
POP7	processing of precursor 7, ribonuclease P/MRP subunit (S. cerevisiae)	167.368	110.727	156.812	269.439	195.126	96.4504	150.164	136.219	91.5391	74.7337	144.513	96.3317	155.176	102.066	0.587523	0.0233866	0.508549
ISLR	immunoglobulin superfamily containing leucine-rich repeat	1842.38	1188.07	1455.04	3046.16	2363.97	1272.37	2113.11	803.619	942.853	1389.26	1279.03	903.005	1142.84	1471.46	0.631979	0.0233897	0.508549
NPDC1	neural proliferation, differentiation and control, 1	780.648	515.628	782.992	1167.57	958.785	386.573	931.019	456.946	445.49	407.495	640.924	427.21	535.796	636.852	0.596369	0.0234161	0.508549
RGS16	regulator of G-protein signaling 16	188.669	114.421	156.812	248.857	306.025	60.1851	130.943	229.194	88.4878	96.7604	114.484	107.221	155.176	124.394	0.718008	0.0235996	0.508549
HSPB2	heat shock 27kDa protein 2	157.038	96.282	128.01	243.244	195.126	103.395	212.633	59.821	85.4365	76.307	120.115	68.6887	111.258	115.888	0.697773	0.023625	0.508549
E4F1	E4F transcription factor 1	268.567	186.469	296.555	426.612	277.949	182.87	273.9	153.516	183.078	157.334	232.722	165.858	187.382	192.438	0.518425	0.0237406	0.508549
RPL24	ribosomal protein L24	1027.09	699.381	1048.61	1794.39	947.555	601.079	1073.98	696.95	579.748	614.389	815.465	699.452	893.969	593.261	0.552362	0.0237964	0.508549
MRPL55	mitochondrial ribosomal protein L55	302.273	201.105	321.091	533.265	272.334	175.926	313.543	197.481	187.655	179.361	281.518	172.559	218.613	166.921	0.581295	0.0238353	0.508549
DDIT4L	DNA-damage-inducible transcript 4-like	59.919	40.878	51.2038	41.1643	61.7665	68.6727	76.8841	59.821	32.0387	39.3335	30.0286	33.5067	38.062	72.2971	0.571078	0.0238529	0.508549
WDFY4	WDFY family member 4	91.644	151.585	102.408	56.1332	117.918	65.5863	63.6697	144.147	299.791	122.721	119.176	127.325	92.7152	147.784	-0.72132	0.0238947	0.508549
CLCN3	chloride channel, voltage-sensitive 3	868.207	1229.48	787.259	621.207	861.924	1087.96	565.819	1285.07	1193.82	1418.37	1010.65	1549.68	876.402	1327.93	-0.500037	0.0239026	0.508549
SKIL	SKI-like oncogene	176.281	304.809	198.415	82.3287	172.666	237.654	130.943	235.68	308.945	280.841	143.574	655.056	199.094	241.345	-0.785418	0.0239793	0.508549
VWA2	von Willebrand factor A domain containing 2	76.508	119.931	68.2718	50.5199	120.726	90.2776	49.2539	80.0015	76.2826	151.827	73.1948	166.696	99.5468	152.037	-0.643533	0.0241822	0.508549
LOC645166	NA	138.973	89.767	131.21	245.115	136.167	74.8455	140.554	105.948	100.693	89.6804	86.3323	55.286	126.873	79.7394	0.617785	0.0242256	0.508549
COLEC11	collectin sub-family member 11	146.891	84.063	249.619	235.759	131.956	57.8703	147.762	58.3795	93.0648	100.694	59.1189	82.0914	67.3405	102.066	0.797051	0.0242285	0.508549
NOL3	nucleolar protein 3 (apoptosis repressor with CARD domain)	187.637	130.651	194.148	187.111	188.107	179.012	285.913	91.5333	130.443	120.361	132.314	108.059	126.873	165.858	0.519183	0.0242623	0.508549
CLTB	clathrin, light chain B	482.594	309.396	419.231	847.611	433.77	297.839	552.605	344.511	241.053	243.081	479.52	243.761	423.562	225.397	0.638379	0.024289	0.508549
HES4	hes family bHLH transcription factor 4	88.198	49.746	86.4065	179.626	96.8612	37.037	81.6894	47.5685	41.9554	34.6135	76.01	43.5587	68.3164	34.0222	0.810165	0.0243466	0.508549
TBX5	T-box 5	104.918	63.649	59.7378	48.6488	176.877	134.259	139.353	70.632	43.4811	73.947	50.6733	90.4681	59.5329	63.7915	0.722424	0.0245565	0.508549
LOC100505633	NA	71.736	42.12	77.8725	132.849	85.6309	40.1234	60.0657	33.8745	36.6157	35.4002	45.9813	26.8053	65.3886	42.5277	0.749782	0.0245699	0.508549
RPS19BP1	ribosomal protein S19 binding protein 1	463.532	300.491	496.037	830.771	362.177	255.401	475.721	361.088	263.175	220.268	454.183	241.248	368.909	255.166	0.622225	0.02457	0.508549
C12orf10	chromosome 12 open reading frame 10	419.833	294.138	435.233	679.212	372.003	246.913	482.929	302.708	256.31	284.775	369.728	256.326	319.135	278.556	0.508329	0.0247021	0.508549
DPM3	dolichyl-phosphate mannosyltransferase polypeptide 3	211.655	129.996	208.016	417.257	207.76	111.111	205.425	120.363	102.219	109.347	181.11	109.734	177.623	99.9401	0.695338	0.024735	0.508549
REEP1	receptor accessory protein 1	281.45	125.625	96.0072	80.4576	482.902	617.283	368.804	43.2441	109.084	77.0937	201.755	139.89	124.921	101.003	1.16475	0.02481	0.508549
PDLIM3	PDZ and LIM domain 3	1467.83	846.917	760.59	967.362	2178.67	2159.72	1930.51	810.106	419.554	549.096	1049.13	938.187	1496.13	629.41	0.793639	0.0248126	0.508549
ZNF107	zinc finger protein 107	66.414	123.196	44.8033	24.3244	61.7665	145.061	43.2473	79.2808	185.367	106.987	72.2564	135.702	63.4367	175.427	-0.876118	0.0249458	0.5089
RPS9	ribosomal protein S9	6487.51	4250.72	7045.86	12079.9	6378.8	2806.32	5790.34	4823.88	3623.42	3878.28	4957.54	3981.43	5114.95	3948.7	0.609658	0.0250268	0.509519
MRPL36	mitochondrial ribosomal protein L36	134.261	89.728	114.142	222.662	108.091	81.0184	136.95	142.705	84.6737	75.5203	130.437	74.5524	108.33	64.8547	0.571608	0.0250583	0.509646
DDAH2	dimethylarginine dimethylaminohydrolase 2	581.663	361.949	437.366	997.3	763.659	394.289	655.918	241.446	297.502	295.001	431.662	259.677	510.421	377.433	0.68185	0.0251336	0.510662
STAG2	stromal antigen 2	622.095	936.181	574.976	297.506	686.451	898.146	422.863	852.629	1042.02	1058.07	683.151	1141.74	659.741	1032.36	-0.587156	0.0251892	0.511274
FAM89B	family with sequence similarity 89, member B	507.45	349.799	471.502	827.029	494.132	336.419	557.41	358.205	310.47	267.468	502.98	294.859	415.754	307.263	0.533154	0.0253368	0.51272
KLHL8	kelch-like family member 8	113.745	169.195	100.274	63.6176	105.284	175.926	74.4815	162.886	149.514	190.374	129.498	192.663	164.935	188.185	-0.556277	0.0254134	0.512934
BMP3	bone morphogenetic protein 3	171.751	287.813	286.955	211.435	144.59	156.635	175.392	55.4966	151.802	302.081	213.954	294.859	454.792	309.389	-0.747687	0.0254631	0.512934
MOSPD3	motile sperm domain containing 3	166.181	109.852	176.013	301.248	151.609	93.364	171.788	103.065	109.847	102.267	139.821	92.9811	101.499	112.698	0.584712	0.025476	0.512934
ZNF205	zinc finger protein 205	101.551	66.297	104.541	170.271	112.303	54.0122	106.917	61.2624	64.8402	68.4403	80.702	52.773	56.605	74.4235	0.596102	0.0254953	0.512934
GALK1	galactokinase 1	141.644	91.439	140.811	260.084	141.782	78.7035	129.742	98.7406	80.0967	70.8003	100.408	66.1757	125.897	105.256	0.620416	0.0255252	0.512934
BLOC1S1	biogenesis of lysosomal organelles complex-1, subunit 1	133.368	83.178	147.211	239.502	140.378	64.8147	100.91	107.389	62.5517	66.0803	116.361	56.9614	114.186	82.929	0.672163	0.025911	0.518845
NFASC	neurofascin	680.792	435.455	417.098	434.097	700.489	1196.76	955.045	381.269	415.74	468.069	351.898	412.132	350.366	614.525	0.645765	0.0260371	0.518845
PQBP1	polyglutamine binding protein 1	465.295	311.872	458.701	806.447	509.574	277.777	502.15	237.122	305.13	284.775	377.235	282.294	323.039	298.757	0.572376	0.0260818	0.518845
JAK2	Janus kinase 2	139.805	218.511	134.41	52.391	144.59	193.672	114.125	199.643	264.701	235.214	156.712	260.514	136.633	257.293	-0.633912	0.0262788	0.518845
NFKBIZ	nuclear factor of kappa light polypeptide gene enhancer in B-cells inhibitor, zeta	181.314	302.67	167.479	99.1686	261.104	162.037	153.768	244.329	233.425	206.894	284.334	675.16	232.276	183.932	-0.737081	0.0263202	0.518845
BEND5	BEN domain containing 5	75.438	49.083	81.0727	117.88	94.0536	52.469	73.2802	33.8745	49.5837	53.4936	43.1662	45.234	48.7974	54.2228	0.594769	0.0263548	0.518845
ARFGEF2	ADP-ribosylation factor guanine nucleotide-exchange factor 2 (brefeldin A-inhibited)	488.767	742.312	426.699	217.048	482.902	750.77	353.187	701.995	794.865	864.55	624.971	865.31	503.59	800.584	-0.599362	0.0264189	0.518845
MRPL38	mitochondrial ribosomal protein L38	516.545	363.431	493.904	858.838	499.747	318.672	556.209	371.899	311.233	331.188	453.245	303.236	425.514	356.169	0.50308	0.0264284	0.518845
PPDPF	pancreatic progenitor cell differentiation and proliferation factor	2299.24	1480.9	2167.63	4327.87	2140.77	1162.03	2221.23	1775.89	1073.3	1111.56	2058.84	1312.62	2030.95	1298.16	0.634003	0.0264791	0.51914
ITGA2	integrin, alpha 2 (CD49B, alpha 2 subunit of VLA-2 receptor)	300.896	520.315	200.548	121.622	234.432	451.388	168.184	629.201	551.523	684.403	358.467	542.808	378.668	606.02	-0.785277	0.026557	0.519598
SMTN	smoothelin	3733.14	1792.56	1586.25	3411.03	6138.75	4812.49	5878.03	572.263	884.115	979.404	3576.22	1882.24	2351.06	1082.33	1.05833	0.0265929	0.519598
ZNHIT1	zinc finger, HIT-type containing 1	535.74	353.414	589.911	954.264	425.347	283.178	503.351	458.387	321.913	264.321	495.472	288.158	451.864	298.757	0.597418	0.0266057	0.519598
POLD4	polymerase (DNA-directed), delta 4, accessory subunit	570.884	391.075	597.378	1019.75	447.807	332.561	508.156	519.65	385.227	343.775	540.515	329.203	412.826	334.906	0.542504	0.0266832	0.520043
SLC22A17	solute carrier family 22, member 17	694.066	454.12	707.253	871.935	849.29	573.301	919.006	243.608	405.061	492.455	474.828	330.879	406.971	614.525	0.610447	0.0268314	0.520043
C6orf1	chromosome 6 open reading frame 1	225.895	153.46	259.219	372.35	151.609	133.487	242.666	196.04	125.103	115.64	206.447	146.592	160.056	166.921	0.552394	0.0268788	0.520043
UBXN1	UBX domain protein 1	1035.64	710.874	1145.69	1730.77	943.343	527.005	1152.06	714.969	691.883	649.789	904.613	643.328	727.082	648.547	0.540829	0.0269213	0.520043
ITGA8	integrin, alpha 8	350.045	622.958	309.356	123.493	335.505	757.715	199.418	374.782	553.049	988.844	391.311	576.315	365.981	862.249	-0.82842	0.0269901	0.520043
CHD9	chromodomain helicase DNA binding protein 9	305.834	493.601	237.884	127.235	334.101	548.61	217.438	369.737	601.87	613.603	271.196	509.302	377.692	587.945	-0.686471	0.0274283	0.520818
HSF4	heat shock transcription factor 4	296.683	181.438	251.752	248.857	411.309	300.925	482.929	84.3259	196.809	204.534	202.693	163.345	117.114	204.133	0.70742	0.0274445	0.520818
RPLP2	ribosomal protein, large, P2	8109.21	5109.15	8173.41	16377.8	7039.98	3579.47	8376.77	5107.85	4357.26	4402.21	7255.67	4540.99	5714.18	4384.61	0.666252	0.0274774	0.520818
MZT2A	mitotic spindle organizing protein 2A	188.009	114.906	202.682	290.021	178.281	81.79	239.062	136.219	84.6737	82.6004	151.082	79.5784	200.07	91.4345	0.70583	0.0275323	0.520818
SSSCA1	Sjogren syndrome/scleroderma autoantigen 1	157.362	104.009	161.079	280.666	157.224	94.1356	150.164	100.903	78.5711	88.107	138.882	97.1694	128.825	92.4977	0.585935	0.0276615	0.520818
NRXN2	neurexin 2	120.164	56.953	93.8737	56.1332	286.372	118.827	144.158	21.622	32.8015	59.7869	44.1046	31.8314	48.7974	124.394	1.07814	0.0276637	0.520818
SELENBP1	selenium binding protein 1	1159.54	795.446	1059.28	1571.73	1278.85	911.264	1558.11	578.029	697.223	910.177	889.598	697.777	533.844	1044.05	0.542421	0.027666	0.520818
RPS7	ribosomal protein S7	1146.05	774.134	1234.23	2060.09	1079.51	611.881	1041.54	849.025	577.459	674.963	941.21	773.167	972.045	705.96	0.564361	0.0276665	0.520818
IER2	immediate early response 2	1250.89	664.161	474.702	1466.95	2980.24	677.468	1407.94	498.028	500.414	1054.14	580.866	758.926	739.769	350.853	0.912429	0.0277861	0.520818
CA5BP1	carbonic anhydrase VB pseudogene 1	71.666	50.079	65.0715	97.2975	71.593	61.7283	85.2933	49.0099	50.3465	34.6135	46.9197	44.3964	49.7734	74.4235	0.503882	0.0279507	0.520818
ABCB1	ATP-binding cassette, sub-family B (MDR/TAP), member 1	139.181	223.08	164.279	72.9731	103.88	171.296	145.359	177.301	209.777	299.721	168.911	244.599	85.8835	329.59	-0.673023	0.0280169	0.520818
MAP1A	microtubule-associated protein 1A	406.669	270.251	291.222	291.893	638.722	540.894	469.714	207.572	241.053	281.628	248.675	199.365	272.29	378.496	0.589963	0.0281014	0.520818
AGR3	anterior gradient 3	72.759	33.8	88.5399	48.6488	44.9211	18.5185	49.2539	186.67	23.6476	22.0268	13.1375	74.5524	43.9177	25.5166	1.11231	0.0281467	0.520818
PPP1R15B	protein phosphatase 1, regulatory subunit 15B	435.486	619.009	395.763	260.084	509.574	550.153	349.583	547.758	619.415	602.589	481.397	981.746	514.325	514.585	-0.504482	0.0281943	0.520818
ZNF865	zinc finger protein 865	171.208	115.722	156.812	275.053	174.069	133.487	207.827	80.0015	112.898	96.7604	132.314	98.0071	116.138	138.215	0.554841	0.0283737	0.521738
ATP8B1	ATPase, aminophospholipid transporter, class I, type 8B, member 1	1334.24	1897.8	1274.76	883.162	1524.51	1701.39	723.191	1898.41	1902.49	2111.42	1792.33	2298.56	1404.39	1877.6	-0.507202	0.0285067	0.522288
GATA5	GATA binding protein 5	208.682	117.244	142.944	239.502	248.47	242.283	329.16	49.7307	61.0261	104.627	182.987	77.903	161.032	115.888	0.830568	0.02858	0.522288
C14orf80	chromosome 14 open reading frame 80	55.637	38.54	51.2038	82.3287	56.1514	36.2654	51.6565	56.2173	35.8528	29.8935	42.2278	37.695	53.6772	31.8958	0.507723	0.0286464	0.522288
USE1	unconventional SNARE in the ER 1 homolog (S. cerevisiae)	153.88	101.092	139.744	299.377	127.744	85.648	166.983	103.786	99.9302	98.3338	125.745	85.4421	102.475	94.6241	0.592291	0.0286704	0.522288
ZDHHC12	zinc finger, DHHC-type containing 12	235.188	151.891	215.483	413.514	216.183	108.024	189.808	268.113	126.629	116.427	196.125	132.351	218.613	121.204	0.625954	0.02872	0.522288
SNHG7	small nucleolar RNA host gene 7 (non-protein coding)	522.978	353.903	579.243	883.162	390.252	249.228	636.697	399.287	380.65	314.668	411.955	309.099	332.799	374.244	0.559983	0.0288014	0.522288
TNFSF12	tumor necrosis factor (ligand) superfamily, member 12	381.785	255.212	346.693	591.27	415.52	327.931	452.896	156.399	199.86	228.134	342.514	221.144	290.833	248.787	0.577056	0.0288831	0.522288
SCAMP1	secretory carrier membrane protein 1	276.868	399.87	262.42	129.106	303.218	392.746	201.821	371.899	428.708	419.295	300.286	477.47	374.764	398.697	-0.523755	0.0290858	0.522288
HSPBP1	HSPA (heat shock 70kDa) binding protein, cytoplasmic cochaperone 1	294.107	194.739	289.088	510.812	291.987	182.87	300.329	189.553	168.585	156.547	240.229	145.754	295.713	161.605	0.589264	0.0291469	0.522288
EHF	ets homologous factor	1667.18	2391.96	1699.33	1190.02	1634.01	1652.77	949.039	2877.89	2672.94	2485.88	2193.97	3034.87	1908.96	2055.15	-0.51993	0.029319	0.522288
EXD3	exonuclease 3prime-5prime domain containing 3	166.666	107.887	172.813	174.013	161.435	126.543	296.725	68.4698	133.495	118.001	108.854	87.9551	81.0038	118.014	0.62169	0.0297867	0.522288
DAPK3	death-associated protein kinase 3	434.973	295.57	333.892	619.336	501.151	351.08	565.819	238.563	216.643	242.294	425.093	292.346	362.077	234.966	0.554119	0.0297947	0.522288
C1orf54	chromosome 1 open reading frame 54	118.154	77.911	108.808	125.364	129.148	70.9875	187.405	87.2089	82.3852	64.5069	123.868	46.0717	75.1481	75.4867	0.595099	0.0298022	0.522288
ANGPTL1	angiopoietin-like 1	136.098	78.892	52.2706	93.5553	218.99	183.642	216.237	51.8929	96.8789	84.1737	82.5787	56.9614	75.1481	77.613	0.784831	0.0298237	0.522288
ARAP2	ArfGAP with RhoGAP domain, ankyrin repeat and PH domain 2	125.139	185.49	139.744	69.2309	113.707	138.889	96.1052	193.157	267.752	207.681	125.745	202.715	134.681	174.364	-0.557133	0.0298532	0.522288
SCUBE3	signal peptide, CUB domain, EGF-like 3	64.168	27.769	25.6019	11.2266	113.707	182.098	26.4289	25.9464	11.4424	29.8935	30.0286	26.8053	31.2304	37.2117	1.21785	0.0298843	0.522288
TACR3	tachykinin receptor 3	33.542	74.885	37.3361	9.35553	28.0757	96.4504	8.4092	21.622	34.3272	118.001	50.6733	111.41	37.0861	97.8137	-1.139	0.0299466	0.522288
GFPT2	glutamine-fructose-6-phosphate transaminase 2	167.601	116.696	110.942	239.502	196.53	101.852	230.652	126.129	102.219	110.92	134.19	111.41	129.801	111.635	0.511367	0.0303437	0.522288
TSR3	TSR3, 20S rRNA accumulation, homolog (S. cerevisiae)	283.552	177.331	251.752	550.105	287.776	141.975	296.725	172.976	147.225	123.507	249.613	145.754	246.915	150.973	0.671612	0.030421	0.522288
HAAO	3-hydroxyanthranilate 3,4-dioxygenase	457.206	293.317	525.906	596.883	415.52	434.413	616.274	154.237	206.726	350.068	257.12	210.254	321.087	414.645	0.638948	0.0304232	0.522288
PI4K2B	phosphatidylinositol 4-kinase type 2 beta	142.849	204.26	142.944	89.8131	109.495	167.438	111.722	235.68	233.425	188.014	171.726	252.975	215.685	163.732	-0.502675	0.0304292	0.522288
HYAL1	hyaluronoglucosaminidase 1	70.403	47.875	43.7366	84.1998	84.2271	47.8394	99.7091	62.7039	54.9235	40.9068	32.8438	46.0717	49.7734	62.7283	0.542687	0.0304751	0.522288
ABHD8	abhydrolase domain containing 8	120.108	82.557	120.542	177.755	119.322	84.8764	148.963	69.1905	71.7057	73.947	96.6547	57.799	99.5468	95.6873	0.528923	0.0304868	0.522288
CHI3L2	chitinase 3-like 2	26.97	120.04	22.4017	14.9688	11.2303	4.62962	15.6171	92.9748	26.6989	6.29336	416.647	191.826	70.2683	8.50554	-2.14644	0.0305	0.522288
OXR1	oxidation resistance 1	345.252	508.416	311.49	160.915	428.154	415.123	249.873	505.956	554.575	590.003	392.249	620.711	358.173	534.786	-0.554319	0.0305098	0.522288
HOMER1	homer homolog 1 (Drosophila)	36.482	54.617	43.7366	18.7111	35.0946	33.1789	34.8381	53.3344	49.5837	71.587	35.659	67.851	48.7974	54.2228	-0.553448	0.030525	0.522288
PLEKHA1	pleckstrin homology domain containing, family A (phosphoinositide binding specific) member 1	241.089	347.981	178.147	114.137	265.315	331.789	241.464	315.682	344.035	306.801	384.742	472.444	304.496	275.367	-0.522857	0.0306112	0.522288
MIR143HG	MIR143 host gene (non-protein coding)	3082.95	1708.62	1635.32	1712.06	3800.05	5773.14	4657.5	919.657	790.288	1475.01	2291.56	2259.19	1766.47	1669.21	0.851611	0.0306985	0.522288
VPS13A	vacuolar protein sorting 13 homolog A (S. cerevisiae)	287.838	448.632	269.887	125.364	240.047	510.801	230.652	350.277	583.562	597.083	300.286	456.529	315.232	439.098	-0.635252	0.0307243	0.522288
RENBP	renin binding protein	82.324	53.078	88.5399	123.493	68.7855	33.1789	80.4881	99.4614	64.0774	46.4135	76.01	40.208	43.9177	47.8437	0.622056	0.0309289	0.522538
CCSER1	coiled-coil serine-rich protein 1	42.076	68.854	36.2694	35.551	30.8833	33.9505	22.825	92.9748	75.5198	73.947	69.4412	87.1174	50.7493	56.3492	-0.688986	0.0309713	0.522538
PMM1	phosphomannomutase 1	353.529	246.97	314.69	609.981	331.293	226.851	408.447	229.914	226.559	214.761	295.594	206.904	273.266	264.735	0.511467	0.0310193	0.522538
YDJC	YdjC homolog (bacterial)	150.476	91.946	163.212	304.99	120.726	57.0987	128.541	128.291	82.3852	68.4403	120.115	80.416	125.897	74.4235	0.701504	0.0311186	0.522538
SGK2	serum/glucocorticoid regulated kinase 2	79.974	114.874	96.0072	101.04	35.0946	105.71	90.0986	51.8929	107.558	114.854	133.252	103.871	106.378	123.33	-0.523673	0.031168	0.522538
ETNK1	ethanolamine kinase 1	300.638	440.805	306.156	147.817	311.64	409.721	198.217	430.279	549.998	512.122	321.869	481.659	346.462	432.719	-0.546751	0.0314423	0.523615
RPS15	ribosomal protein S15	3663.86	2285.1	3728.28	7626.63	3786.01	1429.01	3296.41	2116.8	1786.54	2083.1	2796.42	2029.67	2737.54	2277.36	0.680613	0.0316894	0.523615
NUPR1	nuclear protein, transcriptional regulator, 1	744.881	451.395	692.318	1152.6	1005.11	469.135	941.831	208.292	385.99	420.082	466.382	295.697	660.717	479.5	0.721042	0.0319056	0.525006
FXYD6	FXYD domain containing ion transport regulator 6	1446.24	862.252	856.597	1496.88	2111.29	1706.02	2105.9	400.728	604.158	647.429	1451.7	831.804	796.374	842.048	0.745843	0.0320127	0.525006
DPP7	dipeptidyl-peptidase 7	1100.78	744.966	1237.43	1959.05	940.536	561.727	1231.35	674.607	765.115	701.71	878.338	606.471	773.928	744.235	0.561433	0.0320512	0.525006
MAP2K2	mitogen-activated protein kinase kinase 2	738.038	494.796	746.722	1408.94	658.375	414.351	711.178	488.658	451.593	413.002	670.952	394.541	535.796	502.89	0.574225	0.032118	0.525006
LOC441155	zinc finger CCCH-type domain-containing-like	78.792	124.366	58.671	31.8088	85.6309	126.543	61.2671	108.831	154.091	134.521	79.7636	147.429	86.8595	143.531	-0.641891	0.032129	0.525006
ZNF91	zinc finger protein 91	135.198	214.644	115.209	59.8754	153.013	210.648	79.2868	193.157	246.393	303.655	149.205	232.871	135.657	220.081	-0.657991	0.0321572	0.525006
RBM42	RNA binding motif protein 42	561.973	385.828	530.173	958.006	592.397	341.049	582.638	367.575	307.419	316.241	506.733	346.794	499.686	338.095	0.539144	0.0322045	0.52505
HS3ST6	heparan sulfate (glucosamine) 3-O-sulfotransferase 6	84.962	46.657	100.274	194.595	71.593	20.0617	64.871	58.3795	36.6157	47.9869	62.8725	48.5847	48.7974	35.0853	0.848485	0.0322449	0.525284
ABCA5	ATP-binding cassette, sub-family A (ABC1), member 5	297.854	432.18	427.765	179.626	273.738	397.376	235.458	273.158	546.183	533.362	294.656	453.178	271.314	494.384	-0.53365	0.0323477	0.525463
PTTG1	pituitary tumor-transforming 1	56.055	29.307	25.6019	74.8442	30.8833	19.2901	44.4486	141.264	25.1733	20.4534	31.9054	36.8574	38.062	23.3902	0.94064	0.0324269	0.525463
NKD1	naked cuticle homolog 1 (Drosophila)	130.263	201.87	98.1407	112.266	143.186	238.425	104.514	85.0467	112.135	234.428	174.541	194.339	174.695	321.084	-0.627435	0.0325191	0.525463
THBS2	thrombospondin 2	1852.35	2866.21	2547.39	2134.93	1166.55	2819.44	1537.68	908.125	2372.39	4716.87	2519.59	2349.66	1957.75	3281.01	-0.629813	0.0326894	0.525463
TCF7L1	transcription factor 7-like 1 (T-cell specific, HMG-box)	282.064	190.928	276.287	348.026	270.93	269.29	409.648	118.2	171.636	180.147	178.295	131.514	223.492	260.482	0.560483	0.0327648	0.525463
PDLIM7	PDZ and LIM domain 7 (enigma)	1709.24	997.472	1109.42	1828.07	2066.37	2053.24	2521.56	676.77	503.465	570.336	1377.56	797.459	1957.75	778.257	0.776982	0.0327936	0.525463
MORC3	MORC family CW-type zinc finger 3	322.168	466.032	268.82	145.946	381.83	481.481	282.309	372.62	492.786	531.789	376.296	573.802	336.702	484.816	-0.528066	0.0329146	0.525463
NMB	neuromedin B	68.823	41.998	75.739	104.782	39.306	39.3518	74.4815	79.2808	33.5643	36.9735	31.9054	36.0197	85.8835	27.643	0.707186	0.0329414	0.525463
TMSB10	thymosin beta 10	2749.41	1853.26	2315.91	4591.69	2410.3	1542.44	2617.66	3018.44	1843.75	1327.9	2409.8	1579	2725.83	1233.3	0.568596	0.0330012	0.525463
MSRB2	methionine sulfoxide reductase B2	319.817	225.224	281.621	464.034	308.833	273.148	355.589	235.68	161.719	158.907	312.485	205.228	326.943	186.059	0.502538	0.033184	0.525463
DHRS4	dehydrogenase/reductase (SDR family) member 4	138.454	96.349	158.945	235.759	124.937	119.599	84.092	107.389	83.148	83.387	107.915	98.0071	125.897	79.7394	0.511878	0.0332456	0.525463
LOC100131564	uncharacterized LOC100131564	193.232	301.234	209.082	86.0709	175.473	280.092	216.237	192.436	297.502	399.628	274.011	325.853	118.09	392.318	-0.635243	0.0332945	0.525463
GADD45GIP1	growth arrest and DNA-damage-inducible, gamma interacting protein 1	204.865	125.884	185.614	409.772	182.492	111.111	198.217	141.985	83.148	104.627	200.816	98.0071	181.527	87.1818	0.69598	0.0333126	0.525463
OLFML2B	olfactomedin-like 2B	168.856	111.376	160.012	80.4576	144.59	175.926	157.372	294.78	148.751	104.627	90.0859	97.1694	70.2683	157.352	0.609277	0.033397	0.525463
KPNA5	karyopherin alpha 5 (importin alpha 6)	32.573	56.826	20.2682	18.7111	37.9022	70.9875	18.0197	29.5501	65.603	73.1603	40.351	79.5784	31.2304	51.0332	-0.782945	0.0336498	0.525463
DDX60L	DEAD (Asp-Glu-Ala-Asp) box polypeptide 60-like	149.973	217.094	178.147	87.942	154.416	168.21	109.32	201.806	291.4	227.348	167.034	238.735	123.946	254.103	-0.525605	0.0336779	0.525463
UBL5	ubiquitin-like 5	874.516	596.579	834.196	1655.93	746.814	531.635	730.399	748.122	526.35	533.362	736.64	541.971	804.182	436.972	0.549568	0.0337697	0.525463
CD69	CD69 molecule	33.848	60.75	42.6699	7.48442	43.5173	41.6666	32.4355	35.316	104.507	66.867	53.4885	78.7407	20.4949	40.4013	-0.83066	0.0337958	0.525463
FAM181B	family with sequence similarity 181, member B	84.245	53.369	80.006	159.044	89.8422	50.9258	81.6894	43.9648	54.9235	53.4936	65.6876	31.8314	53.6772	60.602	0.637957	0.0339171	0.525463
MAF1	MAF1 homolog (S. cerevisiae)	1371.94	949.7	1209.69	2265.91	1517.49	942.899	1513.66	781.997	778.845	740.257	1329.71	931.486	1083.3	834.606	0.529244	0.033947	0.525463
USP53	ubiquitin specific peptidase 53	321.624	495.817	266.687	134.72	335.505	473.764	213.834	505.235	514.908	557.749	395.064	643.328	326.943	536.912	-0.619668	0.033956	0.525463
YPEL3	yippee-like 3 (Drosophila)	798.735	547.395	864.065	1291.06	671.009	456.018	1018.71	491.541	562.203	629.336	640.924	463.23	381.596	607.083	0.542734	0.0340141	0.525463
N4BP2	NEDD4 binding protein 2	55.065	96.796	54.4041	7.48442	53.3438	89.506	42.046	83.6052	119.001	136.881	64.7492	99.6824	72.2202	88.245	-0.79319	0.0341505	0.525463
FADS3	fatty acid desaturase 3	210.583	147.357	167.479	353.639	195.126	159.722	257.081	130.453	129.68	117.214	161.404	129.001	175.671	171.174	0.506472	0.0342705	0.525463
ERN2	endoplasmic reticulum to nucleus signaling 2	186.197	129.683	238.951	211.435	131.956	102.623	228.25	203.968	80.8596	107.774	134.19	141.566	177.623	136.089	0.521925	0.0344019	0.525463
MYL9	myosin, light chain 9, regulatory	18311.1	9790.25	9683.92	16733.3	26537.2	22872.6	28707.8	5331.99	4491.52	5101.56	17074.1	8700.85	17599.3	5774.2	0.903303	0.0344269	0.525463
MARCO	macrophage receptor with collagenous structure	51.892	24.932	27.7354	80.4576	75.8044	18.5185	46.8513	61.9832	32.0387	14.9467	56.3037	22.617	20.4949	3.18958	1.04565	0.0346375	0.525463
MANEA	mannosidase, endo-alpha	117.844	174.497	107.741	56.1332	112.303	191.358	78.0855	161.445	193.758	196.668	132.314	192.663	156.152	175.427	-0.551342	0.0346509	0.525463
C17orf89	chromosome 17 open reading frame 89	130.761	84.521	106.675	233.888	119.322	92.5924	133.346	98.7406	78.5711	55.8536	126.683	67.851	123.946	54.2228	0.619357	0.0346927	0.525463
SLC25A40	solute carrier family 25, member 40	92.277	135.546	77.8725	48.6488	82.8233	142.747	69.6763	131.894	138.072	148.681	94.7779	164.183	122.97	144.594	-0.53539	0.0348227	0.525463
CSPG4	chondroitin sulfate proteoglycan 4	941.664	608.308	650.715	999.171	965.804	1489.19	1158.07	387.034	392.855	541.229	604.326	440.613	778.807	892.018	0.630709	0.0348692	0.525463
ARHGEF25	Rho guanine nucleotide exchange factor (GEF) 25	910.181	586.7	726.454	774.638	1131.45	1166.66	1367.1	294.78	369.208	549.096	706.611	574.64	688.044	632.599	0.633455	0.0349041	0.525463
RPL29	ribosomal protein L29	5305.6	3664.85	5202.52	9198.36	5279.64	2513.11	5533.26	4106.75	3074.19	2939.79	4297.85	3629.61	4539.14	3508.53	0.533401	0.0351127	0.525463
MSI2	musashi RNA-binding protein 2	119.858	177.654	110.942	59.8754	108.091	172.839	86.4947	180.904	173.162	213.974	160.466	223.657	117.114	177.553	-0.553688	0.035376	0.525463
ARL15	ADP-ribosylation factor-like 15	107.878	167.501	97.0739	41.1643	127.744	160.494	88.8973	131.894	208.252	190.374	106.039	172.559	103.451	224.334	-0.623859	0.0354729	0.525463
CEP290	centrosomal protein 290kDa	123.782	179.146	122.676	71.102	136.167	196.759	87.696	128.291	221.22	223.414	123.868	188.475	130.777	187.122	-0.523691	0.0356558	0.525463
ZCCHC6	zinc finger, CCHC domain containing 6	205.116	299.862	182.414	134.72	151.609	271.604	160.976	329.376	382.939	358.722	190.494	361.035	250.819	255.166	-0.540538	0.0357615	0.525463
SERGEF	secretion regulating guanine nucleotide exchange factor	241.728	169.72	240.018	379.835	216.183	145.833	309.939	158.562	135.02	150.254	208.324	177.585	196.166	150.973	0.502511	0.0357737	0.525463
SHISA6	shisa family member 6	59.464	104.91	98.1407	41.1643	78.612	80.2468	27.6302	30.9916	50.3465	121.934	62.8725	74.5524	193.238	126.52	-0.814948	0.0359775	0.52602
PHTF2	putative homeodomain transcription factor 2	176.192	264.202	163.212	87.942	161.435	243.827	115.326	285.411	319.624	294.215	176.418	308.262	204.949	281.746	-0.575266	0.036139	0.526361
ANO1	anoctamin 1, calcium activated chloride channel	245.285	362.762	350.96	286.279	259.7	194.444	239.062	141.264	181.553	430.309	500.164	386.165	427.466	250.913	-0.567732	0.0362854	0.526754
ATP5EP2	ATP synthase, H+ transporting, mitochondrial F1 complex, epsilon subunit pseudogene 2	251.504	167.168	228.284	392.932	245.662	145.061	228.25	268.834	184.604	183.294	254.305	116.436	182.502	81.8658	0.583981	0.0363686	0.527214
CAPS	calcyphosine	1234.59	836.346	1289.7	2215.39	1172.16	540.894	970.662	1218.76	889.455	698.563	1053.82	744.686	956.43	675.127	0.560448	0.0365457	0.528627
RPL13	ribosomal protein L13	8269.59	5476.61	8708.92	15056.8	7865.41	3860.33	8863.3	5262.8	4119.26	4537.51	7284.76	5036.89	7004.39	4876.86	0.594327	0.0367651	0.529491
MYL6	myosin, light chain 6, alkali, smooth muscle and non-muscle	14255.9	9518.38	10569.3	18926.2	15144	13967.6	16330.7	10597.7	6400.11	5898.45	13107.5	8773.73	16882	6048.5	0.582738	0.036881	0.529491
NIPAL2	NIPA-like domain containing 2	148.444	254.864	102.408	39.2932	148.801	255.401	103.313	241.446	245.63	339.055	162.342	284.807	157.128	340.222	-0.771429	0.03694	0.529491
LIPH	lipase, member H	202.794	290.137	197.348	164.657	213.375	148.148	164.58	328.655	271.566	256.454	284.334	477.47	211.781	239.218	-0.513458	0.0369474	0.529491
GAS1	growth arrest-specific 1	205.482	121.12	102.408	114.137	349.542	304.012	297.926	64.8661	96.8789	111.707	142.636	121.462	143.464	110.572	0.762766	0.0370416	0.530464
POLR2L	polymerase (RNA) II (DNA directed) polypeptide L, 7.6kDa	680.407	418.555	457.634	1465.08	598.012	310.956	661.924	588.84	344.035	336.695	638.108	343.444	575.81	273.24	0.69878	0.0371511	0.530838
HOMER3	homer homolog 3 (Drosophila)	227.329	151.356	237.884	445.323	172.666	108.796	219.841	179.463	160.956	155.761	164.219	113.085	149.32	164.795	0.578453	0.0372075	0.530838
COPE	coatomer protein complex, subunit epsilon	997.206	669.205	975.006	1807.49	892.807	493.055	937.025	877.855	572.12	497.962	890.537	586.367	939.839	528.407	0.5739	0.0375114	0.531522
EMILIN2	elastin microfibril interfacer 2	261.986	174.837	237.884	346.155	220.394	111.111	343.576	312.799	205.963	150.254	262.751	151.618	167.863	110.572	0.580103	0.0376244	0.531962
CYR61	cysteine-rich, angiogenic inducer, 61	212.681	706.542	64.0048	114.137	481.498	199.845	241.464	175.138	77.0454	604.949	1022.85	2318.66	131.753	83.9922	-1.73231	0.0376477	0.531962
RRAS	related RAS viral (r-ras) oncogene homolog	847.977	541.06	686.985	1349.07	943.343	590.277	1123.23	394.963	338.695	382.322	746.024	474.12	860.787	444.414	0.646937	0.0377349	0.531962
PRKXP1	protein kinase, X-linked, pseudogene 1	37.822	71.208	19.2014	24.3244	67.3817	61.7283	24.0263	30.2708	140.36	57.4269	22.5215	72.0394	37.0861	97.8137	-0.91018	0.037745	0.531962
SPATA18	spermatogenesis associated 18	100.737	158.554	182.414	24.3244	82.8233	114.969	103.313	96.5784	174.687	180.934	125.745	156.644	146.392	166.921	-0.643583	0.0377545	0.531962
POU5F1	POU class 5 homeobox 1	36.453	57.92	48.0036	39.2932	44.9211	29.3209	24.0263	33.1538	48.8209	103.054	39.4126	26.8053	50.7493	78.6762	-0.675533	0.0379383	0.531962
AGPAT2	1-acylglycerol-3-phosphate O-acyltransferase 2	467.195	298.989	470.435	894.389	376.214	178.24	438.48	445.414	216.643	268.254	433.538	253.813	371.837	249.85	0.641114	0.0379388	0.531962
TSPO	translocator protein (18kDa)	1146.46	689.186	1239.56	2389.4	925.094	423.61	819.297	1081.82	488.209	490.882	1012.53	633.276	1053.05	457.173	0.733252	0.0383288	0.53445
OSR1	odd-skipped related transciption factor 1	737.185	471.11	526.973	1029.11	1027.57	704.474	898.583	236.401	656.793	496.389	442.922	275.593	473.335	481.626	0.644139	0.0385252	0.534518
POLR2J	polymerase (RNA) II (DNA directed) polypeptide J, 13.3kDa	289.468	179.003	281.621	647.403	244.259	114.969	222.243	226.311	126.629	165.987	215.831	163.345	245.939	156.289	0.687935	0.0386759	0.534518
FAM169A	family with sequence similarity 169, member A	61.802	93.462	81.0727	28.0666	43.5173	94.9072	46.8513	76.3979	103.744	110.92	66.626	114.76	72.2202	92.4977	-0.57261	0.0387268	0.534518
P2RX1	purinergic receptor P2X, ligand-gated ion channel, 1	1076.13	450.074	457.634	795.22	2230.61	1420.52	1476.42	76.3979	239.527	344.561	837.987	495.899	416.73	365.738	1.25753	0.0387276	0.534518
CHMP6	charged multivesicular body protein 6	215.957	149.92	199.482	374.221	235.836	126.543	198.217	161.445	108.321	129.801	198.001	139.053	177.623	146.721	0.517948	0.0389133	0.534518
ZNF787	zinc finger protein 787	137.704	96.239	121.609	198.337	151.609	81.0184	170.587	103.065	90.0135	89.6804	139.821	76.2277	108.33	73.3603	0.504611	0.0389353	0.534518
LPPR4	lipid phosphate phosphatase-related protein type 4	694.33	1248	949.404	329.315	540.457	1436.73	433.675	476.406	1270.87	2090.18	842.679	1458.38	328.895	1496.97	-0.84494	0.0389425	0.534518
REEP2	receptor accessory protein 2	118.181	66.585	86.4065	159.044	155.82	131.944	133.346	42.5233	22.8848	38.5468	91.0243	74.5524	127.849	44.6541	0.824983	0.0389441	0.534518
STAT1	signal transducer and activator of transcription 1, 91kDa	803.534	1207.5	1103.02	469.648	672.413	877.313	565.819	1132.99	2128.28	824.43	1091.35	1234.72	757.336	1208.85	-0.586234	0.0390812	0.534942
PTPN13	protein tyrosine phosphatase, non-receptor type 13 (APO-1/CD95 (Fas)-associated phosphatase)	923.074	1353.44	843.796	465.905	1020.55	1146.6	589.846	1471.74	1270.87	1574.91	1051	1553.03	938.863	1731.94	-0.550382	0.0391313	0.535264
SLC26A10	solute carrier family 26, member 10	87.224	52.052	81.0727	54.2621	106.688	127.315	134.547	19.4598	44.2439	51.9202	60.0573	40.208	59.5329	56.3492	0.746461	0.0393305	0.536863
MRPS26	mitochondrial ribosomal protein S26	402.261	277.995	379.762	716.634	328.486	263.117	419.259	306.312	234.188	217.121	372.543	249.625	378.668	215.828	0.528842	0.0394051	0.537184
C19orf24	chromosome 19 open reading frame 24	236.212	148.111	224.017	518.296	189.511	129.629	188.606	167.21	108.321	110.134	198.001	123.975	219.589	128.646	0.667114	0.0394881	0.537588
LUST	RBM5 antisense RNA 1	41.68	82.789	18.1347	9.35553	44.9211	100.308	24.0263	53.3344	96.8789	115.64	45.9813	103.871	31.2304	103.13	-0.971266	0.0400115	0.540376
LCOR	ligand dependent nuclear receptor corepressor	170.397	260.14	155.745	76.7154	178.281	280.092	115.326	216.22	334.881	317.028	162.342	318.314	180.551	247.724	-0.603017	0.0400733	0.540376
ADA	adenosine deaminase	70.187	47.588	66.1383	108.524	71.593	43.2098	62.4684	69.1905	77.8083	39.3335	41.2894	46.0717	33.1823	47.8437	0.53728	0.0402072	0.540376
COX14	cytochrome c oxidase assembly homolog 14 (S. cerevisiae)	324.242	219.944	330.691	568.816	286.372	195.216	270.296	294.06	186.892	178.574	335.007	197.689	280.097	141.405	0.555404	0.0402296	0.540376
RARRES2	retinoic acid receptor responder (tazarotene induced) 2	1337.01	739.68	1161.69	3278.18	1145.49	809.412	1309.43	317.844	455.407	509.762	900.859	546.159	1195.54	830.353	0.853189	0.0402865	0.540477
LRRC61	leucine rich repeat containing 61	108.015	75.438	131.21	162.786	87.0347	64.0431	116.528	86.4881	64.8402	69.227	105.1	88.7927	68.3164	56.3492	0.50355	0.0403247	0.540477
TOR2A	torsin family 2, member A	127.5	89.066	151.478	215.177	95.4574	86.4196	106.917	109.552	89.2507	58.2136	116.361	87.1174	100.523	82.929	0.506729	0.0405133	0.540602
IER3	immediate early response 3	279.601	168.232	125.876	293.764	562.918	141.975	388.025	165.048	125.103	154.187	175.48	223.657	222.516	108.446	0.72944	0.0405727	0.540602
NBPF10	neuroblastoma breakpoint family, member 10	229.295	359.032	210.149	74.8442	252.681	384.258	228.25	225.59	414.977	464.135	268.381	354.333	195.19	457.173	-0.642092	0.0407008	0.540662
TM6SF1	transmembrane 6 superfamily member 1	44.028	64.361	39.4696	37.4221	39.306	32.4073	45.65	69.9112	97.6417	67.6536	57.2421	72.0394	45.8696	45.7173	-0.539926	0.040752	0.540662
CLPP	caseinolytic mitochondrial matrix peptidase proteolytic subunit	314.39	212.137	330.691	583.785	266.719	171.296	303.933	229.914	193.758	162.054	319.054	186.8	229.348	181.806	0.562018	0.0407592	0.540662
ABCG2	ATP-binding cassette, sub-family G (WHITE), member 2	163.61	245.233	189.881	112.266	145.994	268.518	141.755	123.246	175.45	300.508	155.774	294.021	163.959	381.686	-0.578391	0.0410622	0.540662
GGT1	gamma-glutamyltransferase 1	93.947	58.46	86.4065	185.24	98.2649	74.8455	82.8907	36.0367	73.9941	49.5602	69.4412	38.5327	45.8696	73.3603	0.667689	0.0412293	0.5408
TIMM13	translocase of inner mitochondrial membrane 13 homolog (yeast)	463.057	304.074	464.035	920.584	386.041	216.049	351.985	439.648	265.463	221.841	363.159	262.19	434.297	277.493	0.603668	0.0414281	0.540836
SNRPD2	small nuclear ribonucleoprotein D2 polypeptide 16.5kDa	1501.24	1018.33	1501.98	2924.54	1420.63	729.165	1232.55	1198.58	903.186	889.724	1188.01	937.35	1339	852.68	0.558648	0.0414901	0.541057
RNPC3	RNA-binding region (RNP1, RRM) containing 3	81.737	133.726	49.0703	39.2932	91.246	152.006	67.2736	91.5333	152.565	214.761	78.8252	142.403	70.2683	143.531	-0.700093	0.0417106	0.541057
TGFB1I1	transforming growth factor beta 1 induced transcript 1	1339	803.736	807.527	1498.76	1858.61	1411.26	1946.13	511.721	385.99	468.855	1240.56	707.829	1341.93	677.254	0.736174	0.0417314	0.541057
SOX10	SRY (sex determining region Y)-box 10	105.709	67.123	89.6067	89.8131	94.0536	122.685	182.6	55.4966	46.5324	78.667	69.4412	51.9354	37.0861	119.078	0.657258	0.0420611	0.542065
PLEKHB1	pleckstrin homology domain containing, family B (evectins) member 1	107.664	68.895	94.9404	95.4264	117.918	144.29	160.976	32.4331	76.2826	72.3736	91.0243	61.9874	46.8455	64.8547	0.640727	0.0420747	0.542065
RPS19	ribosomal protein S19	7339.06	5100.54	7273.08	13006.1	7149.48	3464.5	7347.24	5793.98	4496.1	4475.37	6609.11	4587.07	6121.15	4314.43	0.524677	0.0421113	0.542065
BAD	BCL2-associated agonist of cell death	422.688	258.645	413.898	971.104	304.621	183.642	404.843	258.023	196.046	187.227	393.187	227.008	299.616	248.787	0.705064	0.0423667	0.542445
ANKIB1	ankyrin repeat and IBR domain containing 1	325.869	463.631	291.222	153.431	379.022	425.925	227.048	478.568	480.58	486.162	359.405	546.159	387.452	522.027	-0.503399	0.0424184	0.542445
TSHZ2	teashirt zinc finger homeobox 2	171.726	263.657	164.279	97.2975	186.703	236.111	172.989	172.976	315.047	347.708	142.636	233.709	123.946	418.898	-0.614252	0.0424601	0.542471
ZBTB10	zinc finger and BTB domain containing 10	88.072	138.767	49.0703	43.0354	95.4574	159.722	60.0657	121.083	143.411	177.001	103.223	148.267	92.7152	167.984	-0.641989	0.0426156	0.542564
CCDC136	coiled-coil domain containing 136	103.785	55.855	46.9368	61.7465	164.243	203.703	127.339	18.7391	54.9235	55.8536	72.2564	66.1757	49.7734	36.1485	0.893646	0.0427723	0.542564
PNMAL2	paraneoplastic Ma antigen family-like 2	74.099	50.09	78.9392	102.911	96.8612	56.327	72.0789	37.4782	42.7183	47.9869	37.5358	40.208	56.605	75.4867	0.549908	0.0428132	0.542564
ID3	inhibitor of DNA binding 3, dominant negative helix-loop-helix protein	2461.35	1668.02	2227.37	4015.39	2936.72	1327.16	3015.3	1246.15	1765.94	2202.68	1827.99	1604.13	1244.33	1363.01	0.560396	0.0428664	0.542564
CDKN1C	cyclin-dependent kinase inhibitor 1C (p57, Kip2)	453.983	289.276	404.297	873.807	474.479	265.432	550.202	155.679	243.342	319.388	359.405	275.593	285.953	251.977	0.646082	0.0430282	0.542564
CACNA1D	calcium channel, voltage-dependent, L type, alpha 1D subunit	78.856	127.224	56.5376	93.5553	58.959	172.068	44.4486	47.5685	107.558	134.521	113.546	181.774	77.1	148.847	-0.686383	0.0430592	0.542564
AFF4	AF4/FMR2 family, member 4	744.465	1067.88	706.186	362.995	722.949	1267.74	587.443	819.475	1190.01	1199.67	805.143	1315.98	775.879	1120.6	-0.518292	0.0432667	0.542564
PLAG1	pleiomorphic adenoma gene 1	82.727	122.105	87.4732	44.9065	119.322	103.395	46.8513	94.4162	162.482	137.667	74.1332	145.754	95.643	116.951	-0.553795	0.0432753	0.542564
DPEP2	dipeptidase 2	145.514	100.945	180.28	232.017	143.186	76.3887	112.924	128.291	84.6737	92.8271	137.006	121.462	87.8354	81.8658	0.516533	0.0432946	0.542564
FBXO32	F-box protein 32	861.092	541.816	472.569	327.444	1291.48	1400.46	1209.72	464.874	551.523	531.789	654.061	522.704	452.84	537.975	0.668884	0.043394	0.542564
PTPLB	protein tyrosine phosphatase-like (proline instead of catalytic arginine), member b	48.866	88.09	16.0012	20.5822	54.7476	81.0184	22.825	98.0199	82.3852	95.9737	50.6733	116.436	81.0038	102.066	-0.830313	0.0434489	0.542564
LRFN4	leucine rich repeat and fibronectin type III domain containing 4	105.812	64.286	60.8045	172.142	103.88	49.3826	147.762	100.903	51.1093	34.6135	64.7492	51.9354	125.897	57.4124	0.712812	0.0434644	0.542564
SLC5A3	solute carrier family 5 (sodium/myo-inositol cotransporter), member 3	169.518	273.997	131.21	65.4887	136.167	346.45	120.131	217.662	337.932	348.495	184.864	312.45	167.863	292.378	-0.684871	0.0436219	0.543163
FAM13C	family with sequence similarity 13, member C	42.144	66.781	34.1359	16.84	50.5363	50.9258	49.2539	51.1721	61.7889	95.9737	45.9813	76.2277	29.2785	91.4345	-0.647193	0.0436335	0.543163
COL4A2	collagen, type IV, alpha 2	2471.66	1566.39	1398.5	1201.25	3012.52	4135.79	2956.44	2125.45	1022.19	860.617	1631.87	1342.78	2545.27	1995.61	0.65853	0.0439546	0.543163
ANG	angiogenin, ribonuclease, RNase A family, 5	145.674	84.767	124.809	303.119	167.05	74.8455	168.184	36.0367	66.3659	92.0404	99.4699	103.033	60.5088	87.1818	0.770511	0.0439546	0.543163
PYCARD	PYD and CARD domain containing	241.571	158.116	277.354	450.937	196.53	104.166	164.58	255.861	154.854	131.374	201.755	115.598	206.901	138.215	0.606478	0.0439948	0.543163
WDR83OS	WD repeat domain 83 opposite strand	794.511	546.047	795.793	1487.53	714.527	418.981	770.043	580.191	440.913	436.602	640.924	473.282	734.89	549.67	0.538805	0.0440376	0.543163
SLC26A2	solute carrier family 26 (anion exchanger), member 2	379.897	549.283	407.497	235.759	449.211	642.746	198.217	345.953	496.6	720.59	398.818	583.016	505.542	591.135	-0.529061	0.0441553	0.543163
FBLN2	fibulin 2	3320.19	2202.85	2903.68	4718.93	4960.98	2203.7	3648.39	1485.43	1984.11	2393.84	1773.57	1595.76	1846.5	3623.36	0.591513	0.0442212	0.543163
ANAPC11	anaphase promoting complex subunit 11	527.071	350.414	537.64	1010.4	383.233	278.549	451.694	500.91	271.566	288.708	472.013	274.755	509.445	285.999	0.586491	0.0443517	0.543163
DENND4C	DENN/MADD domain containing 4C	480.39	744.616	376.561	164.657	578.359	857.251	362.797	542.713	826.141	896.017	560.222	854.421	478.215	852.68	-0.629733	0.044369	0.543163
COBL	cordon-bleu WH2 repeat protein	69.484	48.437	58.671	44.9065	53.3438	113.426	88.8973	57.6588	31.2759	51.1336	42.2278	51.0977	46.8455	68.0443	0.539593	0.0445241	0.543163
SSTR1	somatostatin receptor 1	184.668	112.398	115.209	116.009	277.949	165.895	318.348	114.597	78.5711	154.974	95.7163	108.059	47.8215	189.248	0.716055	0.0445918	0.543163
AURKAIP1	aurora kinase A interacting protein 1	579.194	380.242	542.974	1141.37	503.959	307.098	546.598	433.161	289.874	269.828	553.653	329.203	534.82	304.073	0.604531	0.0447024	0.543163
COL19A1	collagen, type XIX, alpha 1	72.386	29.146	14.9344	16.84	58.959	284.722	51.6565	7.20735	31.2759	32.2535	25.3367	25.9677	41.9658	18.0743	1.31861	0.0448903	0.543382
SURF1	surfeit 1	538.133	376.349	548.308	1023.5	446.404	345.678	461.305	403.611	349.374	289.495	470.136	331.716	478.215	339.158	0.512304	0.0450776	0.543382
H2AFX	H2A histone family, member X	146.815	96.698	106.675	250.728	113.707	67.9011	135.749	206.13	90.0135	73.947	119.176	69.5264	130.777	96.7505	0.597906	0.0450872	0.543382
MRPL21	mitochondrial ribosomal protein L21	173.68	120.964	152.545	245.115	233.028	88.7344	148.963	173.697	113.661	115.64	129.498	114.76	175.671	76.5498	0.51342	0.0451742	0.543382
SMAD5	SMAD family member 5	548.462	785.787	552.575	237.63	525.016	903.548	427.668	644.337	790.288	891.297	581.805	892.116	671.453	887.766	-0.515415	0.0451924	0.543382
CD2AP	CD2-associated protein	316.058	466.354	324.291	134.72	299.006	405.092	200.62	532.623	588.902	478.295	381.927	525.217	370.861	452.92	-0.55586	0.0452005	0.543382
CYTL1	cytokine-like 1	148.073	102.401	172.813	200.208	98.2649	99.5368	174.191	143.426	96.1161	121.934	137.006	131.514	56.605	71.2339	0.524823	0.0452016	0.543382
ATP13A3	ATPase type 13A3	426.135	629.891	353.093	248.857	390.252	675.925	255.88	632.805	663.659	827.577	426.031	779.03	455.768	627.283	-0.560354	0.0452031	0.543382
SGCA	sarcoglycan, alpha (50kDa dystrophin-associated glycoprotein)	244.251	156.618	123.743	306.861	364.984	234.567	331.563	103.786	124.341	114.067	251.49	144.079	171.767	133.962	0.637591	0.0454709	0.544326
TNFSF15	tumor necrosis factor (ligand) superfamily, member 15	214.371	314.178	214.416	183.368	238.643	283.178	69.6763	296.943	359.291	307.588	236.475	318.314	297.664	365.738	-0.547429	0.0456072	0.544339
SMG1	SMG1 phosphatidylinositol 3-kinase-related kinase	821.572	1229.48	749.923	353.639	788.927	1435.18	658.32	943.441	1622.53	1558.39	827.664	1217.13	816.869	1334.31	-0.579905	0.0456741	0.544815
DSG2	desmoglein 2	1209.43	1833.01	1052.88	578.172	912.46	1375.77	784.459	2552.84	1672.88	2149.18	1587.76	2217.31	1539.07	1831.88	-0.598436	0.0457945	0.545325
CALCRL	calcitonin receptor-like	125.556	200.635	103.474	56.1332	116.514	179.784	91.2999	206.13	237.239	183.294	99.4699	206.066	138.585	339.158	-0.665936	0.045944	0.545325
PSCA	prostate stem cell antigen	3904.29	8771.59	1785.73	2554.06	808.58	8254.61	9102.36	920.378	6154.48	7023.39	11946.7	7906.74	14969.1	4629.14	-1.16772	0.0460116	0.545325
PPP1R9A	protein phosphatase 1, regulatory subunit 9A	160.28	244.984	195.215	86.0709	158.628	287.036	159.775	74.9564	184.604	317.815	218.646	319.151	176.647	253.04	-0.607793	0.046012	0.545325
CD248	CD248 molecule, endosialin	952.933	607.619	853.397	1904.79	1204.45	556.326	764.036	434.603	642.3	592.363	470.136	371.087	719.274	850.554	0.647492	0.0465337	0.545675
FBXW9	F-box and WD repeat domain containing 9	83.593	54.937	74.6722	125.364	96.8612	43.2098	86.4947	74.9564	41.1926	39.3335	81.6404	30.9937	79.0519	57.4124	0.596578	0.0466929	0.545675
METRNL	meteorin, glial cell differentiation regulator-like	227.183	152.017	203.749	432.226	245.662	91.0492	188.606	201.806	154.091	123.507	181.11	154.131	172.743	126.52	0.571334	0.0467131	0.545675
SGCG	sarcoglycan, gamma (35kDa dystrophin-associated glycoprotein)	54.255	30.865	35.2026	82.3287	87.0347	45.5246	66.0723	9.36955	33.5643	29.8935	23.4599	32.669	27.3266	38.2749	0.794606	0.0467475	0.545675
BRMS1	breast cancer metastasis suppressor 1	370.639	259.614	417.098	679.212	306.025	205.247	313.543	302.708	266.989	203.748	318.116	259.677	298.64	210.512	0.508356	0.0467597	0.545675
SLC6A9	solute carrier family 6 (neurotransmitter transporter, glycine), member 9	138.064	93.38	108.808	102.911	226.009	145.833	181.399	63.4246	115.95	75.5203	107.915	82.0914	69.2924	109.509	0.5608	0.046983	0.545675
S100A4	S100 calcium binding protein A4	2598.95	1740.19	2037.49	5093.15	2180.08	1193.67	3020.11	2069.23	1697.29	1642.57	2235.26	1333.57	2158.8	1373.64	0.577976	0.0470327	0.545675
NBPF1	neuroblastoma breakpoint family, member 1	275.246	428.087	151.478	168.4	265.315	569.443	218.639	278.204	389.041	524.709	294.656	378.626	307.424	674.064	-0.633013	0.0470505	0.545675
LENG1	leukocyte receptor cluster (LRC) member 1	78.28	51.199	81.0727	145.946	82.8233	44.753	73.2802	41.8026	38.1413	46.4135	63.8108	43.5587	66.3645	48.9068	0.591461	0.0474993	0.547172
CHMP2A	charged multivesicular body protein 2A	884.563	618.911	834.196	1629.73	822.618	493.055	812.089	715.689	517.196	516.056	796.697	612.335	801.254	469.931	0.513029	0.0480546	0.547172
FDX1L	ferredoxin 1-like	132.981	91.963	142.944	220.791	106.688	91.0492	158.574	77.8393	83.9109	75.5203	120.115	67.851	116.138	88.245	0.520912	0.0483279	0.547172
EFEMP2	EGF containing fibulin-like extracellular matrix protein 2	1120.71	776.91	1094.48	1858.01	1086.53	870.369	1178.49	636.409	530.927	665.523	770.422	539.458	1176.99	978.137	0.527535	0.0483659	0.547172
INPP4B	inositol polyphosphate-4-phosphatase, type II, 105kDa	82.964	121.012	76.8057	67.3598	40.7098	107.253	63.6697	141.985	118.238	157.334	92.9011	120.624	108.33	128.646	-0.526738	0.0486291	0.547172
CUTA	cutA divalent cation tolerance homolog (E. coli)	1148.55	789.562	1258.76	2099.38	1076.7	581.017	1059.56	815.871	713.242	650.576	1032.23	644.166	1043.29	653.863	0.539127	0.048634	0.547172
LOC100288778	WAS protein family homolog 1 pseudogene	204.828	125.211	144.011	233.888	248.47	168.21	379.615	54.7758	143.411	147.894	146.39	65.338	113.21	135.025	0.706162	0.0486903	0.547172
DBP	D site of albumin promoter (albumin D-box) binding protein	188.777	111.199	158.945	348.026	297.602	64.0431	197.016	67.0283	152.565	79.4537	124.807	81.2537	124.921	104.193	0.755697	0.048761	0.547172
ANGPT1	angiopoietin 1	41.348	71.493	23.4684	20.5822	61.7665	77.1603	31.2342	33.8745	69.4172	72.3736	32.8438	93.8187	36.1101	124.394	-0.778143	0.0488988	0.547172
B3GAT1	beta-1,3-glucuronyltransferase 1 (glucuronosyltransferase P)	35.526	66.719	49.0703	26.1955	35.0946	43.2098	55.2605	4.32441	126.629	44.8402	73.1948	75.39	53.6772	26.5798	-0.914225	0.0492756	0.547172
LYST	lysosomal trafficking regulator	319.168	457.369	258.153	168.4	313.044	530.092	265.491	379.827	540.081	587.643	356.59	493.386	285.953	480.563	-0.514515	0.0494163	0.547172
AP1AR	adaptor-related protein complex 1 associated regulatory protein	126.892	181.581	136.544	43.0354	130.552	153.549	108.118	189.553	192.232	186.441	152.958	216.956	170.791	170.111	-0.502969	0.0495632	0.547172
DGCR6L	DiGeorge syndrome critical region gene 6-like	361.321	244.256	385.095	653.016	341.12	181.327	386.823	220.545	212.828	190.374	304.04	185.124	331.823	241.345	0.560435	0.0496329	0.547172
NDUFS8	NADH dehydrogenase (ubiquinone) Fe-S protein 8, 23kDa (NADH-coenzyme Q reductase)	529.628	345.025	470.435	1010.4	499.747	291.666	517.767	387.755	229.611	239.934	516.117	313.288	530.916	240.281	0.615774	0.0499004	0.547172
LOC654342	lymphocyte-specific protein 1 pseudogene	149.365	99.162	135.477	291.893	160.031	70.2159	133.346	105.227	99.1674	106.987	92.9011	66.1757	129.801	99.9401	0.578318	0.0499236	0.547172
JPH2	junctophilin 2	650.147	339.985	180.28	465.905	1054.24	1020.06	981.474	198.923	128.155	170.707	545.207	371.924	595.329	228.586	0.935509	0.0499972	0.547172
