# Supplementary material for: Integrated mRNA-miRNA transcriptome analysis of bladder biopsies from patients with bladder pain syndrome identifies signaling alterations contributing to the disease pathogenesis
Source: BMC Urol. 2021 Dec 7;21:172. doi: 10.1186/s12894-021-00934-0 (PMC8653529; doi:10.1186/s12894-021-00934-0)
Supplement: Supplementary file 3 — Additional file 3. List of significant Ingenuity Canonical Pathways [file 12894_2021_934_MOESM3_ESM.xlsx]

## Sheet: Sheet1
Ingenuity Canonical Pathways	-log(p-value)	Ratio	z-score	Molecules																													WNT5B	RRAS	11
EIF2 Signaling	9.15	0.125	3.771	DDIT3	EIF2AK3	EIF3G	FAU	MAP2K2	RPL10A	RPL13	RPL18	RPL18A	RPL24	RPL27	RPL28	RPL29	RPL35	RPL36	RPL37	RPL38	RPLP1	RPLP2	RPS15	RPS15A	RPS16	RPS19	RPS21	RPS4X	RPS7	RPS9	RRAS		VIM	MAP2K2	11
Hepatic Fibrosis / Hepatic Stellate Cell Activation	4.54	0.0968	#NUM!	CCL2	CCL21	CCN2	COL18A1	COL19A1	COL22A1	COL4A2	COL6A1	COL6A2	COL9A3	CXCL9	IGFBP4	MET	MYL6	MYL9	STAT1	TIMP1	VEGFB												VEGFB	JAK2	6
Leukotriene Biosynthesis	3.24	0.308	2	DPEP2	GGT1	GGT5	LTC4S																										VEGFB	SQLE	4
Regulation of eIF4 and p70S6K Signaling	2.81	0.0828	#NUM!	EIF3G	FAU	ITGA2	MAP2K2	RPS15	RPS15A	RPS16	RPS19	RPS21	RPS4X	RPS7	RPS9	RRAS																	VEGFB	SC5D	4
Superpathway of Cholesterol Biosynthesis	2.69	0.172	-2.236	HMGCR	HMGCS1	MSMO1	SC5D	SQLE																									UGT1A6	MSMO1	4
Pyrimidine Deoxyribonucleotides De Novo Biosynthesis I	2.33	0.182	1	AK1	NME3	NME4	RRM2B																										TWIST1	VEGFB	3
Role of NANOG in Mammalian Embryonic Stem Cell Pluripotency	2.33	0.084	-0.447	BMP3	FZD6	JAK2	LIFR	MAP2K2	POU5F1	RRAS	SMAD5	TCF7L1	WNT5B																				TSPO	TCF7L1	3
Melatonin Degradation II	2.24	0.5	#NUM!	MAOB	SMOX																												TIMP1	STAT1	3
Cholesterol Biosynthesis I	2.14	0.231	#NUM!	MSMO1	SC5D	SQLE																											TIMP1	RPS9	3
Cholesterol Biosynthesis II (via 24,25-dihydrolanosterol)	2.14	0.231	#NUM!	MSMO1	SC5D	SQLE																											TIMM13	RPS7	3
Cholesterol Biosynthesis III (via Desmosterol)	2.14	0.231	#NUM!	MSMO1	SC5D	SQLE																											TCF7L1	RPS6KA6	3
Oxidative Phosphorylation	2.1	0.0826	3	ATP5F1D	COX7A1	NDUFA11	NDUFA3	NDUFB10	NDUFB7	NDUFS7	NDUFS8	SURF1																					TCF7L1	RPS4X	3
CNTF Signaling	2.03	0.105	-0.816	JAK2	LIFR	MAP2K2	RPS6KA6	RRAS	STAT1																								TCF7L1	RPS21	3
Oncostatin M Signaling	1.94	0.116	0.447	JAK2	MAP2K2	MT2A	RRAS	STAT1																									SURF1	RPS19	3
Sirtuin Signaling Pathway	1.91	0.0584	0	ARG2	ATP5F1D	GADD45B	GADD45G	H1-10	MAP1LC3A	NDUFA11	NDUFA3	NDUFB10	NDUFB7	NDUFS7	NDUFS8	NR1H2	POLR2F	SOD3	TIMM13	TSPO													SURF1	RPS16	3
Mouse Embryonic Stem Cell Pluripotency	1.77	0.0777	-0.707	FZD6	JAK2	LIFR	MAP2K2	POU5F1	RRAS	SMAD5	TCF7L1																						STAT1	RPS15A	3
mTOR Signaling	1.76	0.0619	#NUM!	EIF3G	FAU	RPS15	RPS15A	RPS16	RPS19	RPS21	RPS4X	RPS6KA6	RPS7	RPS9	RRAS	VEGFB																	STAT1	RPS15	3
IGF-1 Signaling	1.75	0.0769	0	BAD	CCN1	CCN2	IGFBP4	IGFBP6	JAK2	MAP2K2	RRAS																						STAT1	POLR2F	3
Xenobiotic Metabolism Signaling	1.66	0.0557	#NUM!	ABCB1	AIP	CAMK2A	CYP1B1	EIF2AK3	FTL	HS3ST5	HS3ST6	MAOB	MAP2K2	MGMT	RRAS	SCAND1	SMOX	SOD3	UGT1A6														SQLE	NDUFS8	3
Nucleotide Excision Repair Pathway	1.61	0.114	#NUM!	POLR2F	POLR2I	POLR2J	POLR2L																										SQLE	NDUFS7	3
Pathogenesis of Multiple Sclerosis	1.5	0.222	#NUM!	CXCL10	CXCL9																												SQLE	NDUFB7	3
Phosphatidylethanolamine Biosynthesis III	1.5	1	#NUM!	PTDSS2																													SQLE	NDUFB10	3
Glutamate Receptor Signaling	1.46	0.0877	#NUM!	GNG7	HOMER1	HOMER3	SLC1A3	SLC38A1																									SPHK1	NDUFA3	3
Hereditary Breast Cancer Signaling	1.46	0.0643	#NUM!	GADD45B	GADD45G	H2AX	MRE11	POLR2F	POLR2I	POLR2J	POLR2L	RRAS																					SOD3	NDUFA11	3
Apelin Cardiac Fibroblast Signaling Pathway	1.45	0.13	#NUM!	APLNR	CCN2	SPHK1																											SOD3	MAOB	3
GP6 Signaling Pathway	1.44	0.0672	2.121	COL18A1	COL19A1	COL22A1	COL4A2	COL6A1	COL6A2	COL9A3	RASGRP2																						SMOX	LIFR	3
Endocannabinoid Cancer Inhibition Pathway	1.41	0.0629	0.333	ADCY1	BAD	DDIT3	MAP2K2	NUPR1	TCF7L1	TWIST1	VEGFB	VIM																					SMOX	FAU	3
IL-17 Signaling	1.38	0.075	#NUM!	CCL2	CXCL10	JAK2	MAP2K2	RRAS	TIMP1																								SMAD5	EIF3G	3
Role of IL-17F in Allergic Inflammatory Airway Diseases	1.36	0.0952	#NUM!	CCL2	CXCL10	MAP2K2	RPS6KA6																										SMAD5	CXCL10	3
γ-glutamyl Cycle	1.34	0.182	#NUM!	GGT1	GGT5																												SLC38A1	CCN2	3
Mitochondrial Dysfunction	1.33	0.0585	#NUM!	ATP5F1D	COX7A1	MAOB	NDUFA11	NDUFA3	NDUFB10	NDUFB7	NDUFS7	NDUFS8	SURF1																				SLC1A3	CCL2	3
																																	SCAND1	ATP5F1D	3
																																	SC5D	TIMP1	2
																																	SC5D	SURF1	2
																																	SC5D	SOD3	2
																																	SC5D	SMOX	2
																																	RRM2B	SMAD5	2
																																	RRAS	POU5F1	2
																																	RRAS	POLR2L	2
																																	RRAS	POLR2J	2
																																	RRAS	POLR2I	2
																																	RRAS	IGFBP4	2
																																	RRAS	GGT5	2
																																	RRAS	GGT1	2
																																	RRAS	GADD45G	2
																																	RRAS	GADD45B	2
																																	RRAS	FZD6	2
																																	RRAS	EIF2AK3	2
																																	RPS9	DDIT3	2
																																	RPS9	CXCL9	2
																																	RPS9	COX7A1	2
																																	RPS7	COL9A3	2
																																	RPS7	COL6A2	2
																																	RPS7	COL6A1	2
																																	RPS6KA6	COL4A2	2
																																	RPS6KA6	COL22A1	2
																																	RPS6KA6	COL19A1	2
																																	RPS4X	COL18A1	2
																																	RPS4X	BAD	2
																																	RPS4X	WNT5B	1
																																	RPS21	VIM	1
																																	RPS21	UGT1A6	1
																																	RPS21	TWIST1	1
																																	RPS19	TSPO	1
																																	RPS19	TIMM13	1
																																	RPS19	SPHK1	1
																																	RPS16	SLC38A1	1
																																	RPS16	SLC1A3	1
																																	RPS16	SCAND1	1
																																	RPS15A	RRM2B	1
																																	RPS15A	RPLP2	1
																																	RPS15A	RPLP1	1
																																	RPS15	RPL38	1
																																	RPS15	RPL37	1
																																	RPS15	RPL36	1
																																	RPLP2	RPL35	1
																																	RPLP1	RPL29	1
																																	RPL38	RPL28	1
																																	RPL37	RPL27	1
																																	RPL36	RPL24	1
																																	RPL35	RPL18A	1
																																	RPL29	RPL18	1
																																	RPL28	RPL13	1
																																	RPL27	RPL10A	1
																																	RPL24	RASGRP2	1
																																	RPL18A	PTDSS2	1
																																	RPL18	NUPR1	1
																																	RPL13	NR1H2	1
																																	RPL10A	NME4	1
																																	RASGRP2	NME3	1
																																	PTDSS2	MYL9	1
																																	POU5F1	MYL6	1
																																	POU5F1	MT2A	1
																																	POLR2L	MRE11	1
																																	POLR2L	MGMT	1
																																	POLR2J	MET	1
																																	POLR2J	MAP1LC3A	1
																																	POLR2I	LTC4S	1
																																	POLR2I	ITGA2	1
																																	POLR2F	IGFBP6	1
																																	POLR2F	HS3ST6	1
																																	POLR2F	HS3ST5	1
																																	NUPR1	HOMER3	1
																																	NR1H2	HOMER1	1
																																	NME4	HMGCS1	1
																																	NME3	HMGCR	1
																																	NDUFS8	H2AX	1
																																	NDUFS8	H1-10	1
																																	NDUFS8	GNG7	1
																																	NDUFS7	FTL	1
																																	NDUFS7	DPEP2	1
																																	NDUFS7	CYP1B1	1
																																	NDUFB7	CCN1	1
																																	NDUFB7	CCL21	1
																																	NDUFB7	CAMK2A	1
																																	NDUFB10	BMP3	1
																																	NDUFB10	ARG2	1
																																	NDUFB10	APLNR	1
																																	NDUFA3	AK1	1
																																	NDUFA3	AIP	1
																																	NDUFA3	ADCY1	1
																																	NDUFA11	ABCB1	1
																																	NDUFA11		0
																																	NDUFA11		0
																																	MYL9		0
																																	MYL6		0
																																	MT2A		0
																																	MSMO1		0
																																	MSMO1		0
																																	MSMO1		0
																																	MSMO1		0
																																	MRE11		0
																																	MGMT		0
																																	MET		0
																																	MAP2K2		0
																																	MAP2K2		0
																																	MAP2K2		0
																																	MAP2K2		0
																																	MAP2K2		0
																																	MAP2K2		0
																																	MAP2K2		0
																																	MAP2K2		0
																																	MAP2K2		0
																																	MAP2K2		0
																																	MAP2K2		0
																																	MAP1LC3A		0
																																	MAOB		0
																																	MAOB		0
																																	MAOB		0
																																	LTC4S		0
																																	LIFR		0
																																	LIFR		0
																																	LIFR		0
																																	JAK2		0
																																	JAK2		0
																																	JAK2		0
																																	JAK2		0
																																	JAK2		0
																																	JAK2		0
																																	ITGA2		0
																																	IGFBP6		0
																																	IGFBP4		0
																																	IGFBP4		0
																																	HS3ST6		0
																																	HS3ST5		0
																																	HOMER3		0
																																	HOMER1		0
																																	HMGCS1		0
																																	HMGCR		0
																																	H2AX		0
																																	H1-10		0
																																	GNG7		0
																																	GGT5		0
																																	GGT5		0
																																	GGT1		0
																																	GGT1		0
																																	GADD45G		0
																																	GADD45G		0
																																	GADD45B		0
																																	GADD45B		0
																																	FZD6		0
																																	FZD6		0
																																	FTL		0
																																	FAU		0
																																	FAU		0
																																	FAU		0
																																	EIF3G		0
																																	EIF3G		0
																																	EIF3G		0
																																	EIF2AK3		0
																																	EIF2AK3		0
																																	DPEP2		0
																																	DDIT3		0
																																	DDIT3		0
																																	CYP1B1		0
																																	CXCL9		0
																																	CXCL9		0
																																	CXCL10		0
																																	CXCL10		0
																																	CXCL10		0
																																	COX7A1		0
																																	COX7A1		0
																																	COL9A3		0
																																	COL9A3		0
																																	COL6A2		0
																																	COL6A2		0
																																	COL6A1		0
																																	COL6A1		0
																																	COL4A2		0
																																	COL4A2		0
																																	COL22A1		0
																																	COL22A1		0
																																	COL19A1		0
																																	COL19A1		0
																																	COL18A1		0
																																	COL18A1		0
																																	CCN2		0
																																	CCN2		0
																																	CCN2		0
																																	CCN1		0
																																	CCL21		0
																																	CCL2		0
																																	CCL2		0
																																	CCL2		0
																																	CAMK2A		0
																																	BMP3		0
																																	BAD		0
																																	BAD		0
																																	ATP5F1D		0
																																	ATP5F1D		0
																																	ATP5F1D		0
																																	ARG2		0
																																	APLNR		0
																																	AK1		0
																																	AIP		0
																																	ADCY1		0
																																	ABCB1		0
