# Supplementary material for: Integrated mRNA-miRNA transcriptome analysis of bladder biopsies from patients with bladder pain syndrome identifies signaling alterations contributing to the disease pathogenesis
Source: BMC Urol. 2021 Dec 7;21:172. doi: 10.1186/s12894-021-00934-0 (PMC8653529; doi:10.1186/s12894-021-00934-0)
Supplement: Supplementary file 4 — Additional file 4. Gene Ontology (GO) terms and associated genes, obtained from the Over Representation Analysis (ORA) with adjusted p value < 0.1 [file 12894_2021_934_MOESM4_ESM.xlsx]

## Sheet: goORA(pAdj0.1)
	ID	Description	GeneRatio	BgRatio	pvalue	p.adjust	qvalue	geneID	Count
GO:0140014	GO:0140014	mitotic nuclear division	25/332	286/18866	4.94833e-11	1.63542e-07	1.50013e-07	NEK2/CDC25C/UBE2C/NCAPG/ANLN/KIF18B/DLGAP5/KIF14/KIF4A/CDC20/NDC80/BIRC5/AURKB/MKI67/TPX2/ESPL1/BUB1B/CCNB2/NUSAP1/KIF2C/CENPF/SPHK1/PRC1/PTTG1/IL1A	25
GO:0000280	GO:0000280	nuclear division	29/332	428/18866	6.19524e-10	1.02376e-06	9.39067e-07	NEK2/SYCE1/CDC25C/UBE2C/NCAPG/TOP2A/ANLN/KIF18B/DLGAP5/KIF14/KIF4A/CDC20/NDC80/BIRC5/AURKB/MKI67/TPX2/ESPL1/ASPM/BUB1B/CCNB2/NUSAP1/MSX1/KIF2C/CENPF/SPHK1/PRC1/PTTG1/IL1A	29
GO:0007059	GO:0007059	chromosome segregation	25/332	334/18866	1.30855e-09	1.44159e-06	1.32233e-06	NEK2/SYCE1/CDCA2/UBE2C/SKA1/NCAPG/TOP2A/KIF18B/HJURP/DLGAP5/KIF14/KIF4A/CDC20/NDC80/BIRC5/AURKB/MKI67/ESPL1/BUB1B/NUSAP1/KIF2C/CENPF/CENPW/PRC1/PTTG1	25
GO:0000070	GO:0000070	mitotic sister chromatid segregation	17/332	161/18866	3.84792e-09	3.17935e-06	2.91632e-06	NEK2/UBE2C/NCAPG/KIF18B/DLGAP5/KIF14/KIF4A/CDC20/NDC80/AURKB/ESPL1/BUB1B/NUSAP1/KIF2C/CENPF/PRC1/PTTG1	17
GO:0048285	GO:0048285	organelle fission	29/332	476/18866	6.97343e-09	4.60944e-06	4.2281e-06	NEK2/SYCE1/CDC25C/UBE2C/NCAPG/TOP2A/ANLN/KIF18B/DLGAP5/KIF14/KIF4A/CDC20/NDC80/BIRC5/AURKB/MKI67/TPX2/ESPL1/ASPM/BUB1B/CCNB2/NUSAP1/MSX1/KIF2C/CENPF/SPHK1/PRC1/PTTG1/IL1A	29
GO:0000819	GO:0000819	sister chromatid segregation	18/332	196/18866	1.23815e-08	6.82012e-06	6.2559e-06	NEK2/UBE2C/NCAPG/TOP2A/KIF18B/DLGAP5/KIF14/KIF4A/CDC20/NDC80/AURKB/ESPL1/BUB1B/NUSAP1/KIF2C/CENPF/PRC1/PTTG1	18
GO:0007088	GO:0007088	regulation of mitotic nuclear division	16/332	163/18866	3.16325e-08	1.4935e-05	1.36995e-05	NEK2/CDC25C/UBE2C/ANLN/DLGAP5/CDC20/NDC80/AURKB/MKI67/ESPL1/BUB1B/NUSAP1/CENPF/SPHK1/PTTG1/IL1A	16
GO:0051783	GO:0051783	regulation of nuclear division	17/332	188/18866	3.97932e-08	1.64396e-05	1.50795e-05	NEK2/CDC25C/UBE2C/ANLN/DLGAP5/CDC20/NDC80/AURKB/MKI67/ESPL1/BUB1B/NUSAP1/MSX1/CENPF/SPHK1/PTTG1/IL1A	17
GO:0098813	GO:0098813	nuclear chromosome segregation	19/332	272/18866	3.834e-07	0.000132798	0.000121811	NEK2/SYCE1/UBE2C/NCAPG/TOP2A/KIF18B/DLGAP5/KIF14/KIF4A/CDC20/NDC80/AURKB/ESPL1/BUB1B/NUSAP1/KIF2C/CENPF/PRC1/PTTG1	19
GO:0051983	GO:0051983	regulation of chromosome segregation	12/332	107/18866	4.01808e-07	0.000132798	0.000121811	NEK2/UBE2C/DLGAP5/CDC20/NDC80/AURKB/MKI67/ESPL1/BUB1B/KIF2C/CENPF/PTTG1	12
GO:0030198	GO:0030198	extracellular matrix organization	23/332	395/18866	5.89799e-07	0.000169732	0.00015569	MMP10/MMP13/ANGPTL7/ADAMTS16/COMP/MMP3/MMP1/COL19A1/VIT/MMP23B/SCUBE3/MFAP5/SERPINE1/TPSAB1/COL9A1/POSTN/HAPLN1/CYP1B1/WDR72/MMP7/SPINK5/COL22A1/COL11A1	23
GO:0043062	GO:0043062	extracellular structure organization	23/332	396/18866	6.16273e-07	0.000169732	0.00015569	MMP10/MMP13/ANGPTL7/ADAMTS16/COMP/MMP3/MMP1/COL19A1/VIT/MMP23B/SCUBE3/MFAP5/SERPINE1/TPSAB1/COL9A1/POSTN/HAPLN1/CYP1B1/WDR72/MMP7/SPINK5/COL22A1/COL11A1	23
GO:0010965	GO:0010965	regulation of mitotic sister chromatid separation	9/332	61/18866	1.12654e-06	0.000286401	0.000262707	UBE2C/DLGAP5/CDC20/NDC80/AURKB/ESPL1/BUB1B/CENPF/PTTG1	9
GO:0051306	GO:0051306	mitotic sister chromatid separation	9/332	64/18866	1.70811e-06	0.000403235	0.000369876	UBE2C/DLGAP5/CDC20/NDC80/AURKB/ESPL1/BUB1B/CENPF/PTTG1	9
GO:1905818	GO:1905818	regulation of chromosome separation	9/332	66/18866	2.2259e-06	0.000490441	0.000449867	UBE2C/DLGAP5/CDC20/NDC80/AURKB/ESPL1/BUB1B/CENPF/PTTG1	9
GO:0070098	GO:0070098	chemokine-mediated signaling pathway	10/332	88/18866	3.33104e-06	0.000688069	0.000631145	CCL18/CCR3/CCL23/CXCR1/CCL21/CCL3/CCL2/CXCL9/CXCL13/CXCL10	10
GO:0033047	GO:0033047	regulation of mitotic sister chromatid segregation	9/332	72/18866	4.66604e-06	0.000907134	0.000832087	UBE2C/DLGAP5/CDC20/NDC80/AURKB/ESPL1/BUB1B/CENPF/PTTG1	9
GO:0030071	GO:0030071	regulation of mitotic metaphase/anaphase transition	8/332	56/18866	5.75704e-06	0.00105706	0.000969606	UBE2C/DLGAP5/CDC20/NDC80/AURKB/ESPL1/BUB1B/CENPF	8
GO:0051304	GO:0051304	chromosome separation	10/332	94/18866	6.07895e-06	0.00105742	0.000969937	UBE2C/TOP2A/DLGAP5/CDC20/NDC80/AURKB/ESPL1/BUB1B/CENPF/PTTG1	10
GO:0007091	GO:0007091	metaphase/anaphase transition of mitotic cell cycle	8/332	58/18866	7.53481e-06	0.00115981	0.00106386	UBE2C/DLGAP5/CDC20/NDC80/AURKB/ESPL1/BUB1B/CENPF	8
GO:1902099	GO:1902099	regulation of metaphase/anaphase transition of cell cycle	8/332	58/18866	7.53481e-06	0.00115981	0.00106386	UBE2C/DLGAP5/CDC20/NDC80/AURKB/ESPL1/BUB1B/CENPF	8
GO:1990868	GO:1990868	response to chemokine	10/332	97/18866	8.0713e-06	0.00115981	0.00106386	CCL18/CCR3/CCL23/CXCR1/CCL21/CCL3/CCL2/CXCL9/CXCL13/CXCL10	10
GO:1990869	GO:1990869	cellular response to chemokine	10/332	97/18866	8.0713e-06	0.00115981	0.00106386	CCL18/CCR3/CCL23/CXCR1/CCL21/CCL3/CCL2/CXCL9/CXCL13/CXCL10	10
GO:1902850	GO:1902850	microtubule cytoskeleton organization involved in mitosis	12/332	144/18866	9.40083e-06	0.00128966	0.00118297	NEK2/CENPA/DLGAP5/KIF4A/CDC20/NDC80/BIRC5/AURKB/TPX2/ESPL1/NUSAP1/PRC1	12
GO:0044784	GO:0044784	metaphase/anaphase transition of cell cycle	8/332	60/18866	9.75536e-06	0.00128966	0.00118297	UBE2C/DLGAP5/CDC20/NDC80/AURKB/ESPL1/BUB1B/CENPF	8
GO:0061640	GO:0061640	cytoskeleton-dependent cytokinesis	10/332	100/18866	1.06043e-05	0.00131533	0.00120652	KIF20A/CENPA/ANLN/CEP55/KIF4A/AURKB/ESPL1/NUSAP1/PRC1/CECR2	10
GO:0033046	GO:0033046	negative regulation of sister chromatid segregation	7/332	44/18866	1.07455e-05	0.00131533	0.00120652	CDC20/NDC80/AURKB/ESPL1/BUB1B/CENPF/PTTG1	7
GO:0051985	GO:0051985	negative regulation of chromosome segregation	7/332	45/18866	1.25346e-05	0.00147953	0.00135713	CDC20/NDC80/AURKB/ESPL1/BUB1B/CENPF/PTTG1	7
GO:0033045	GO:0033045	regulation of sister chromatid segregation	9/332	84/18866	1.67761e-05	0.00185695	0.00170333	UBE2C/DLGAP5/CDC20/NDC80/AURKB/ESPL1/BUB1B/CENPF/PTTG1	9
GO:0030574	GO:0030574	collagen catabolic process	7/332	47/18866	1.68559e-05	0.00185695	0.00170333	MMP10/MMP13/MMP3/MMP1/COL19A1/MMP23B/MMP7	7
GO:0007051	GO:0007051	spindle organization	13/332	183/18866	2.25213e-05	0.00240106	0.00220242	NEK2/DLGAP5/KIF4A/CDC20/NDC80/BIRC5/AURKB/TPX2/ESPL1/ASPM/TPPP/CENPW/PRC1	13
GO:0051383	GO:0051383	kinetochore organization	5/332	22/18866	3.37117e-05	0.00343529	0.00315109	CENPA/DLGAP5/NDC80/CENPF/CENPW	5
GO:0051785	GO:0051785	positive regulation of nuclear division	8/332	71/18866	3.43009e-05	0.00343529	0.00315109	UBE2C/DLGAP5/AURKB/ESPL1/NUSAP1/MSX1/SPHK1/IL1A	8
GO:0000281	GO:0000281	mitotic cytokinesis	8/332	72/18866	3.80052e-05	0.00363751	0.00333658	KIF20A/CENPA/ANLN/CEP55/KIF4A/ESPL1/NUSAP1/PRC1	8
GO:0007517	GO:0007517	muscle organ development	20/332	407/18866	3.85213e-05	0.00363751	0.00333658	P2RX2/WNT2/ACTC1/RGS2/COL19A1/HOXD10/SPEG/TBX20/MSX1/CENPF/WNT10B/SMTN/S100B/JPH2/ASB2/EGR2/ATF3/CXCL10/COL11A1/EGR3	20
GO:2000816	GO:2000816	negative regulation of mitotic sister chromatid separation	6/332	39/18866	5.67492e-05	0.00520989	0.00477888	CDC20/NDC80/AURKB/BUB1B/CENPF/PTTG1	6
GO:0045840	GO:0045840	positive regulation of mitotic nuclear division	7/332	57/18866	6.0959e-05	0.00544512	0.00499465	UBE2C/DLGAP5/AURKB/ESPL1/NUSAP1/SPHK1/IL1A	7
GO:1905819	GO:1905819	negative regulation of chromosome separation	6/332	40/18866	6.57838e-05	0.00572146	0.00524812	CDC20/NDC80/AURKB/BUB1B/CENPF/PTTG1	6
GO:0030593	GO:0030593	neutrophil chemotaxis	9/332	103/18866	8.54084e-05	0.00721199	0.00661535	CCL18/CCL23/CXCR1/CCL21/CCL3/CCL2/CXCL9/CXCL13/CXCL10	9
GO:0033048	GO:0033048	negative regulation of mitotic sister chromatid segregation	6/332	42/18866	8.72858e-05	0.00721199	0.00661535	CDC20/NDC80/AURKB/BUB1B/CENPF/PTTG1	6
GO:1901623	GO:1901623	regulation of lymphocyte chemotaxis	5/332	27/18866	9.61457e-05	0.0076487	0.00701592	CCL21/CCL3/CCL2/CXCL13/CXCL10	5
GO:0022617	GO:0022617	extracellular matrix disassembly	8/332	82/18866	9.71998e-05	0.0076487	0.00701592	MMP10/MMP13/MMP3/MMP1/SCUBE3/TPSAB1/WDR72/MMP7	8
GO:0048247	GO:0048247	lymphocyte chemotaxis	7/332	65/18866	0.000142348	0.0106923	0.0098077	CCL18/CCL23/CCL21/CCL3/CCL2/CXCL13/CXCL10	7
GO:0090307	GO:0090307	mitotic spindle assembly	7/332	65/18866	0.000142348	0.0106923	0.0098077	NEK2/KIF4A/CDC20/BIRC5/AURKB/TPX2/PRC1	7
GO:0002548	GO:0002548	monocyte chemotaxis	7/332	67/18866	0.000172559	0.0126735	0.011625	CCL18/CCL23/SERPINE1/CCL21/CCL3/CCL2/CXCL10	7
GO:0051382	GO:0051382	kinetochore assembly	4/332	17/18866	0.000187	0.0134355	0.012324	CENPA/DLGAP5/CENPF/CENPW	4
GO:0045931	GO:0045931	positive regulation of mitotic cell cycle	11/332	168/18866	0.000197055	0.0137087	0.0125746	CDC25C/UBE2C/DLGAP5/NDC80/AURKB/ESPL1/KCNA5/NUSAP1/WNT10B/SPHK1/IL1A	11
GO:0051225	GO:0051225	spindle assembly	9/332	115/18866	0.000199098	0.0137087	0.0125746	NEK2/KIF4A/CDC20/BIRC5/AURKB/TPX2/ASPM/CENPW/PRC1	9
GO:0007052	GO:0007052	mitotic spindle organization	9/332	118/18866	0.000241774	0.0159844	0.014662	NEK2/DLGAP5/KIF4A/CDC20/NDC80/BIRC5/AURKB/TPX2/PRC1	9
GO:0000910	GO:0000910	cytokinesis	11/332	172/18866	0.000241821	0.0159844	0.014662	KIF20A/CENPA/ANLN/CEP55/KIF14/KIF4A/AURKB/ESPL1/NUSAP1/PRC1/CECR2	11
GO:0045839	GO:0045839	negative regulation of mitotic nuclear division	6/332	52/18866	0.000292288	0.0180028	0.0165134	CDC20/NDC80/AURKB/BUB1B/CENPF/PTTG1	6
GO:0007094	GO:0007094	mitotic spindle assembly checkpoint	5/332	34/18866	0.000299593	0.0180028	0.0165134	CDC20/NDC80/AURKB/BUB1B/CENPF	5
GO:0031577	GO:0031577	spindle checkpoint	5/332	34/18866	0.000299593	0.0180028	0.0165134	CDC20/NDC80/AURKB/BUB1B/CENPF	5
GO:0071173	GO:0071173	spindle assembly checkpoint	5/332	34/18866	0.000299593	0.0180028	0.0165134	CDC20/NDC80/AURKB/BUB1B/CENPF	5
GO:0071174	GO:0071174	mitotic spindle checkpoint	5/332	34/18866	0.000299593	0.0180028	0.0165134	CDC20/NDC80/AURKB/BUB1B/CENPF	5
GO:1990266	GO:1990266	neutrophil migration	9/332	122/18866	0.000310232	0.0183092	0.0167945	CCL18/CCL23/CXCR1/CCL21/CCL3/CCL2/CXCL9/CXCL13/CXCL10	9
GO:0045841	GO:0045841	negative regulation of mitotic metaphase/anaphase transition	5/332	36/18866	0.00039439	0.0226112	0.0207406	CDC20/NDC80/AURKB/BUB1B/CENPF	5
GO:1901990	GO:1901990	regulation of mitotic cell cycle phase transition	19/332	448/18866	0.000396807	0.0226112	0.0207406	NEK2/CDC25C/UBE2C/GTSE1/ANLN/DLGAP5/KIF14/CDC20/NDC80/HMMR/AURKB/TPX2/ESPL1/KCNA5/BUB1B/CENPF/WNT10B/CCL2/UBD	19
GO:0007422	GO:0007422	peripheral nervous system development	7/332	77/18866	0.0004108	0.023003	0.0210999	ISL2/GFRA3/HOXD10/LGI4/HAND2/EGR2/EGR3	7
GO:0071621	GO:0071621	granulocyte chemotaxis	9/332	127/18866	0.000417603	0.023003	0.0210999	CCL18/CCL23/CXCR1/CCL21/CCL3/CCL2/CXCL9/CXCL13/CXCL10	9
GO:0060326	GO:0060326	cell chemotaxis	15/332	311/18866	0.00043274	0.023446	0.0215063	CCL18/CCR3/CCL23/CXCR1/SERPINE1/CCL21/FFAR2/CCL3/CCL2/CXCL9/CXCL13/CXCL10/CHGA/NR4A1/EGR3	15
GO:1902100	GO:1902100	negative regulation of metaphase/anaphase transition of cell cycle	5/332	37/18866	0.000449505	0.0239615	0.0219792	CDC20/NDC80/AURKB/BUB1B/CENPF	5
GO:0051231	GO:0051231	spindle elongation	3/332	10/18866	0.000591239	0.0310166	0.0284506	KIF4A/AURKB/PRC1	3
GO:0051784	GO:0051784	negative regulation of nuclear division	6/332	60/18866	0.00063897	0.0329968	0.030267	CDC20/NDC80/AURKB/BUB1B/CENPF/PTTG1	6
GO:0052697	GO:0052697	xenobiotic glucuronidation	3/332	11/18866	0.000802383	0.0407981	0.0374229	UGT1A10/UGT1A6/UGT2B28	3
GO:0007187	GO:0007187	G protein-coupled receptor signaling pathway, coupled to cyclic nucleotide second messenger	13/332	263/18866	0.000821853	0.0411549	0.0377502	CCR3/NME2/RGS2/RAMP1/MARCO/PALM/AVPR2/CCL2/CXCL9/RXFP1/CXCL10/ADCYAP1/CHGA	13
GO:0030595	GO:0030595	leukocyte chemotaxis	12/332	232/18866	0.000873534	0.04309	0.0395252	CCL18/CCL23/CXCR1/SERPINE1/CCL21/FFAR2/CCL3/CCL2/CXCL9/CXCL13/CXCL10/CHGA	12
GO:0007188	GO:0007188	adenylate cyclase-modulating G protein-coupled receptor signaling pathway	12/332	233/18866	0.000906769	0.0440716	0.0404256	CCR3/NME2/RGS2/RAMP1/MARCO/PALM/AVPR2/CXCL9/RXFP1/CXCL10/ADCYAP1/CHGA	12
GO:0034341	GO:0034341	response to interferon-gamma	11/332	202/18866	0.000935941	0.0448302	0.0411214	CCL18/CCL23/CAMK2A/CCL21/CCL3/CCL2/HLA-DQB1/HLA-DQA1/HLA-DRB1/UBD/HLA-DRB5	11
GO:0090068	GO:0090068	positive regulation of cell cycle process	14/332	302/18866	0.0009788	0.0462134	0.0423902	CDC25C/UBE2C/GTSE1/DLGAP5/KIF14/NDC80/AURKB/ESPL1/KCNA5/NUSAP1/MSX1/WNT10B/SPHK1/IL1A	14
GO:1901987	GO:1901987	regulation of cell cycle phase transition	19/332	486/18866	0.00105292	0.0484708	0.0444608	NEK2/CDC25C/UBE2C/GTSE1/ANLN/DLGAP5/KIF14/CDC20/NDC80/HMMR/AURKB/TPX2/ESPL1/KCNA5/BUB1B/CENPF/WNT10B/CCL2/UBD	19
GO:0051255	GO:0051255	spindle midzone assembly	3/332	12/18866	0.00105594	0.0484708	0.0444608	KIF4A/AURKB/PRC1	3
GO:0031641	GO:0031641	regulation of myelination	5/332	46/18866	0.00124236	0.0562465	0.0515933	KIF14/TPPP/S100B/LGI4/EGR2	5
GO:0019932	GO:0019932	second-messenger-mediated signaling	18/332	456/18866	0.00127212	0.0568156	0.0521153	EFHB/P2RX2/CCR3/NME2/RGS2/CXCR1/RAMP1/CCL3/SPHK1/NCALD/JPH2/RIMS2/CXCL9/RXFP1/SELE/CXCL10/ADCYAP1/CHGA	18
GO:0048934	GO:0048934	peripheral nervous system neuron differentiation	3/332	13/18866	0.00135491	0.0585221	0.0536806	ISL2/HOXD10/HAND2	3
GO:0048935	GO:0048935	peripheral nervous system neuron development	3/332	13/18866	0.00135491	0.0585221	0.0536806	ISL2/HOXD10/HAND2	3
GO:0097530	GO:0097530	granulocyte migration	9/332	150/18866	0.00137616	0.0585221	0.0536806	CCL18/CCL23/CXCR1/CCL21/CCL3/CCL2/CXCL9/CXCL13/CXCL10	9
GO:0010818	GO:0010818	T cell chemotaxis	4/332	28/18866	0.00138116	0.0585221	0.0536806	CCL21/CCL3/CXCL13/CXCL10	4
GO:0071346	GO:0071346	cellular response to interferon-gamma	10/332	182/18866	0.00147736	0.061806	0.0566928	CCL18/CCL23/CAMK2A/CCL21/CCL3/CCL2/HLA-DQB1/HLA-DQA1/HLA-DRB1/HLA-DRB5	10
GO:0014706	GO:0014706	striated muscle tissue development	16/332	389/18866	0.00153943	0.0635976	0.0583362	P2RX2/WNT2/ACTC1/RGS2/COL19A1/HOXD10/TBX20/ALPK2/CENPF/WNT10B/S100B/JPH2/ASB2/EGR2/ATF3/COL11A1	16
GO:0071674	GO:0071674	mononuclear cell migration	7/332	97/18866	0.00162831	0.0664392	0.0609427	CCL18/CCL23/SERPINE1/CCL21/CCL3/CCL2/CXCL10	7
GO:0003012	GO:0003012	muscle system process	18/332	467/18866	0.00165566	0.0667311	0.0612104	COMP/P2RX2/HMOX1/ACTC1/RGS2/KCNA5/KCNJ3/TNNC2/P2RX1/TBX20/SPHK1/SMTN/FXYD1/HAND2/MYL9/TACR3/CHGA/NR4A3	18
GO:0051480	GO:0051480	regulation of cytosolic calcium ion concentration	15/332	357/18866	0.00174052	0.0693063	0.0635727	ATP2B2/P2RX2/CCR3/CXCR1/KCNA5/P2RX1/CCL21/CCL3/KCNK3/JPH2/MS4A1/CXCL9/CXCL13/CXCL10/ADCYAP1	15
GO:0008217	GO:0008217	regulation of blood pressure	10/332	187/18866	0.00180665	0.070514	0.0646804	ADAMTS16/P2RX2/HMOX1/P2RX1/NCALD/AVPR2/POSTN/TACR3/REN/CHGA	10
GO:0051653	GO:0051653	spindle localization	5/332	50/18866	0.00181352	0.070514	0.0646804	CENPA/NDC80/ESPL1/ASPM/NUSAP1	5
GO:0045787	GO:0045787	positive regulation of cell cycle	16/332	396/18866	0.00184479	0.0708956	0.0650305	CDC25C/UBE2C/GTSE1/DLGAP5/KIF14/NDC80/AURKB/ESPL1/KCNA5/NUSAP1/MSX1/WNT10B/SPHK1/IL1A/FOSL1/NR4A3	16
GO:0006936	GO:0006936	muscle contraction	15/332	362/18866	0.001991	0.0748015	0.0686132	COMP/P2RX2/ACTC1/RGS2/KCNA5/KCNJ3/TNNC2/P2RX1/TBX20/SPHK1/SMTN/FXYD1/MYL9/TACR3/CHGA	15
GO:0097529	GO:0097529	myeloid leukocyte migration	11/332	222/18866	0.00199169	0.0748015	0.0686132	CCL18/CCL23/CXCR1/SERPINE1/CCL21/CCL3/CCL2/CXCL9/CXCL13/CXCL10/CHGA	11
GO:0051315	GO:0051315	attachment of mitotic spindle microtubules to kinetochore	3/332	15/18866	0.00210001	0.0779835	0.071532	NDC80/AURKB/KIF2C	3
GO:0043392	GO:0043392	negative regulation of DNA binding	5/332	53/18866	0.00235326	0.0864168	0.0792676	NEK2/WFIKKN1/HMOX1/MSX1/HAND2	5
GO:0060537	GO:0060537	muscle tissue development	16/332	409/18866	0.00254698	0.0925031	0.0848503	P2RX2/WNT2/ACTC1/RGS2/COL19A1/HOXD10/TBX20/ALPK2/CENPF/WNT10B/S100B/JPH2/ASB2/EGR2/ATF3/COL11A1	16
GO:0050000	GO:0050000	chromosome localization	6/332	79/18866	0.00268599	0.0954538	0.087557	DLGAP5/KIF14/NDC80/AURKB/KIF2C/CENPF	6
GO:0051303	GO:0051303	establishment of chromosome localization	6/332	79/18866	0.00268599	0.0954538	0.087557	DLGAP5/KIF14/NDC80/AURKB/KIF2C/CENPF	6
