# Supplementary material for: Integrated mRNA-miRNA transcriptome analysis of bladder biopsies from patients with bladder pain syndrome identifies signaling alterations contributing to the disease pathogenesis
Source: BMC Urol. 2021 Dec 7;21:172. doi: 10.1186/s12894-021-00934-0 (PMC8653529; doi:10.1186/s12894-021-00934-0)
Supplement: Supplementary file 5 — Additional file 5. List of abundant microRNAs, significantly regulated in the BPS patients compared to controls [file 12894_2021_934_MOESM5_ESM.xlsx]

## Sheet: Sheet1
miRBase_ID	pain1	pain2	pain3	pain4	pain5	pain6	control1	control2	control3	control4	control5	control6
hsa-miR-424-5p	2228.37	1298.89	1293.8	1115.18	1510.85	1974.28	765.907	953.334	1079.07	540.31	906.565	859.989
hsa-miR-338-5p	180.614	91.4007	161.502	98.7785	137.115	41.1803	44.221	41.3321	40.4516	60.9046	43.5251	64.7304
hsa-miR-3065-3p	179.418	90.6867	158.825	110.78	139.702	57.0188	52.1807	59.3026	51.3845	75.6957	49.743	71.3355
hsa-miR-374a-5p	392.326	523.412	347.987	735.761	794.232	1098.4	1740.54	1391.81	1292.26	921.399	1156.52	1202.14
hsa-miR-193b-3p	4114.64	2415.69	4699.61	2797.19	3748.67	1914.88	2233.16	1546.36	1876.08	1178.07	2005.88	2076.66
hsa-miR-190a-5p	411.464	374.886	343.526	387.729	465.673	428.433	601.405	1085.42	601.308	421.112	606.864	577.289
hsa-miR-141-3p	40189.5	40394.8	32371.7	22986.8	24939.4	34670.6	52481.4	36507	56184	69979.3	47019.5	45350.9
hsa-miR-10a-3p	111.239	129.246	81.197	92.3164	116.418	120.373	173.346	256.978	115.888	139.21	162.908	190.228
hsa-miR-429	4637.35	5486.9	3103.33	2528.55	2984.19	7128.94	9091.83	7448.77	7951.47	7749.67	6460.37	5261.65
hsa-miR-495-3p	86.1204	69.2646	56.2133	57.2361	46.5673	53.0592	29.1858	57.5056	30.612	45.2434	24.8715	31.7047
hsa-miR-20a-5p	1269.08	1392.43	1096.61	1903.56	1640.2	2470.82	2905.32	5896.12	2649.03	2055.09	2138.95	2063.45
hsa-miR-1269a	72.9632	70.6928	6.24592	36.9265	121.592	240.746	189.266	565.172	344.385	37.4128	371.829	352.714
hsa-miR-200b-5p	95.6894	151.382	119.565	80.3152	99.6024	157.594	187.497	439.378	176.019	200.985	156.69	116.25
hsa-miR-154-5p	94.4933	69.2646	78.5202	73.8531	65.9704	71.2735	49.5275	50.3174	39.3583	45.2434	46.0122	80.5827
hsa-miR-32-5p	240.42	320.617	126.703	187.402	244.478	291.43	548.34	445.668	264.575	358.467	283.535	368.567
hsa-miR-200c-3p	10088.1	12167.7	8596.17	5969.18	5958.03	14326	12726.8	52393	14781.2	15478.5	12522.8	10409.7
hsa-miR-375	49.0408	382.026	147.225	36.9265	47.8609	133.044	987.896	61.0997	109.329	2984.32	103.217	231.18
hsa-miR-590-3p	68.1787	89.9726	71.382	145.86	133.234	176.6	241.446	252.485	179.299	148.781	131.819	183.623
hsa-miR-129-5p	45.4525	22.8502	33.9064	7.38531	84.0799	5.5435	212.261	595.722	19.6792	52.2039	32.3329	56.8042
hsa-miR-1249	87.3166	71.4068	293.558	152.322	174.627	35.6368	38.9145	66.4908	111.515	32.1924	67.153	47.557
hsa-miR-145-5p	34591.7	24264	92975	57171.5	55958.4	20732.7	16759.7	29795.1	34077.7	15478.5	34720.6	14042.5
hsa-miR-16-5p	28264.3	39038.1	23350.8	37692.8	41082.7	67456.4	88265.1	69464.9	54019.3	51934.2	46099.3	67623.4
hsa-miR-3184-3p	1698.49	1353.87	2065.62	878.852	1023.19	916.261	758.832	876.96	946.786	1049.3	870.502	751.665
hsa-miR-423-5p	1698.49	1353.87	2065.62	878.852	1023.19	916.261	758.832	876.96	946.786	1049.3	870.502	751.665
hsa-miR-29c-3p	12774.5	13303.1	10252.2	11788.8	12948.3	8544.9	19837.5	25931.4	14956.2	14608.4	12945.6	12766.4
hsa-miR-141-5p	443.759	497.706	387.247	326.8	289.752	757.875	691.616	587.635	758.741	821.341	670.286	564.079
hsa-miR-20b-5p	33.4913	13.5673	25.876	48.0045	31.0449	41.9722	99.9394	83.5628	40.4516	44.3733	42.2815	40.9519
hsa-miR-944	193.771	294.196	299.804	257.563	212.14	443.48	396.22	389.96	432.941	509.858	434.007	313.084
hsa-miR-129-2-3p	26.3146	22.8502	23.1991	8.30847	72.4381	5.5435	144.16	522.043	14.2127	23.4918	24.8715	31.7047
hsa-miR-126-5p	46301.7	54897.6	34361.5	74028.5	82605.3	90596.6	140623	101174	67291.8	110672	65698	136726
hsa-miR-200b-3p	11428.9	14916.9	8733.58	7749.96	7952.67	22189.8	16317.5	32436.7	21570.5	22639.1	15097	14306.7
hsa-miR-411-3p	23.9223	37.1315	13.3841	36.9265	24.5772	44.348	26.5326	314.483	28.4254	41.7631	22.3843	59.4463
hsa-miR-7704	437.779	378.456	316.757	223.406	265.175	86.3202	145.929	166.227	115.888	232.307	176.587	150.597
hsa-miR-326	386.346	219.933	294.451	198.48	234.13	175.016	210.492	154.546	122.448	105.278	241.253	150.597
hsa-miR-34a-5p	930.579	2222.18	1081.44	1153.95	1419.01	1746.99	2793	3131.36	2129.72	1580.91	1585.56	1877.18
hsa-miR-450a-5p	392.326	280.629	293.558	247.408	225.075	223.324	125.588	180.603	286.441	129.64	198.972	216.649
hsa-miR-133b	112.435	52.127	234.668	144.014	159.105	32.4691	38.03	56.607	109.329	18.2714	84.563	34.3467
hsa-miR-409-3p	2141.05	3232.59	1625.72	2255.29	1707.47	4167.13	1518.55	1472.68	1348.02	1719.25	1752.2	2309.16
hsa-miR-362-5p	116.023	95.6851	223.961	57.2361	73.7316	75.2332	77.8289	54.81	77.6233	58.2944	60.9351	67.3724
hsa-miR-16-2-3p	294.245	408.447	289.097	372.035	262.588	456.942	780.058	469.03	294.094	500.287	424.059	525.769
hsa-miR-96-5p	35.8835	58.5536	33.0142	27.6949	21.9901	109.286	78.7133	123.996	107.142	83.5262	53.4737	63.4093
hsa-miR-98-3p	131.573	210.65	133.841	229.868	243.185	320.731	351.999	212.95	324.706	341.066	333.278	261.564
hsa-miR-1307-5p	5380.14	3504.65	3158.65	1654.31	2047.67	3958.06	2101.38	1807.83	2304.65	2371.8	2295.64	2480.89
hsa-miR-200a-5p	270.322	320.617	180.239	201.25	173.334	503.666	349.346	620.88	385.93	451.564	434.007	291.947
hsa-miR-204-5p	1535.81	1803.74	3058.72	4098.85	2462.89	1026.34	1367.31	1033.3	2255.45	1489.55	1069.47	1507.29
hsa-miR-146a-5p	1454.48	2801.29	2319.91	1378.28	2014.04	1643.25	5755.8	4844.84	1608.22	2688.5	1438.82	2768.87
hsa-miR-652-5p	82.5321	44.9863	78.5202	38.7729	49.1544	49.8915	35.3768	43.1292	38.265	14.7911	50.9865	40.9519
hsa-miR-494-3p	29.9029	32.1331	9.81502	37.8497	15.5224	33.261	22.9949	663.111	22.959	24.3618	27.3586	33.0257
hsa-miR-7-5p	21.5301	46.4144	24.0914	24.9254	38.8061	43.556	50.4119	852.7	37.1717	53.944	32.3329	34.3467
hsa-miR-27a-5p	149.515	155.667	145.441	88.6237	120.299	153.634	174.231	84.4613	136.661	1214.61	196.485	109.645
hsa-miR-369-3p	116.023	164.236	68.7051	103.394	140.996	230.451	139.738	883.249	97.3025	155.742	99.4859	162.486
hsa-miR-425-3p	173.437	147.098	198.977	104.317	137.115	135.42	105.246	1434.94	142.127	120.069	120.627	125.498
hsa-miR-379-5p	221.282	415.588	249.837	300.951	371.245	346.864	269.748	3289.5	243.803	354.116	200.215	368.567
hsa-miR-1	871.969	826.891	1378.56	1051.48	1876.92	643.046	426.29	27081.5	1579.8	581.203	1080.67	504.633
hsa-miR-3074-5p	2169.76	2165.05	3039.09	2186.97	3037.22	2614.95	1983.75	20962.6	2230.3	1959.39	1784.53	2195.55
hsa-miR-200a-3p	5103.83	5498.33	3676.17	2542.39	2998.42	5114.27	6386.39	41880.2	6486.47	6615.1	5658.26	5107.09
hsa-miR-24-3p	9070.16	8447.43	13205.7	8215.23	11374.1	8830	7484.84	74011.4	7877.13	6906.58	6727.73	7076.75
hsa-miR-95-3p	49.0408	68.5505	54.4287	77.5457	51.7415	92.6556	103.477	373.786	47.0113	72.2154	62.1787	71.3355
hsa-miR-183-5p	485.624	494.135	256.975	320.338	274.23	1476.15	1434.53	794.295	1152.32	920.529	625.518	795.259
hsa-miR-133a-3p	12080.8	9868.42	26143.6	25608.6	20114.5	6348.89	9012.23	8250.25	17831.5	5404.84	13604.7	7235.27
hsa-miR-140-5p	556.195	631.95	621.915	612.981	659.704	662.052	1054.23	2717.14	624.267	612.526	484.994	688.256
hsa-miR-873-5p	129.181	211.364	164.179	60.9288	218.608	71.2735	61.0249	100.635	108.235	87.8766	128.088	72.6565
