# Supplementary material for: Integrated mRNA-miRNA transcriptome analysis of bladder biopsies from patients with bladder pain syndrome identifies signaling alterations contributing to the disease pathogenesis
Source: BMC Urol. 2021 Dec 7;21:172. doi: 10.1186/s12894-021-00934-0 (PMC8653529; doi:10.1186/s12894-021-00934-0)
Supplement: Supplementary file 6 — Additional file 6. List of the mRNA targets of 62 miRNAs, abundant and regulated in BPS [file 12894_2021_934_MOESM6_ESM.xlsx]

## Sheet: Sheet0
ID	Symbol	Expr Log Ratio	Source	Confidence	ID	Symbol	Expr Log Ratio	Molecule Type	Pathway
hsa-miR-98-3p	let-7a-3p (and other miRNAs w/seed UAUACAA)	-0.523	TargetScan Human	High (predicted)	C11orf93	COLCA2	0.507	other
hsa-miR-98-3p	let-7a-3p (and other miRNAs w/seed UAUACAA)	-0.523	TargetScan Human	High (predicted)	CTU2	CTU2	0.564	other
hsa-miR-98-3p	let-7a-3p (and other miRNAs w/seed UAUACAA)	-0.523	TargetScan Human	Moderate (predicted)	PTMS	PTMS	0.751	other
hsa-miR-98-3p	let-7a-3p (and other miRNAs w/seed UAUACAA)	-0.523	TargetScan Human	Moderate (predicted)	RGCC	RGCC	0.767	other
hsa-miR-98-3p	let-7a-3p (and other miRNAs w/seed UAUACAA)	-0.523	TargetScan Human	High (predicted)	RPS16	RPS16	0.646	other	EIF2 Signaling,mTOR Signaling,Regulation of eIF4 and p70S6K Signaling
hsa-miR-98-3p	let-7a-3p (and other miRNAs w/seed UAUACAA)	-0.523	TargetScan Human	Moderate (predicted)	WNT5B	WNT5B	0.586	other	Axonal Guidance Signaling,Basal Cell Carcinoma Signaling,Cardiac Hypertrophy Signaling (Enhanced),Colorectal Cancer Metastasis Signaling,Factors Promoting Cardiogenesis in Vertebrates,Glioblastoma Multiforme Signaling,Hepatic Fibrosis Signaling Pathway,HOTAIR Regulatory Pathway,Human Embryonic Stem Cell Pluripotency,Molecular Mechanisms of Cancer,Ovarian Cancer Signaling,PCP pathway,Regulation of…
hsa-miR-1249	miR-1249-3p (and other miRNAs w/seed CGCCCUU)	1.164	TargetScan Human	Moderate (predicted)	SGK2	SGK2	-0.524	kinase
hsa-miR-1249	miR-1249-3p (and other miRNAs w/seed CGCCCUU)	1.164	TargetScan Human	Moderate (predicted)	WDFY4	WDFY4	-0.721	other
hsa-miR-1269a	miR-1269a (and other miRNAs w/seed UGGACUG)	-1.76	TargetScan Human	Moderate (predicted)	ARL2	ARL2	0.807	enzyme
hsa-miR-1269a	miR-1269a (and other miRNAs w/seed UGGACUG)	-1.76	TargetScan Human	Moderate (predicted)	CDPF1	CDPF1	0.553	other
hsa-miR-1269a	miR-1269a (and other miRNAs w/seed UGGACUG)	-1.76	TargetScan Human	Moderate (predicted)	GAS1	GAS1	0.763	other
hsa-miR-1269a	miR-1269a (and other miRNAs w/seed UGGACUG)	-1.76	TargetScan Human	High (predicted)	GGT5	GGT5	0.691	enzyme	Leukotriene Biosynthesis,γ-glutamyl Cycle
hsa-miR-1269a	miR-1269a (and other miRNAs w/seed UGGACUG)	-1.76	TargetScan Human	Moderate (predicted)	HSPB2	HSPB2	0.698	other	Aldosterone Signaling in Epithelial Cells,Aryl Hydrocarbon Receptor Signaling,Cardiac Hypertrophy Signaling (Enhanced),Death Receptor Signaling,ERK/MAPK Signaling,IL-6 Signaling,p38 MAPK Signaling,Protein Ubiquitination Pathway
hsa-miR-1269a	miR-1269a (and other miRNAs w/seed UGGACUG)	-1.76	TargetScan Human	Moderate (predicted)	HYAL1	HYAL1	0.543	enzyme	Chondroitin Sulfate Degradation (Metazoa),Dermatan Sulfate Degradation (Metazoa)
hsa-miR-1269a	miR-1269a (and other miRNAs w/seed UGGACUG)	-1.76	TargetScan Human	Moderate (predicted)	KRT24	KRT24	2.119	other	Glucocorticoid Receptor Signaling
hsa-miR-1269a	miR-1269a (and other miRNAs w/seed UGGACUG)	-1.76	TargetScan Human	Moderate (predicted)	NTM	NTM	0.711	other
hsa-miR-1269a	miR-1269a (and other miRNAs w/seed UGGACUG)	-1.76	TargetScan Human	Moderate (predicted)	RBFOX3	RBFOX3	1.367	other
hsa-miR-1269a	miR-1269a (and other miRNAs w/seed UGGACUG)	-1.76	TargetScan Human	Moderate (predicted)	RPS16	RPS16	0.646	other	EIF2 Signaling,mTOR Signaling,Regulation of eIF4 and p70S6K Signaling
hsa-miR-1269a	miR-1269a (and other miRNAs w/seed UGGACUG)	-1.76	TargetScan Human	Moderate (predicted)	SNRPD2	SNRPD2	0.559	other	Systemic Lupus Erythematosus Signaling
hsa-miR-126-5p	miR-126a-5p (and other miRNAs w/seed AUUAUUA)	-0.701	TargetScan Human	Moderate (predicted)	C12orf57	C12orf57	0.696	other
hsa-miR-126-5p	miR-126a-5p (and other miRNAs w/seed AUUAUUA)	-0.701	TargetScan Human	Moderate (predicted)	CAMK2A	CAMK2A	1.461	kinase	B Cell Receptor Signaling,Breast Cancer Regulation by Stathmin1,Calcium Signaling,cAMP-mediated signaling,Cardiac Hypertrophy Signaling (Enhanced),Chemokine Signaling,CREB Signaling in Neurons,Crosstalk between Dendritic Cells and Natural Killer Cells,Factors Promoting Cardiogenesis in Vertebrates,G-Protein Coupled Receptor Signaling,Glioma Signaling,GM-CSF Signaling,GNRH Signaling,iCOS-iCOSL Sig…
hsa-miR-126-5p	miR-126a-5p (and other miRNAs w/seed AUUAUUA)	-0.701	TargetScan Human	Moderate (predicted)	KCNH2	KCNH2	0.865	ion channel	Adrenomedullin signaling pathway,Cellular Effects of Sildenafil (Viagra),GABA Receptor Signaling,Neuropathic Pain Signaling In Dorsal Horn Neurons
hsa-miR-126-5p	miR-126a-5p (and other miRNAs w/seed AUUAUUA)	-0.701	TargetScan Human	High (predicted)	TNFAIP8L3	TNFAIP8L3	0.59	transporter
hsa-miR-129-2-3p	miR-129-1-3p (and other miRNAs w/seed AGCCCUU)	-2.268	TargetScan Human	Moderate (predicted)	ABTB1	ABTB1	0.514	translation regulator
hsa-miR-129-2-3p	miR-129-1-3p (and other miRNAs w/seed AGCCCUU)	-2.268	TargetScan Human	Moderate (predicted)	ANAPC11	ANAPC11	0.586	enzyme	Mitotic Roles of Polo-Like Kinase,Protein Kinase A Signaling,Protein Ubiquitination Pathway,Senescence Pathway
hsa-miR-129-2-3p	miR-129-1-3p (and other miRNAs w/seed AGCCCUU)	-2.268	TargetScan Human	Moderate (predicted)	APLNR	APLNR	0.784	G-protein coupled receptor	Apelin Adipocyte Signaling Pathway,Apelin Cardiac Fibroblast Signaling Pathway,Apelin Cardiomyocyte Signaling Pathway,Apelin Endothelial Signaling Pathway,Apelin Liver Signaling Pathway,Apelin Muscle Signaling Pathway,Apelin Pancreas Signaling Pathway,Breast Cancer Regulation by Stathmin1,cAMP-mediated signaling,G-Protein Coupled Receptor Signaling,Gαi Signaling
hsa-miR-129-2-3p	miR-129-1-3p (and other miRNAs w/seed AGCCCUU)	-2.268	TargetScan Human	Moderate (predicted)	LRRC61	LRRC61	0.504	other
hsa-miR-129-2-3p	miR-129-1-3p (and other miRNAs w/seed AGCCCUU)	-2.268	TargetScan Human	Moderate (predicted)	RBFOX3	RBFOX3	1.367	other
hsa-miR-129-2-3p	miR-129-1-3p (and other miRNAs w/seed AGCCCUU)	-2.268	TargetScan Human	Moderate (predicted)	S100B	S100B	1.052	other	Neuroinflammation Signaling Pathway
hsa-miR-129-5p	miR-129-5p (and other miRNAs w/seed UUUUUGC)	-2.288	TargetScan Human	Moderate (predicted)	CDKN1C	CDKN1C	0.646	other	Glucocorticoid Receptor Signaling
hsa-miR-129-5p	miR-129-5p (and other miRNAs w/seed UUUUUGC)	-2.288	TargetScan Human	High (predicted)	FKBP2	FKBP2	0.628	enzyme
hsa-miR-129-5p	miR-129-5p (and other miRNAs w/seed UUUUUGC)	-2.288	TargetScan Human	Moderate (predicted)	GSN	GSN	0.792	other	Actin Cytoskeleton Signaling,Germ Cell-Sertoli Cell Junction Signaling,Integrin Signaling,RANK Signaling in Osteoclasts,Regulation of Actin-based Motility by Rho,Role of Osteoblasts, Osteoclasts and Chondrocytes in Rheumatoid Arthritis
hsa-miR-129-5p	miR-129-5p (and other miRNAs w/seed UUUUUGC)	-2.288	TargetScan Human	Moderate (predicted)	REEP1	REEP1	1.165	other
hsa-miR-1307-5p	miR-1307-5p (miRNAs w/seed CGACCGG)	0.56	TargetScan Human	Moderate (predicted)	COL22A1	COL22A1	-1.556	other	GP6 Signaling Pathway,Hepatic Fibrosis / Hepatic Stellate Cell Activation
hsa-miR-1307-5p	miR-1307-5p (miRNAs w/seed CGACCGG)	0.56	TargetScan Human	High (predicted)	EHF	EHF	-0.52	transcription regulator
hsa-miR-133b	miR-133a-3p (and other miRNAs w/seed UUGGUCC)	1.108	TargetScan Human	Moderate (predicted)	AP1AR	AP1AR	-0.503	other
hsa-miR-133b	miR-133a-3p (and other miRNAs w/seed UUGGUCC)	1.108	TargetScan Human	Moderate (predicted)	ARFGEF1	ARFGEF1	-0.529	other
hsa-miR-133b	miR-133a-3p (and other miRNAs w/seed UUGGUCC)	1.108	Ingenuity Expert Findings,TargetScan Human	Experimentally Observed,Moderate (predicted)	CTGF	CCN2	-1.359	growth factor	Apelin Cardiac Fibroblast Signaling Pathway,Hepatic Fibrosis / Hepatic Stellate Cell Activation,Hepatic Fibrosis Signaling Pathway,IGF-1 Signaling,Role of Tissue Factor in Cancer
hsa-miR-133b	miR-133a-3p (and other miRNAs w/seed UUGGUCC)	1.108	TargetScan Human	High (predicted)	HAPLN1	HAPLN1	-1.025	other
hsa-miR-133b	miR-133a-3p (and other miRNAs w/seed UUGGUCC)	1.108	TargetScan Human	Moderate (predicted)	HS3ST5	HS3ST5	-0.546	enzyme	Chondroitin Sulfate Biosynthesis,Chondroitin Sulfate Biosynthesis (Late Stages),Dermatan Sulfate Biosynthesis,Dermatan Sulfate Biosynthesis (Late Stages),Heparan Sulfate Biosynthesis,Heparan Sulfate Biosynthesis (Late Stages),LPS/IL-1 Mediated Inhibition of RXR Function,Xenobiotic Metabolism CAR Signaling Pathway,Xenobiotic Metabolism PXR Signaling Pathway,Xenobiotic Metabolism Signaling
hsa-miR-133b	miR-133a-3p (and other miRNAs w/seed UUGGUCC)	1.108	TargetScan Human	Moderate (predicted)	MECOM	MECOM	-0.559	transcription regulator	Chronic Myeloid Leukemia Signaling
hsa-miR-133b	miR-133a-3p (and other miRNAs w/seed UUGGUCC)	1.108	TargetScan Human	Moderate (predicted)	NCOA7	NCOA7	-0.732	transcription regulator	Aryl Hydrocarbon Receptor Signaling
hsa-miR-133b	miR-133a-3p (and other miRNAs w/seed UUGGUCC)	1.108	TargetScan Human	Moderate (predicted)	SQLE	SQLE	-0.658	enzyme	Cholesterol Biosynthesis I,Cholesterol Biosynthesis II (via 24,25-dihydrolanosterol),Cholesterol Biosynthesis III (via Desmosterol),Epoxysqualene Biosynthesis,Superpathway of Cholesterol Biosynthesis
hsa-miR-133b	miR-133a-3p (and other miRNAs w/seed UUGGUCC)	1.108	TargetScan Human	Moderate (predicted)	ZDHHC2	ZDHHC2	-0.505	enzyme
hsa-miR-141-3p	miR-141-3p (and other miRNAs w/seed AACACUG)	-0.653	TargetScan Human	Moderate (predicted)	CD97	ADGRE5	0.548	G-protein coupled receptor	Breast Cancer Regulation by Stathmin1
hsa-miR-141-3p	miR-141-3p (and other miRNAs w/seed AACACUG)	-0.653	TargetScan Human	Moderate (predicted)	CRIP2	CRIP2	1.036	other
hsa-miR-141-3p	miR-141-3p (and other miRNAs w/seed AACACUG)	-0.653	TargetScan Human	Moderate (predicted)	DDIT4L	DDIT4L	0.571	other
hsa-miR-141-3p	miR-141-3p (and other miRNAs w/seed AACACUG)	-0.653	TargetScan Human	Moderate (predicted)	GSN	GSN	0.792	other	Actin Cytoskeleton Signaling,Germ Cell-Sertoli Cell Junction Signaling,Integrin Signaling,RANK Signaling in Osteoclasts,Regulation of Actin-based Motility by Rho,Role of Osteoblasts, Osteoclasts and Chondrocytes in Rheumatoid Arthritis
hsa-miR-141-3p	miR-141-3p (and other miRNAs w/seed AACACUG)	-0.653	TargetScan Human	Moderate (predicted)	RPL37	RPL37	0.632	other	EIF2 Signaling
hsa-miR-141-3p	miR-141-3p (and other miRNAs w/seed AACACUG)	-0.653	TargetScan Human	Moderate (predicted)	TRMT112	TRMT112	0.583	enzyme
hsa-miR-141-3p	miR-141-3p (and other miRNAs w/seed AACACUG)	-0.653	TargetScan Human	Moderate (predicted)	TSPAN4	TSPAN4	0.763	other	Integrin Signaling
hsa-miR-141-5p	miR-141-5p (and other miRNAs w/seed AUCUUCC)	-0.597	TargetScan Human	Moderate (predicted)	LYVE1	LYVE1	0.84	transmembrane receptor	Tumoricidal Function of Hepatic Natural Killer Cells
hsa-miR-141-5p	miR-141-5p (and other miRNAs w/seed AUCUUCC)	-0.597	TargetScan Human	Moderate (predicted)	MEIS3	MEIS3	0.875	transcription regulator
hsa-miR-141-5p	miR-141-5p (and other miRNAs w/seed AUCUUCC)	-0.597	TargetScan Human	Moderate (predicted)	NUPR1	NUPR1	0.721	transcription regulator	Endocannabinoid Cancer Inhibition Pathway
hsa-miR-141-5p	miR-141-5p (and other miRNAs w/seed AUCUUCC)	-0.597	TargetScan Human	Moderate (predicted)	RP9	RP9	0.559	other
hsa-miR-145-5p	miR-145-5p (and other miRNAs w/seed UCCAGUU)	0.98	TargetScan Human	Moderate (predicted)	CACNA1D	CACNA1D	-0.686	ion channel	Amyotrophic Lateral Sclerosis Signaling,Androgen Signaling,Calcium Signaling,Cardiac Hypertrophy Signaling,Cardiac Hypertrophy Signaling (Enhanced),Cardiac β-adrenergic Signaling,CCR5 Signaling in Macrophages,Cellular Effects of Sildenafil (Viagra),Corticotropin Releasing Hormone Signaling,CREB Signaling in Neurons,Dopamine-DARPP32 Feedback in cAMP Signaling,Endocannabinoid Neuronal Synapse Pathw…
hsa-miR-145-5p	miR-145-5p (and other miRNAs w/seed UCCAGUU)	0.98	TargetScan Human	Moderate (predicted)	CYR61	CCN1	-1.732	other	IGF-1 Signaling,Role of Tissue Factor in Cancer
hsa-miR-145-5p	miR-145-5p (and other miRNAs w/seed UCCAGUU)	0.98	TargetScan Human	Moderate (predicted)	CTGF	CCN2	-1.359	growth factor	Apelin Cardiac Fibroblast Signaling Pathway,Hepatic Fibrosis / Hepatic Stellate Cell Activation,Hepatic Fibrosis Signaling Pathway,IGF-1 Signaling,Role of Tissue Factor in Cancer
hsa-miR-145-5p	miR-145-5p (and other miRNAs w/seed UCCAGUU)	0.98	TargetScan Human	Moderate (predicted)	FZD6	FZD6	-0.623	G-protein coupled receptor	Adipogenesis pathway,Axonal Guidance Signaling,Basal Cell Carcinoma Signaling,Breast Cancer Regulation by Stathmin1,Cardiac Hypertrophy Signaling (Enhanced),Colorectal Cancer Metastasis Signaling,Factors Promoting Cardiogenesis in Vertebrates,Glioblastoma Multiforme Signaling,Hepatic Fibrosis Signaling Pathway,Human Embryonic Stem Cell Pluripotency,Molecular Mechanisms of Cancer,Mouse Embryonic S…
hsa-miR-145-5p	miR-145-5p (and other miRNAs w/seed UCCAGUU)	0.98	TargetScan Human	Moderate (predicted)	PSAT1	PSAT1	-0.551	enzyme	Serine Biosynthesis,Superpathway of Serine and Glycine Biosynthesis I
hsa-miR-145-5p	miR-145-5p (and other miRNAs w/seed UCCAGUU)	0.98	TargetScan Human	Moderate (predicted)	RPS6KA6	RPS6KA6	-0.573	kinase	CNTF Signaling,ERK5 Signaling,FLT3 Signaling in Hematopoietic Progenitor Cells,Growth Hormone Signaling,Melanocyte Development and Pigmentation Signaling,mTOR Signaling,NGF Signaling,Opioid Signaling Pathway,p38 MAPK Signaling,Role of IL-17F in Allergic Inflammatory Airway Diseases,Role of Tissue Factor in Cancer,UVA-Induced MAPK Signaling
hsa-miR-145-5p	miR-145-5p (and other miRNAs w/seed UCCAGUU)	0.98	TargetScan Human	Moderate (predicted)	SMAD5	SMAD5	-0.515	transcription regulator	Adipogenesis pathway,BMP signaling pathway,Factors Promoting Cardiogenesis in Vertebrates,HIPPO signaling,Human Embryonic Stem Cell Pluripotency,Iron homeostasis signaling pathway,Molecular Mechanisms of Cancer,Mouse Embryonic Stem Cell Pluripotency,Osteoarthritis Pathway,RAR Activation,Role of NANOG in Mammalian Embryonic Stem Cell Pluripotency,Role of Osteoblasts, Osteoclasts and Chondrocytes i…
hsa-miR-145-5p	miR-145-5p (and other miRNAs w/seed UCCAGUU)	0.98	TargetScan Human	Moderate (predicted)	TNFSF15	TNFSF15	-0.547	cytokine	Cardiac Hypertrophy Signaling (Enhanced),Death Receptor Signaling,Hepatic Cholestasis,HMGB1 Signaling,Inhibition of ARE-Mediated mRNA Degradation Pathway,Role of Pattern Recognition Receptors in Recognition of Bacteria and Viruses,Systemic Lupus Erythematosus In B Cell Signaling Pathway
hsa-miR-146a-5p	miR-146a-5p (and other miRNAs w/seed GAGAACU)	-0.718	TargetScan Human	Moderate (predicted)	IER5L	IER5L	0.962	other
hsa-miR-146a-5p	miR-146a-5p (and other miRNAs w/seed GAGAACU)	-0.718	miRecords	Experimentally Observed	PLEKHA4	PLEKHA4	0.574	other	iCOS-iCOSL Signaling in T Helper Cells,PI3K Signaling in B Lymphocytes
hsa-miR-146a-5p	miR-146a-5p (and other miRNAs w/seed GAGAACU)	-0.718	TargetScan Human	Moderate (predicted)	RBM42	RBM42	0.539	other
hsa-miR-146a-5p	miR-146a-5p (and other miRNAs w/seed GAGAACU)	-0.718	TargetScan Human	Moderate (predicted)	UBXN1	UBXN1	0.541	other
hsa-miR-154-5p	miR-154-5p (miRNAs w/seed AGGUUAU)	0.551	TargetScan Human	Moderate (predicted)	CPNE8	CPNE8	-0.625	other
hsa-miR-154-5p	miR-154-5p (miRNAs w/seed AGGUUAU)	0.551	TargetScan Human	High (predicted)	CYP1B1	CYP1B1	-1.234	enzyme	Acetone Degradation I (to Methylglyoxal),Aryl Hydrocarbon Receptor Signaling,Bupropion Degradation,Estrogen Biosynthesis,Melatonin Degradation I,Nicotine Degradation II,Nicotine Degradation III,Superpathway of Melatonin Degradation,Xenobiotic Metabolism Signaling
hsa-miR-154-5p	miR-154-5p (miRNAs w/seed AGGUUAU)	0.551	TargetScan Human	Moderate (predicted)	KPNA5	KPNA5	-0.783	other	RAN Signaling
hsa-miR-154-5p	miR-154-5p (miRNAs w/seed AGGUUAU)	0.551	TargetScan Human	Moderate (predicted)	NEK4	NEK4	-0.528	kinase
hsa-miR-154-5p	miR-154-5p (miRNAs w/seed AGGUUAU)	0.551	TargetScan Human	Moderate (predicted)	SCIN	SCIN	-0.538	other
hsa-miR-154-5p	miR-154-5p (miRNAs w/seed AGGUUAU)	0.551	TargetScan Human	Moderate (predicted)	VGLL3	VGLL3	-0.77	other
hsa-miR-424-5p	miR-16-5p (and other miRNAs w/seed AGCAGCA)	0.884	TargetScan Human	Moderate (predicted)	AFF4	AFF4	-0.518	transcription regulator
hsa-miR-424-5p	miR-16-5p (and other miRNAs w/seed AGCAGCA)	0.884	TargetScan Human	Moderate (predicted)	ANKIB1	ANKIB1	-0.503	transcription regulator
hsa-miR-424-5p	miR-16-5p (and other miRNAs w/seed AGCAGCA)	0.884	TargetScan Human	Moderate (predicted)	ATP7A	ATP7A	-0.711	transporter
hsa-miR-424-5p	miR-16-5p (and other miRNAs w/seed AGCAGCA)	0.884	TargetScan Human	Moderate (predicted)	CD69	CD69	-0.831	transmembrane receptor	Crosstalk between Dendritic Cells and Natural Killer Cells
hsa-miR-424-5p	miR-16-5p (and other miRNAs w/seed AGCAGCA)	0.884	TargetScan Human	Moderate (predicted)	CLCN3	CLCN3	-0.5	ion channel
hsa-miR-424-5p	miR-16-5p (and other miRNAs w/seed AGCAGCA)	0.884	TargetScan Human	Moderate (predicted)	CLCN4	CLCN4	-0.979	ion channel
hsa-miR-424-5p	miR-16-5p (and other miRNAs w/seed AGCAGCA)	0.884	TargetScan Human	Moderate (predicted)	COBLL1	COBLL1	-0.54	other
hsa-miR-424-5p	miR-16-5p (and other miRNAs w/seed AGCAGCA)	0.884	TargetScan Human	Moderate (predicted)	CRIM1	CRIM1	-0.584	kinase
hsa-miR-424-5p	miR-16-5p (and other miRNAs w/seed AGCAGCA)	0.884	TargetScan Human	Moderate (predicted)	AIM1	CRYBG1	-0.741	other
hsa-miR-424-5p	miR-16-5p (and other miRNAs w/seed AGCAGCA)	0.884	TargetScan Human	Moderate (predicted)	CXCL10	CXCL10	-1.772	cytokine	Agranulocyte Adhesion and Diapedesis,Communication between Innate and Adaptive Immune Cells,Granulocyte Adhesion and Diapedesis,IL-17 Signaling,IL-17A Signaling in Gastric Cells,Neuroinflammation Signaling Pathway,Pathogenesis of Multiple Sclerosis,Role of Hypercytokinemia/hyperchemokinemia in the Pathogenesis of Influenza,Role of IL-17F in Allergic Inflammatory Airway Diseases,Role of MAPK Signa…
hsa-miR-424-5p	miR-16-5p (and other miRNAs w/seed AGCAGCA)	0.884	TargetScan Human	Moderate (predicted)	DPY19L4	DPY19L4	-0.623	other
hsa-miR-424-5p	miR-16-5p (and other miRNAs w/seed AGCAGCA)	0.884	TargetScan Human	Moderate (predicted)	EML6	EML6	-0.66	other
hsa-miR-424-5p	miR-16-5p (and other miRNAs w/seed AGCAGCA)	0.884	TargetScan Human	Moderate (predicted)	FZD6	FZD6	-0.623	G-protein coupled receptor	Adipogenesis pathway,Axonal Guidance Signaling,Basal Cell Carcinoma Signaling,Breast Cancer Regulation by Stathmin1,Cardiac Hypertrophy Signaling (Enhanced),Colorectal Cancer Metastasis Signaling,Factors Promoting Cardiogenesis in Vertebrates,Glioblastoma Multiforme Signaling,Hepatic Fibrosis Signaling Pathway,Human Embryonic Stem Cell Pluripotency,Molecular Mechanisms of Cancer,Mouse Embryonic S…
hsa-miR-424-5p	miR-16-5p (and other miRNAs w/seed AGCAGCA)	0.884	TargetScan Human	Moderate (predicted)	HLA-DQA1	HLA-DQA1	-1.086	transmembrane receptor	Allograft Rejection Signaling,Altered T Cell and B Cell Signaling in Rheumatoid Arthritis,Antigen Presentation Pathway,Autoimmune Thyroid Disease Signaling,B Cell Development,Calcium-induced T Lymphocyte Apoptosis,CD28 Signaling in T Helper Cells,Cdc42 Signaling,Dendritic Cell Maturation,Graft-versus-Host Disease Signaling,iCOS-iCOSL Signaling in T Helper Cells,IL-4 Signaling,Neuroinflammation Si…
hsa-miR-424-5p	miR-16-5p (and other miRNAs w/seed AGCAGCA)	0.884	TarBase,TargetScan Human	Experimentally Observed,Moderate (predicted)	ITGA2	ITGA2	-0.785	transmembrane receptor	Actin Cytoskeleton Signaling,Actin Nucleation by ARP-WASP Complex,Agranulocyte Adhesion and Diapedesis,Agrin Interactions at Neuromuscular Junction,Axonal Guidance Signaling,Cardiac Hypertrophy Signaling (Enhanced),Caveolar-mediated Endocytosis Signaling,Cdc42 Signaling,CDK5 Signaling,Ephrin Receptor Signaling,ERK/MAPK Signaling,FAK Signaling,Germ Cell-Sertoli Cell Junction Signaling,Granulocyte …
hsa-miR-424-5p	miR-16-5p (and other miRNAs w/seed AGCAGCA)	0.884	TargetScan Human	Moderate (predicted)	KPNA5	KPNA5	-0.783	other	RAN Signaling
hsa-miR-424-5p	miR-16-5p (and other miRNAs w/seed AGCAGCA)	0.884	TargetScan Human	Moderate (predicted)	LCOR	LCOR	-0.603	transcription regulator
hsa-miR-424-5p	miR-16-5p (and other miRNAs w/seed AGCAGCA)	0.884	TargetScan Human	Moderate (predicted)	LMO7	LMO7	-0.62	enzyme	Epithelial Adherens Junction Signaling
hsa-miR-424-5p	miR-16-5p (and other miRNAs w/seed AGCAGCA)	0.884	TargetScan Human	Moderate (predicted)	MFAP3L	MFAP3L	-0.877	other
hsa-miR-424-5p	miR-16-5p (and other miRNAs w/seed AGCAGCA)	0.884	miRecords	Experimentally Observed	NIPAL2	NIPAL2	-0.771	other
hsa-miR-424-5p	miR-16-5p (and other miRNAs w/seed AGCAGCA)	0.884	TargetScan Human	Moderate (predicted)	NKD1	NKD1	-0.627	other
hsa-miR-424-5p	miR-16-5p (and other miRNAs w/seed AGCAGCA)	0.884	TargetScan Human	Moderate (predicted)	PAG1	PAG1	-0.645	other	B Cell Receptor Signaling,Systemic Lupus Erythematosus In B Cell Signaling Pathway,T Cell Receptor Signaling
hsa-miR-424-5p	miR-16-5p (and other miRNAs w/seed AGCAGCA)	0.884	TargetScan Human	Moderate (predicted)	PI4K2B	PI4K2B	-0.503	kinase	3-phosphoinositide Biosynthesis,D-myo-inositol (1,4,5)-Trisphosphate Biosynthesis,Superpathway of Inositol Phosphate Compounds
hsa-miR-424-5p	miR-16-5p (and other miRNAs w/seed AGCAGCA)	0.884	TargetScan Human,miRecords	Experimentally Observed,High (predicted)	PLAG1	PLAG1	-0.554	transcription regulator
hsa-miR-424-5p	miR-16-5p (and other miRNAs w/seed AGCAGCA)	0.884	TargetScan Human	Moderate (predicted)	PLEKHA1	PLEKHA1	-0.523	other	iCOS-iCOSL Signaling in T Helper Cells,PI3K Signaling in B Lymphocytes
hsa-miR-424-5p	miR-16-5p (and other miRNAs w/seed AGCAGCA)	0.884	TargetScan Human	Moderate (predicted)	PPM1H	PPM1H	-0.543	phosphatase	3-phosphoinositide Biosynthesis,3-phosphoinositide Degradation,AMPK Signaling,D-myo-inositol (1,4,5,6)-Tetrakisphosphate Biosynthesis,D-myo-inositol (3,4,5,6)-tetrakisphosphate Biosynthesis,D-myo-inositol-5-phosphate Metabolism,Superpathway of Inositol Phosphate Compounds
hsa-miR-424-5p	miR-16-5p (and other miRNAs w/seed AGCAGCA)	0.884	TarBase,TargetScan Human	Experimentally Observed,Moderate (predicted)	PSAT1	PSAT1	-0.551	enzyme	Serine Biosynthesis,Superpathway of Serine and Glycine Biosynthesis I
hsa-miR-424-5p	miR-16-5p (and other miRNAs w/seed AGCAGCA)	0.884	TargetScan Human	High (predicted)	PTPRR	PTPRR	-0.84	phosphatase	Protein Kinase A Signaling
hsa-miR-424-5p	miR-16-5p (and other miRNAs w/seed AGCAGCA)	0.884	TargetScan Human	High (predicted)	RNF24	RNF24	-0.627	other
hsa-miR-424-5p	miR-16-5p (and other miRNAs w/seed AGCAGCA)	0.884	TargetScan Human	Moderate (predicted)	SGK2	SGK2	-0.524	kinase
hsa-miR-424-5p	miR-16-5p (and other miRNAs w/seed AGCAGCA)	0.884	TargetScan Human	Moderate (predicted)	SGPP2	SGPP2	-0.655	phosphatase	Sphingosine and Sphingosine-1-phosphate Metabolism
hsa-miR-424-5p	miR-16-5p (and other miRNAs w/seed AGCAGCA)	0.884	TarBase	Experimentally Observed	SLC38A1	SLC38A1	-0.6	transporter	Glutamate Receptor Signaling
hsa-miR-424-5p	miR-16-5p (and other miRNAs w/seed AGCAGCA)	0.884	TargetScan Human	Moderate (predicted)	SMAD5	SMAD5	-0.515	transcription regulator	Adipogenesis pathway,BMP signaling pathway,Factors Promoting Cardiogenesis in Vertebrates,HIPPO signaling,Human Embryonic Stem Cell Pluripotency,Iron homeostasis signaling pathway,Molecular Mechanisms of Cancer,Mouse Embryonic Stem Cell Pluripotency,Osteoarthritis Pathway,RAR Activation,Role of NANOG in Mammalian Embryonic Stem Cell Pluripotency,Role of Osteoblasts, Osteoclasts and Chondrocytes i…
hsa-miR-424-5p	miR-16-5p (and other miRNAs w/seed AGCAGCA)	0.884	TargetScan Human	Moderate (predicted)	SPOCK3	SPOCK3	-1.088	other
hsa-miR-424-5p	miR-16-5p (and other miRNAs w/seed AGCAGCA)	0.884	TargetScan Human	High (predicted)	TFCP2L1	TFCP2L1	-0.552	transcription regulator
hsa-miR-424-5p	miR-16-5p (and other miRNAs w/seed AGCAGCA)	0.884	TargetScan Human	Moderate (predicted)	TM6SF1	TM6SF1	-0.54	other
hsa-miR-424-5p	miR-16-5p (and other miRNAs w/seed AGCAGCA)	0.884	TargetScan Human	Moderate (predicted)	TMEM154	TMEM154	-0.546	other
hsa-miR-424-5p	miR-16-5p (and other miRNAs w/seed AGCAGCA)	0.884	TargetScan Human	Moderate (predicted)	WDFY4	WDFY4	-0.721	other
hsa-miR-424-5p	miR-16-5p (and other miRNAs w/seed AGCAGCA)	0.884	TargetScan Human	Moderate (predicted)	ZBTB10	ZBTB10	-0.642	other
hsa-miR-424-5p	miR-16-5p (and other miRNAs w/seed AGCAGCA)	0.884	TargetScan Human	Moderate (predicted)	ZBTB44	ZBTB44	-0.605	other
hsa-miR-424-5p	miR-16-5p (and other miRNAs w/seed AGCAGCA)	0.884	TargetScan Human	High (predicted)	ZDHHC23	ZDHHC23	-0.606	other
hsa-miR-20b-5p	miR-17-5p (and other miRNAs w/seed AAAGUGC)	-0.868	TargetScan Human	Moderate (predicted)	CCS	CCS	0.547	enzyme	Amyotrophic Lateral Sclerosis Signaling
hsa-miR-20b-5p	miR-17-5p (and other miRNAs w/seed AAAGUGC)	-0.868	TargetScan Human	Moderate (predicted)	EXOSC5	EXOSC5	0.676	enzyme	Inhibition of ARE-Mediated mRNA Degradation Pathway
hsa-miR-20b-5p	miR-17-5p (and other miRNAs w/seed AAAGUGC)	-0.868	TargetScan Human	Moderate (predicted)	KCNJ8	KCNJ8	0.722	ion channel	Dopamine-DARPP32 Feedback in cAMP Signaling
hsa-miR-20b-5p	miR-17-5p (and other miRNAs w/seed AAAGUGC)	-0.868	TargetScan Human	Moderate (predicted)	OSR1	OSR1	0.644	transcription regulator
hsa-miR-20b-5p	miR-17-5p (and other miRNAs w/seed AAAGUGC)	-0.868	TargetScan Human	Moderate (predicted)	PSD	PSD	1.461	transporter
hsa-miR-20b-5p	miR-17-5p (and other miRNAs w/seed AAAGUGC)	-0.868	TargetScan Human	High (predicted)	RNH1	RNH1	0.575	other
hsa-miR-20b-5p	miR-17-5p (and other miRNAs w/seed AAAGUGC)	-0.868	TargetScan Human	High (predicted)	RPS15A	RPS15A	0.645	other	EIF2 Signaling,mTOR Signaling,Regulation of eIF4 and p70S6K Signaling
hsa-miR-20b-5p	miR-17-5p (and other miRNAs w/seed AAAGUGC)	-0.868	TargetScan Human	Moderate (predicted)	SLC2A4	SLC2A4	1.486	transporter	Adipogenesis pathway,AMPK Signaling,Antioxidant Action of Vitamin C,Apelin Muscle Signaling Pathway,Growth Hormone Signaling,HIF1α Signaling,Hypoxia Signaling in the Cardiovascular System,Insulin Receptor Signaling,Melatonin Signaling,Type II Diabetes Mellitus Signaling,Vitamin-C Transport
hsa-miR-20b-5p	miR-17-5p (and other miRNAs w/seed AAAGUGC)	-0.868	TargetScan Human	Moderate (predicted)	TCF7L1	TCF7L1	0.56	transcription regulator	Acute Myeloid Leukemia Signaling,Basal Cell Carcinoma Signaling,BEX2 Signaling Pathway,Colorectal Cancer Metastasis Signaling,Endocannabinoid Cancer Inhibition Pathway,Epithelial Adherens Junction Signaling,Factors Promoting Cardiogenesis in Vertebrates,Hepatic Fibrosis Signaling Pathway,HOTAIR Regulatory Pathway,Human Embryonic Stem Cell Pluripotency,Mouse Embryonic Stem Cell Pluripotency,Osteoa…
hsa-miR-20b-5p	miR-17-5p (and other miRNAs w/seed AAAGUGC)	-0.868	TargetScan Human	Moderate (predicted)	TGFB1I1	TGFB1I1	0.736	transcription regulator	Androgen Signaling,ILK Signaling
hsa-miR-20b-5p	miR-17-5p (and other miRNAs w/seed AAAGUGC)	-0.868	TargetScan Human	Moderate (predicted)	TSPAN4	TSPAN4	0.763	other	Integrin Signaling
hsa-miR-20b-5p	miR-17-5p (and other miRNAs w/seed AAAGUGC)	-0.868	miRecords	Experimentally Observed	VIM	VIM	0.518	other	14-3-3-mediated Signaling,Endocannabinoid Cancer Inhibition Pathway,HOTAIR Regulatory Pathway,ILK Signaling,Signaling by Rho Family GTPases
hsa-miR-20b-5p	miR-17-5p (and other miRNAs w/seed AAAGUGC)	-0.868	TargetScan Human	Moderate (predicted)	WFS1	WFS1	0.54	enzyme
hsa-miR-20b-5p	miR-17-5p (and other miRNAs w/seed AAAGUGC)	-0.868	TargetScan Human	Moderate (predicted)	ZNF671	ZNF671	0.52	transcription regulator
hsa-miR-190a-5p	miR-190a-5p (and other miRNAs w/seed GAUAUGU)	-0.692	TargetScan Human	Moderate (predicted)	GAS6	GAS6	0.614	growth factor
hsa-miR-190a-5p	miR-190a-5p (and other miRNAs w/seed GAUAUGU)	-0.692	TargetScan Human	Moderate (predicted)	RPL37	RPL37	0.632	other	EIF2 Signaling
hsa-miR-193b-3p	miR-193a-3p (and other miRNAs w/seed ACUGGCC)	0.851	TargetScan Human	Moderate (predicted)	ADAMTS1	ADAMTS1	-0.676	peptidase	Axonal Guidance Signaling
hsa-miR-193b-3p	miR-193a-3p (and other miRNAs w/seed ACUGGCC)	0.851	TargetScan Human	High (predicted)	AFF4	AFF4	-0.518	transcription regulator
hsa-miR-193b-3p	miR-193a-3p (and other miRNAs w/seed ACUGGCC)	0.851	TargetScan Human	Moderate (predicted)	PTPLB	HACD2	-0.83	phosphatase	3-phosphoinositide Biosynthesis,3-phosphoinositide Degradation,D-myo-inositol (1,4,5,6)-Tetrakisphosphate Biosynthesis,D-myo-inositol (3,4,5,6)-tetrakisphosphate Biosynthesis,D-myo-inositol-5-phosphate Metabolism,Superpathway of Inositol Phosphate Compounds
hsa-miR-193b-3p	miR-193a-3p (and other miRNAs w/seed ACUGGCC)	0.851	TargetScan Human	Moderate (predicted)	JAK2	JAK2	-0.634	kinase	Acute Phase Response Signaling,Antioxidant Action of Vitamin C,Cardiac Hypertrophy Signaling (Enhanced),CNTF Signaling,Colorectal Cancer Metastasis Signaling,CTLA4 Signaling in Cytotoxic T Lymphocytes,Dendritic Cell Maturation,Ephrin Receptor Signaling,Erythropoietin Signaling,Estrogen Receptor Signaling,G Protein Signaling Mediated by Tubby,Glucocorticoid Receptor Signaling,GM-CSF Signaling,Grow…
hsa-miR-193b-3p	miR-193a-3p (and other miRNAs w/seed ACUGGCC)	0.851	TargetScan Human	Moderate (predicted)	NIPAL2	NIPAL2	-0.771	other
hsa-miR-193b-3p	miR-193a-3p (and other miRNAs w/seed ACUGGCC)	0.851	TargetScan Human	Moderate (predicted)	PGAP1	PGAP1	-0.814	enzyme
hsa-miR-193b-3p	miR-193a-3p (and other miRNAs w/seed ACUGGCC)	0.851	TargetScan Human	High (predicted)	PLAG1	PLAG1	-0.554	transcription regulator
hsa-miR-193b-3p	miR-193a-3p (and other miRNAs w/seed ACUGGCC)	0.851	TargetScan Human	Moderate (predicted)	SLC5A3	SLC5A3	-0.685	transporter
hsa-miR-193b-3p	miR-193a-3p (and other miRNAs w/seed ACUGGCC)	0.851	TargetScan Human	Moderate (predicted)	SLC9A7	SLC9A7	-0.725	transporter
hsa-miR-193b-3p	miR-193a-3p (and other miRNAs w/seed ACUGGCC)	0.851	TargetScan Human	Moderate (predicted)	TMEM30B	TMEM30B	-0.503	transporter
hsa-miR-193b-3p	miR-193a-3p (and other miRNAs w/seed ACUGGCC)	0.851	TargetScan Human	High (predicted)	USP53	USP53	-0.62	enzyme	Protein Ubiquitination Pathway
hsa-miR-16-2-3p	miR-195-3p (and other miRNAs w/seed CAAUAUU)	-0.522	TargetScan Human	Moderate (predicted)	CBLN2	CBLN2	1.728	other
hsa-miR-16-2-3p	miR-195-3p (and other miRNAs w/seed CAAUAUU)	-0.522	TargetScan Human	Moderate (predicted)	DDIT4L	DDIT4L	0.571	other
hsa-miR-16-2-3p	miR-195-3p (and other miRNAs w/seed CAAUAUU)	-0.522	TargetScan Human	Moderate (predicted)	HAND2	HAND2	0.938	transcription regulator	Cardiac Hypertrophy Signaling,Cardiac Hypertrophy Signaling (Enhanced)
hsa-miR-16-2-3p	miR-195-3p (and other miRNAs w/seed CAAUAUU)	-0.522	TargetScan Human	Moderate (predicted)	POLD4	POLD4	0.543	enzyme	NER Pathway
hsa-miR-16-2-3p	miR-195-3p (and other miRNAs w/seed CAAUAUU)	-0.522	TargetScan Human	Moderate (predicted)	RPS4X	RPS4X	0.598	other	EIF2 Signaling,mTOR Signaling,Regulation of eIF4 and p70S6K Signaling
hsa-miR-200b-5p	miR-200a-5p (and other miRNAs w/seed AUCUUAC)	-0.858	TargetScan Human	Moderate (predicted)	TMSB10	TMSB10/TMSB4X	0.569	other	Actin Cytoskeleton Signaling,ILK Signaling
hsa-miR-200c-3p	miR-200b-3p (and other miRNAs w/seed AAUACUG)	-1.051	TargetScan Human	Moderate (predicted)	DDIT4L	DDIT4L	0.571	other
hsa-miR-200c-3p	miR-200b-3p (and other miRNAs w/seed AAUACUG)	-1.051	TargetScan Human	Moderate (predicted)	MFAP5	MFAP5	1.215	other
hsa-miR-200c-3p	miR-200b-3p (and other miRNAs w/seed AAUACUG)	-1.051	TargetScan Human	Moderate (predicted)	MXD3	MXD3	0.689	transcription regulator
hsa-miR-200c-3p	miR-200b-3p (and other miRNAs w/seed AAUACUG)	-1.051	TargetScan Human	Moderate (predicted)	PIN1	PIN1	0.586	enzyme	Activation of IRF by Cytosolic Pattern Recognition Receptors,Wnt/β-catenin Signaling
hsa-miR-200c-3p	miR-200b-3p (and other miRNAs w/seed AAUACUG)	-1.051	TargetScan Human	High (predicted)	PMM1	PMM1	0.511	enzyme	Colanic Acid Building Blocks Biosynthesis,GDP-mannose Biosynthesis
hsa-miR-200c-3p	miR-200b-3p (and other miRNAs w/seed AAUACUG)	-1.051	TargetScan Human	High (predicted)	RBFOX3	RBFOX3	1.367	other
hsa-miR-204-5p	miR-204-5p (and other miRNAs w/seed UCCCUUU)	0.681	TargetScan Human	Moderate (predicted)	ANGPT1	ANGPT1	-0.778	growth factor	Angiopoietin Signaling,Apelin Endothelial Signaling Pathway,Ephrin Receptor Signaling,IL-8 Signaling
hsa-miR-204-5p	miR-204-5p (and other miRNAs w/seed UCCCUUU)	0.681	TargetScan Human	Moderate (predicted)	B3GAT1	B3GAT1	-0.914	enzyme	Chondroitin Sulfate Biosynthesis,Dermatan Sulfate Biosynthesis,Glycoaminoglycan-protein Linkage Region Biosynthesis,Heparan Sulfate Biosynthesis
hsa-miR-204-5p	miR-204-5p (and other miRNAs w/seed UCCCUUU)	0.681	TargetScan Human	High (predicted)	C9orf72	C9orf72	-0.544	other
hsa-miR-204-5p	miR-204-5p (and other miRNAs w/seed UCCCUUU)	0.681	TargetScan Human	Moderate (predicted)	CPNE8	CPNE8	-0.625	other
hsa-miR-204-5p	miR-204-5p (and other miRNAs w/seed UCCCUUU)	0.681	TargetScan Human	Moderate (predicted)	CXCL9	CXCL9	-1.412	cytokine	Agranulocyte Adhesion and Diapedesis,Granulocyte Adhesion and Diapedesis,Hepatic Fibrosis / Hepatic Stellate Cell Activation,Pathogenesis of Multiple Sclerosis
hsa-miR-204-5p	miR-204-5p (and other miRNAs w/seed UCCCUUU)	0.681	TargetScan Human	Moderate (predicted)	CYP1B1	CYP1B1	-1.234	enzyme	Acetone Degradation I (to Methylglyoxal),Aryl Hydrocarbon Receptor Signaling,Bupropion Degradation,Estrogen Biosynthesis,Melatonin Degradation I,Nicotine Degradation II,Nicotine Degradation III,Superpathway of Melatonin Degradation,Xenobiotic Metabolism Signaling
hsa-miR-204-5p	miR-204-5p (and other miRNAs w/seed UCCCUUU)	0.681	TargetScan Human	Moderate (predicted)	EIF2AK3	EIF2AK3	-0.529	kinase	Apelin Pancreas Signaling Pathway,EIF2 Signaling,Endoplasmic Reticulum Stress Pathway,NRF2-mediated Oxidative Stress Response,Unfolded protein response,Xenobiotic Metabolism General Signaling Pathway,Xenobiotic Metabolism Signaling
hsa-miR-204-5p	miR-204-5p (and other miRNAs w/seed UCCCUUU)	0.681	TargetScan Human	Moderate (predicted)	FAM169A	FAM169A	-0.573	other
hsa-miR-204-5p	miR-204-5p (and other miRNAs w/seed UCCCUUU)	0.681	TargetScan Human	Moderate (predicted)	GCSAM	GCSAM	-0.693	other
hsa-miR-204-5p	miR-204-5p (and other miRNAs w/seed UCCCUUU)	0.681	TargetScan Human	Moderate (predicted)	HAPLN1	HAPLN1	-1.025	other
hsa-miR-204-5p	miR-204-5p (and other miRNAs w/seed UCCCUUU)	0.681	TargetScan Human	High (predicted)	HLA-DRB5	HLA-DRB5	-3.347	transmembrane receptor	Allograft Rejection Signaling,Altered T Cell and B Cell Signaling in Rheumatoid Arthritis,Antigen Presentation Pathway,Autoimmune Thyroid Disease Signaling,B Cell Development,Calcium-induced T Lymphocyte Apoptosis,CD28 Signaling in T Helper Cells,Cdc42 Signaling,Communication between Innate and Adaptive Immune Cells,Crosstalk between Dendritic Cells and Natural Killer Cells,Dendritic Cell Maturat…
hsa-miR-204-5p	miR-204-5p (and other miRNAs w/seed UCCCUUU)	0.681	TargetScan Human	Moderate (predicted)	JAK2	JAK2	-0.634	kinase	Acute Phase Response Signaling,Antioxidant Action of Vitamin C,Cardiac Hypertrophy Signaling (Enhanced),CNTF Signaling,Colorectal Cancer Metastasis Signaling,CTLA4 Signaling in Cytotoxic T Lymphocytes,Dendritic Cell Maturation,Ephrin Receptor Signaling,Erythropoietin Signaling,Estrogen Receptor Signaling,G Protein Signaling Mediated by Tubby,Glucocorticoid Receptor Signaling,GM-CSF Signaling,Grow…
hsa-miR-204-5p	miR-204-5p (and other miRNAs w/seed UCCCUUU)	0.681	TargetScan Human	Moderate (predicted)	NCOA7	NCOA7	-0.732	transcription regulator	Aryl Hydrocarbon Receptor Signaling
hsa-miR-204-5p	miR-204-5p (and other miRNAs w/seed UCCCUUU)	0.681	TargetScan Human	Moderate (predicted)	PLAG1	PLAG1	-0.554	transcription regulator
hsa-miR-204-5p	miR-204-5p (and other miRNAs w/seed UCCCUUU)	0.681	TargetScan Human	Moderate (predicted)	PTPRR	PTPRR	-0.84	phosphatase	Protein Kinase A Signaling
hsa-miR-204-5p	miR-204-5p (and other miRNAs w/seed UCCCUUU)	0.681	TargetScan Human	High (predicted)	RIMS2	RIMS2	-0.917	other
hsa-miR-204-5p	miR-204-5p (and other miRNAs w/seed UCCCUUU)	0.681	TargetScan Human	Moderate (predicted)	SGK2	SGK2	-0.524	kinase
hsa-miR-204-5p	miR-204-5p (and other miRNAs w/seed UCCCUUU)	0.681	TargetScan Human	Moderate (predicted)	SPOCK3	SPOCK3	-1.088	other
hsa-miR-204-5p	miR-204-5p (and other miRNAs w/seed UCCCUUU)	0.681	TargetScan Human	Moderate (predicted)	TNFSF15	TNFSF15	-0.547	cytokine	Cardiac Hypertrophy Signaling (Enhanced),Death Receptor Signaling,Hepatic Cholestasis,HMGB1 Signaling,Inhibition of ARE-Mediated mRNA Degradation Pathway,Role of Pattern Recognition Receptors in Recognition of Bacteria and Viruses,Systemic Lupus Erythematosus In B Cell Signaling Pathway
hsa-miR-204-5p	miR-204-5p (and other miRNAs w/seed UCCCUUU)	0.681	TargetScan Human	Moderate (predicted)	VGLL3	VGLL3	-0.77	other
hsa-miR-29c-3p	miR-29b-3p (and other miRNAs w/seed AGCACCA)	-0.538	TargetScan Human	High (predicted)	ADA	ADA	0.537	enzyme	Adenine and Adenosine Salvage III,Adenosine Nucleotides Degradation II,Primary Immunodeficiency Signaling,Purine Nucleotides Degradation II (Aerobic),Purine Ribonucleosides Degradation to Ribose-1-phosphate
hsa-miR-29c-3p	miR-29b-3p (and other miRNAs w/seed AGCACCA)	-0.538	TargetScan Human	Moderate (predicted)	CDPF1	CDPF1	0.553	other
hsa-miR-29c-3p	miR-29b-3p (and other miRNAs w/seed AGCACCA)	-0.538	TargetScan Human	High (predicted)	COL19A1	COL19A1	1.319	other	GP6 Signaling Pathway,Hepatic Fibrosis / Hepatic Stellate Cell Activation
hsa-miR-29c-3p	miR-29b-3p (and other miRNAs w/seed AGCACCA)	-0.538	TarBase,TargetScan Human,miRecords	Experimentally Observed,Moderate (predicted)	COL4A2	COL4A2	0.659	other	GP6 Signaling Pathway,Hepatic Fibrosis / Hepatic Stellate Cell Activation
hsa-miR-29c-3p	miR-29b-3p (and other miRNAs w/seed AGCACCA)	-0.538	TargetScan Human	Moderate (predicted)	COL6A2	COL6A2	0.627	other	GP6 Signaling Pathway,Hepatic Fibrosis / Hepatic Stellate Cell Activation
hsa-miR-29c-3p	miR-29b-3p (and other miRNAs w/seed AGCACCA)	-0.538	TargetScan Human	Moderate (predicted)	CSPG4	CSPG4	0.631	other
hsa-miR-29c-3p	miR-29b-3p (and other miRNAs w/seed AGCACCA)	-0.538	TargetScan Human	Moderate (predicted)	FBXW9	FBXW9	0.597	other
hsa-miR-29c-3p	miR-29b-3p (and other miRNAs w/seed AGCACCA)	-0.538	TargetScan Human	Moderate (predicted)	IFITM2	IFITM2	0.605	other	Interferon Signaling
hsa-miR-29c-3p	miR-29b-3p (and other miRNAs w/seed AGCACCA)	-0.538	TargetScan Human	Moderate (predicted)	MYL6	MYL6	0.583	enzyme	Actin Cytoskeleton Signaling,Agranulocyte Adhesion and Diapedesis,Apelin Cardiomyocyte Signaling Pathway,Axonal Guidance Signaling,Calcium Signaling,Cardiac Hypertrophy Signaling,Cdc42 Signaling,Cellular Effects of Sildenafil (Viagra),CXCR4 Signaling,Epithelial Adherens Junction Signaling,Estrogen Receptor Signaling,Gα12/13 Signaling,Hepatic Fibrosis / Hepatic Stellate Cell Activation,Hepatic Fib…
hsa-miR-29c-3p	miR-29b-3p (and other miRNAs w/seed AGCACCA)	-0.538	TargetScan Human	Moderate (predicted)	PALM	PALM	0.958	other
hsa-miR-29c-3p	miR-29b-3p (and other miRNAs w/seed AGCACCA)	-0.538	TargetScan Human	Moderate (predicted)	RP9	RP9	0.559	other
hsa-miR-29c-3p	miR-29b-3p (and other miRNAs w/seed AGCACCA)	-0.538	TargetScan Human	Moderate (predicted)	RPS15A	RPS15A	0.645	other	EIF2 Signaling,mTOR Signaling,Regulation of eIF4 and p70S6K Signaling
hsa-miR-29c-3p	miR-29b-3p (and other miRNAs w/seed AGCACCA)	-0.538	TargetScan Human	Moderate (predicted)	SIX5	SIX5	0.559	transcription regulator
hsa-miR-29c-3p	miR-29b-3p (and other miRNAs w/seed AGCACCA)	-0.538	TargetScan Human	High (predicted)	SOX12	SOX12	0.512	transcription regulator	Wnt/β-catenin Signaling
hsa-miR-29c-3p	miR-29b-3p (and other miRNAs w/seed AGCACCA)	-0.538	TargetScan Human	Moderate (predicted)	THAP8	THAP8	0.679	other
hsa-miR-29c-3p	miR-29b-3p (and other miRNAs w/seed AGCACCA)	-0.538	TargetScan Human	Moderate (predicted)	TSPAN4	TSPAN4	0.763	other	Integrin Signaling
hsa-miR-29c-3p	miR-29b-3p (and other miRNAs w/seed AGCACCA)	-0.538	TargetScan Human	Moderate (predicted)	WNT5B	WNT5B	0.586	other	Axonal Guidance Signaling,Basal Cell Carcinoma Signaling,Cardiac Hypertrophy Signaling (Enhanced),Colorectal Cancer Metastasis Signaling,Factors Promoting Cardiogenesis in Vertebrates,Glioblastoma Multiforme Signaling,Hepatic Fibrosis Signaling Pathway,HOTAIR Regulatory Pathway,Human Embryonic Stem Cell Pluripotency,Molecular Mechanisms of Cancer,Ovarian Cancer Signaling,PCP pathway,Regulation of…
hsa-miR-29c-3p	miR-29b-3p (and other miRNAs w/seed AGCACCA)	-0.538	TargetScan Human	Moderate (predicted)	ZNF438	ZNF438	0.566	transcription regulator
hsa-miR-3065-3p	miR-3065-3p (miRNAs w/seed CAGCACC)	1.028	TargetScan Human	Moderate (predicted)	APOLD1	APOLD1	-1.334	other
hsa-miR-3065-3p	miR-3065-3p (miRNAs w/seed CAGCACC)	1.028	TargetScan Human	Moderate (predicted)	CXCL10	CXCL10	-1.772	cytokine	Agranulocyte Adhesion and Diapedesis,Communication between Innate and Adaptive Immune Cells,Granulocyte Adhesion and Diapedesis,IL-17 Signaling,IL-17A Signaling in Gastric Cells,Neuroinflammation Signaling Pathway,Pathogenesis of Multiple Sclerosis,Role of Hypercytokinemia/hyperchemokinemia in the Pathogenesis of Influenza,Role of IL-17F in Allergic Inflammatory Airway Diseases,Role of MAPK Signa…
hsa-miR-3065-3p	miR-3065-3p (miRNAs w/seed CAGCACC)	1.028	TargetScan Human	High (predicted)	HAPLN1	HAPLN1	-1.025	other
hsa-miR-3065-3p	miR-3065-3p (miRNAs w/seed CAGCACC)	1.028	TargetScan Human	Moderate (predicted)	HMGCR	HMGCR	-0.538	enzyme	AMPK Signaling,LXR/RXR Activation,Mevalonate Pathway I,Superpathway of Cholesterol Biosynthesis,Superpathway of Geranylgeranyldiphosphate Biosynthesis I (via Mevalonate)
hsa-miR-3065-3p	miR-3065-3p (miRNAs w/seed CAGCACC)	1.028	TargetScan Human	Moderate (predicted)	HMGCS1	HMGCS1	-0.63	enzyme	Ketogenesis,LPS/IL-1 Mediated Inhibition of RXR Function,Mevalonate Pathway I,Superpathway of Cholesterol Biosynthesis,Superpathway of Geranylgeranyldiphosphate Biosynthesis I (via Mevalonate)
hsa-miR-3065-3p	miR-3065-3p (miRNAs w/seed CAGCACC)	1.028	TargetScan Human	Moderate (predicted)	KLHL8	KLHL8	-0.556	other
hsa-miR-3065-3p	miR-3065-3p (miRNAs w/seed CAGCACC)	1.028	TargetScan Human	Moderate (predicted)	PLEKHA1	PLEKHA1	-0.523	other	iCOS-iCOSL Signaling in T Helper Cells,PI3K Signaling in B Lymphocytes
hsa-miR-3065-3p	miR-3065-3p (miRNAs w/seed CAGCACC)	1.028	TargetScan Human	Moderate (predicted)	PLEKHH1	PLEKHH1	-0.546	other
hsa-miR-3065-3p	miR-3065-3p (miRNAs w/seed CAGCACC)	1.028	TargetScan Human	Moderate (predicted)	RIMS2	RIMS2	-0.917	other
hsa-miR-3065-3p	miR-3065-3p (miRNAs w/seed CAGCACC)	1.028	TargetScan Human	Moderate (predicted)	STAG2	STAG2	-0.587	transcription regulator	Mitotic Roles of Polo-Like Kinase
hsa-miR-3065-3p	miR-3065-3p (miRNAs w/seed CAGCACC)	1.028	TargetScan Human	Moderate (predicted)	TFCP2L1	TFCP2L1	-0.552	transcription regulator
hsa-miR-3184-3p	miR-3184-3p (miRNAs w/seed AAGUCUC)	0.595	TargetScan Human	Moderate (predicted)	ANKIB1	ANKIB1	-0.503	transcription regulator
hsa-miR-3184-3p	miR-3184-3p (miRNAs w/seed AAGUCUC)	0.595	TargetScan Human	Moderate (predicted)	CCL2	CCL2	-0.906	cytokine	Agranulocyte Adhesion and Diapedesis,Apelin Endothelial Signaling Pathway,Atherosclerosis Signaling,Chemokine Signaling,Differential Regulation of Cytokine Production in Intestinal Epithelial Cells by IL-17A and IL-17F,Differential Regulation of Cytokine Production in Macrophages and T Helper Cells by IL-17A and IL-17F,Glucocorticoid Receptor Signaling,Granulocyte Adhesion and Diapedesis,Hepatic …
hsa-miR-3184-3p	miR-3184-3p (miRNAs w/seed AAGUCUC)	0.595	TargetScan Human	Moderate (predicted)	EOGT	EOGT	-0.513	enzyme
hsa-miR-3184-3p	miR-3184-3p (miRNAs w/seed AAGUCUC)	0.595	TargetScan Human	Moderate (predicted)	GLDC	GLDC	-1.103	enzyme	Glycine Cleavage Complex
hsa-miR-3184-3p	miR-3184-3p (miRNAs w/seed AAGUCUC)	0.595	TargetScan Human	Moderate (predicted)	KLHL8	KLHL8	-0.556	other
hsa-miR-3184-3p	miR-3184-3p (miRNAs w/seed AAGUCUC)	0.595	TargetScan Human	Moderate (predicted)	NDNF	NDNF	-0.723	other
hsa-miR-3184-3p	miR-3184-3p (miRNAs w/seed AAGUCUC)	0.595	TargetScan Human	High (predicted)	SCAMP1	SCAMP1	-0.524	transporter
hsa-miR-3184-3p	miR-3184-3p (miRNAs w/seed AAGUCUC)	0.595	TargetScan Human	Moderate (predicted)	SQLE	SQLE	-0.658	enzyme	Cholesterol Biosynthesis I,Cholesterol Biosynthesis II (via 24,25-dihydrolanosterol),Cholesterol Biosynthesis III (via Desmosterol),Epoxysqualene Biosynthesis,Superpathway of Cholesterol Biosynthesis
hsa-miR-3184-3p	miR-3184-3p (miRNAs w/seed AAGUCUC)	0.595	TargetScan Human	Moderate (predicted)	THBS2	THBS2	-0.63	other	Inhibition of Matrix Metalloproteases,Synaptogenesis Signaling Pathway
hsa-miR-3184-3p	miR-3184-3p (miRNAs w/seed AAGUCUC)	0.595	TargetScan Human	Moderate (predicted)	ZBTB44	ZBTB44	-0.605	other
hsa-miR-3184-3p	miR-3184-3p (miRNAs w/seed AAGUCUC)	0.595	TargetScan Human	Moderate (predicted)	ZDHHC23	ZDHHC23	-0.606	other
hsa-miR-326	miR-330-5p (and other miRNAs w/seed CUCUGGG)	0.615	TargetScan Human	Moderate (predicted)	APOLD1	APOLD1	-1.334	other
hsa-miR-326	miR-330-5p (and other miRNAs w/seed CUCUGGG)	0.615	TargetScan Human	Moderate (predicted)	B3GAT1	B3GAT1	-0.914	enzyme	Chondroitin Sulfate Biosynthesis,Dermatan Sulfate Biosynthesis,Glycoaminoglycan-protein Linkage Region Biosynthesis,Heparan Sulfate Biosynthesis
hsa-miR-326	miR-330-5p (and other miRNAs w/seed CUCUGGG)	0.615	TargetScan Human	Moderate (predicted)	CRIM1	CRIM1	-0.584	kinase
hsa-miR-326	miR-330-5p (and other miRNAs w/seed CUCUGGG)	0.615	TargetScan Human	Moderate (predicted)	DSG2	DSG2	-0.598	other
hsa-miR-326	miR-330-5p (and other miRNAs w/seed CUCUGGG)	0.615	TargetScan Human	Moderate (predicted)	GLDC	GLDC	-1.103	enzyme	Glycine Cleavage Complex
hsa-miR-326	miR-330-5p (and other miRNAs w/seed CUCUGGG)	0.615	TargetScan Human	Moderate (predicted)	HLA-DRB5	HLA-DRB5	-3.347	transmembrane receptor	Allograft Rejection Signaling,Altered T Cell and B Cell Signaling in Rheumatoid Arthritis,Antigen Presentation Pathway,Autoimmune Thyroid Disease Signaling,B Cell Development,Calcium-induced T Lymphocyte Apoptosis,CD28 Signaling in T Helper Cells,Cdc42 Signaling,Communication between Innate and Adaptive Immune Cells,Crosstalk between Dendritic Cells and Natural Killer Cells,Dendritic Cell Maturat…
hsa-miR-326	miR-330-5p (and other miRNAs w/seed CUCUGGG)	0.615	TargetScan Human	Moderate (predicted)	HOMER1	HOMER1	-0.553	other	Glutamate Receptor Signaling
hsa-miR-326	miR-330-5p (and other miRNAs w/seed CUCUGGG)	0.615	TargetScan Human	Moderate (predicted)	ITGA8	ITGA8	-0.828	other	Caveolar-mediated Endocytosis Signaling,Integrin Signaling,Paxillin Signaling
hsa-miR-326	miR-330-5p (and other miRNAs w/seed CUCUGGG)	0.615	TargetScan Human	Moderate (predicted)	NDNF	NDNF	-0.723	other
hsa-miR-326	miR-330-5p (and other miRNAs w/seed CUCUGGG)	0.615	TargetScan Human	Moderate (predicted)	NKD1	NKD1	-0.627	other
hsa-miR-326	miR-330-5p (and other miRNAs w/seed CUCUGGG)	0.615	TargetScan Human	Moderate (predicted)	PAG1	PAG1	-0.645	other	B Cell Receptor Signaling,Systemic Lupus Erythematosus In B Cell Signaling Pathway,T Cell Receptor Signaling
hsa-miR-326	miR-330-5p (and other miRNAs w/seed CUCUGGG)	0.615	TargetScan Human	Moderate (predicted)	PLEKHH1	PLEKHH1	-0.546	other
hsa-miR-326	miR-330-5p (and other miRNAs w/seed CUCUGGG)	0.615	TargetScan Human	Moderate (predicted)	SLC5A3	SLC5A3	-0.685	transporter
hsa-miR-326	miR-330-5p (and other miRNAs w/seed CUCUGGG)	0.615	TargetScan Human	Moderate (predicted)	STAT1	STAT1	-0.586	transcription regulator	Activation of IRF by Cytosolic Pattern Recognition Receptors,CNTF Signaling,Colorectal Cancer Metastasis Signaling,Dendritic Cell Maturation,EGF Signaling,ERK/MAPK Signaling,FLT3 Signaling in Hematopoietic Progenitor Cells,Glucocorticoid Receptor Signaling,GM-CSF Signaling,Growth Hormone Signaling,Hepatic Fibrosis / Hepatic Stellate Cell Activation,IL-12 Signaling and Production in Macrophages,IL…
hsa-miR-326	miR-330-5p (and other miRNAs w/seed CUCUGGG)	0.615	TargetScan Human	High (predicted)	TNFSF15	TNFSF15	-0.547	cytokine	Cardiac Hypertrophy Signaling (Enhanced),Death Receptor Signaling,Hepatic Cholestasis,HMGB1 Signaling,Inhibition of ARE-Mediated mRNA Degradation Pathway,Role of Pattern Recognition Receptors in Recognition of Bacteria and Viruses,Systemic Lupus Erythematosus In B Cell Signaling Pathway
hsa-miR-326	miR-330-5p (and other miRNAs w/seed CUCUGGG)	0.615	TargetScan Human	Moderate (predicted)	UGT1A6	UGT1A6	-0.981	enzyme	Melatonin Degradation I,Nicotine Degradation II,Nicotine Degradation III,Serotonin Degradation,Superpathway of Melatonin Degradation,Thyroid Hormone Metabolism II (via Conjugation and/or Degradation),Xenobiotic Metabolism CAR Signaling Pathway,Xenobiotic Metabolism General Signaling Pathway,Xenobiotic Metabolism PXR Signaling Pathway,Xenobiotic Metabolism Signaling
hsa-miR-338-5p	miR-338-5p (miRNAs w/seed ACAAUAU)	1.265	TargetScan Human	Moderate (predicted)	ARL15	ARL15	-0.624	other
hsa-miR-338-5p	miR-338-5p (miRNAs w/seed ACAAUAU)	1.265	TargetScan Human	Moderate (predicted)	CTGF	CCN2	-1.359	growth factor	Apelin Cardiac Fibroblast Signaling Pathway,Hepatic Fibrosis / Hepatic Stellate Cell Activation,Hepatic Fibrosis Signaling Pathway,IGF-1 Signaling,Role of Tissue Factor in Cancer
hsa-miR-338-5p	miR-338-5p (miRNAs w/seed ACAAUAU)	1.265	TargetScan Human	Moderate (predicted)	FAM13C	FAM13C	-0.647	other
hsa-miR-338-5p	miR-338-5p (miRNAs w/seed ACAAUAU)	1.265	TargetScan Human	Moderate (predicted)	KALRN	KALRN	-0.508	kinase	Axonal Guidance Signaling,Ephrin B Signaling,Ephrin Receptor Signaling,Synaptogenesis Signaling Pathway
hsa-miR-338-5p	miR-338-5p (miRNAs w/seed ACAAUAU)	1.265	TargetScan Human	Moderate (predicted)	PI4K2B	PI4K2B	-0.503	kinase	3-phosphoinositide Biosynthesis,D-myo-inositol (1,4,5)-Trisphosphate Biosynthesis,Superpathway of Inositol Phosphate Compounds
hsa-miR-338-5p	miR-338-5p (miRNAs w/seed ACAAUAU)	1.265	TargetScan Human	Moderate (predicted)	SCML1	SCML1	-0.678	transcription regulator
hsa-miR-338-5p	miR-338-5p (miRNAs w/seed ACAAUAU)	1.265	TargetScan Human	High (predicted)	STAG2	STAG2	-0.587	transcription regulator	Mitotic Roles of Polo-Like Kinase
hsa-miR-34a-5p	miR-34a-5p (and other miRNAs w/seed GGCAGUG)	-0.614	TargetScan Human	Moderate (predicted)	AP2S1	AP2S1	0.598	transporter	Clathrin-mediated Endocytosis Signaling,CTLA4 Signaling in Cytotoxic T Lymphocytes,GABA Receptor Signaling,Lipid Antigen Presentation by CD1,Opioid Signaling Pathway,Synaptogenesis Signaling Pathway,Virus Entry via Endocytic Pathways
hsa-miR-34a-5p	miR-34a-5p (and other miRNAs w/seed GGCAGUG)	-0.614	TargetScan Human	Moderate (predicted)	APLNR	APLNR	0.784	G-protein coupled receptor	Apelin Adipocyte Signaling Pathway,Apelin Cardiac Fibroblast Signaling Pathway,Apelin Cardiomyocyte Signaling Pathway,Apelin Endothelial Signaling Pathway,Apelin Liver Signaling Pathway,Apelin Muscle Signaling Pathway,Apelin Pancreas Signaling Pathway,Breast Cancer Regulation by Stathmin1,cAMP-mediated signaling,G-Protein Coupled Receptor Signaling,Gαi Signaling
hsa-miR-34a-5p	miR-34a-5p (and other miRNAs w/seed GGCAGUG)	-0.614	TargetScan Human	Moderate (predicted)	BAD	BAD	0.705	other	14-3-3-mediated Signaling,Acute Myeloid Leukemia Signaling,Adrenomedullin signaling pathway,Angiopoietin Signaling,Apoptosis Signaling,B Cell Receptor Signaling,BEX2 Signaling Pathway,Ceramide Signaling,Chronic Myeloid Leukemia Signaling,Colorectal Cancer Metastasis Signaling,Docosahexaenoic Acid (DHA) Signaling,Endocannabinoid Cancer Inhibition Pathway,Endometrial Cancer Signaling,ErbB2-ErbB3 Si…
hsa-miR-34a-5p	miR-34a-5p (and other miRNAs w/seed GGCAGUG)	-0.614	TargetScan Human	High (predicted)	C12orf57	C12orf57	0.696	other
hsa-miR-34a-5p	miR-34a-5p (and other miRNAs w/seed GGCAGUG)	-0.614	TargetScan Human,miRecords	Experimentally Observed,Moderate (predicted)	WISP2	CCN5	1.109	growth factor
hsa-miR-34a-5p	miR-34a-5p (and other miRNAs w/seed GGCAGUG)	-0.614	TargetScan Human	Moderate (predicted)	CDKN1C	CDKN1C	0.646	other	Glucocorticoid Receptor Signaling
hsa-miR-34a-5p	miR-34a-5p (and other miRNAs w/seed GGCAGUG)	-0.614	TargetScan Human	Moderate (predicted)	CLEC11A	CLEC11A	0.754	growth factor
hsa-miR-34a-5p	miR-34a-5p (and other miRNAs w/seed GGCAGUG)	-0.614	TargetScan Human	Moderate (predicted)	CORO6	CORO6	0.931	other
hsa-miR-34a-5p	miR-34a-5p (and other miRNAs w/seed GGCAGUG)	-0.614	TargetScan Human	Moderate (predicted)	CRIP2	CRIP2	1.036	other
hsa-miR-34a-5p	miR-34a-5p (and other miRNAs w/seed GGCAGUG)	-0.614	TargetScan Human	Moderate (predicted)	CSDC2	CSDC2	1.159	other
hsa-miR-34a-5p	miR-34a-5p (and other miRNAs w/seed GGCAGUG)	-0.614	TargetScan Human	Moderate (predicted)	DGCR6L	DGCR6L	0.56	other
hsa-miR-34a-5p	miR-34a-5p (and other miRNAs w/seed GGCAGUG)	-0.614	TargetScan Human	Moderate (predicted)	ECHDC3	ECHDC3	1.03	enzyme
hsa-miR-34a-5p	miR-34a-5p (and other miRNAs w/seed GGCAGUG)	-0.614	TargetScan Human	Moderate (predicted)	FKBP8	FKBP8	0.586	other
hsa-miR-34a-5p	miR-34a-5p (and other miRNAs w/seed GGCAGUG)	-0.614	TargetScan Human	High (predicted)	GAS1	GAS1	0.763	other
hsa-miR-34a-5p	miR-34a-5p (and other miRNAs w/seed GGCAGUG)	-0.614	TargetScan Human	High (predicted)	GFRA3	GFRA3	1.574	transmembrane receptor	GDNF Family Ligand-Receptor Interactions
hsa-miR-34a-5p	miR-34a-5p (and other miRNAs w/seed GGCAGUG)	-0.614	TargetScan Human	Moderate (predicted)	HAAO	HAAO	0.639	enzyme	NAD biosynthesis II (from tryptophan),Tryptophan Degradation III (Eukaryotic),Tryptophan Degradation to 2-amino-3-carboxymuconate Semialdehyde
hsa-miR-34a-5p	miR-34a-5p (and other miRNAs w/seed GGCAGUG)	-0.614	TargetScan Human	Moderate (predicted)	HSPB6	HSPB6	0.777	other	Aldosterone Signaling in Epithelial Cells,Protein Ubiquitination Pathway
hsa-miR-34a-5p	miR-34a-5p (and other miRNAs w/seed GGCAGUG)	-0.614	TargetScan Human	Moderate (predicted)	IER5L	IER5L	0.962	other
hsa-miR-34a-5p	miR-34a-5p (and other miRNAs w/seed GGCAGUG)	-0.614	TargetScan Human	Moderate (predicted)	JOSD2	JOSD2	0.782	enzyme
hsa-miR-34a-5p	miR-34a-5p (and other miRNAs w/seed GGCAGUG)	-0.614	TargetScan Human	High (predicted)	KCNJ8	KCNJ8	0.722	ion channel	Dopamine-DARPP32 Feedback in cAMP Signaling
hsa-miR-34a-5p	miR-34a-5p (and other miRNAs w/seed GGCAGUG)	-0.614	TargetScan Human	High (predicted)	KCNK3	KCNK3	1.056	ion channel
hsa-miR-34a-5p	miR-34a-5p (and other miRNAs w/seed GGCAGUG)	-0.614	TargetScan Human	Moderate (predicted)	KDM8	KDM8	0.529	enzyme
hsa-miR-34a-5p	miR-34a-5p (and other miRNAs w/seed GGCAGUG)	-0.614	TargetScan Human	Moderate (predicted)	MAF1	MAF1	0.529	other
hsa-miR-34a-5p	miR-34a-5p (and other miRNAs w/seed GGCAGUG)	-0.614	TargetScan Human	Moderate (predicted)	MAL	MAL	1.223	other
hsa-miR-34a-5p	miR-34a-5p (and other miRNAs w/seed GGCAGUG)	-0.614	TargetScan Human	Moderate (predicted)	MAP1A	MAP1A	0.59	other
hsa-miR-34a-5p	miR-34a-5p (and other miRNAs w/seed GGCAGUG)	-0.614	TargetScan Human	Moderate (predicted)	MBD3	MBD3	0.621	other	DNA Methylation and Transcriptional Repression Signaling
hsa-miR-34a-5p	miR-34a-5p (and other miRNAs w/seed GGCAGUG)	-0.614	TargetScan Human	Moderate (predicted)	MED27	MED27	0.518	transcription regulator	Estrogen Receptor Signaling
hsa-miR-34a-5p	miR-34a-5p (and other miRNAs w/seed GGCAGUG)	-0.614	TargetScan Human	Moderate (predicted)	MEDAG	MEDAG	0.861	other
hsa-miR-34a-5p	miR-34a-5p (and other miRNAs w/seed GGCAGUG)	-0.614	TargetScan Human	Moderate (predicted)	MT1E	MT1E	0.937	other	SPINK1 General Cancer Pathway
hsa-miR-34a-5p	miR-34a-5p (and other miRNAs w/seed GGCAGUG)	-0.614	TargetScan Human	Moderate (predicted)	NNAT	NNAT	1.798	transporter
hsa-miR-34a-5p	miR-34a-5p (and other miRNAs w/seed GGCAGUG)	-0.614	TargetScan Human	Moderate (predicted)	NRXN2	NRXN2	1.078	transporter	Synaptogenesis Signaling Pathway
hsa-miR-34a-5p	miR-34a-5p (and other miRNAs w/seed GGCAGUG)	-0.614	TargetScan Human	Moderate (predicted)	PDLIM2	PDLIM2	0.549	other
hsa-miR-34a-5p	miR-34a-5p (and other miRNAs w/seed GGCAGUG)	-0.614	TargetScan Human	Moderate (predicted)	POMZP3	POMZP3	0.914	other
hsa-miR-34a-5p	miR-34a-5p (and other miRNAs w/seed GGCAGUG)	-0.614	TargetScan Human	Moderate (predicted)	C19orf60	REX1BD	0.884	other
hsa-miR-34a-5p	miR-34a-5p (and other miRNAs w/seed GGCAGUG)	-0.614	TargetScan Human	High (predicted)	RRAS	RRAS	0.647	enzyme	14-3-3-mediated Signaling,Actin Cytoskeleton Signaling,Actin Nucleation by ARP-WASP Complex,Acute Myeloid Leukemia Signaling,Acute Phase Response Signaling,Adrenomedullin signaling pathway,Agrin Interactions at Neuromuscular Junction,Angiopoietin Signaling,Antiproliferative Role of Somatostatin Receptor 2,Apelin Endothelial Signaling Pathway,Apoptosis Signaling,Axonal Guidance Signaling,B Cell Re…
hsa-miR-34a-5p	miR-34a-5p (and other miRNAs w/seed GGCAGUG)	-0.614	TargetScan Human	Moderate (predicted)	SCUBE3	SCUBE3	1.218	other
hsa-miR-34a-5p	miR-34a-5p (and other miRNAs w/seed GGCAGUG)	-0.614	TargetScan Human	Moderate (predicted)	SNAPC2	SNAPC2	0.591	transcription regulator
hsa-miR-34a-5p	miR-34a-5p (and other miRNAs w/seed GGCAGUG)	-0.614	TargetScan Human	Moderate (predicted)	TMSB10	TMSB10/TMSB4X	0.569	other	Actin Cytoskeleton Signaling,ILK Signaling
hsa-miR-34a-5p	miR-34a-5p (and other miRNAs w/seed GGCAGUG)	-0.614	TargetScan Human	High (predicted)	TPPP	TPPP	1.379	other
hsa-miR-34a-5p	miR-34a-5p (and other miRNAs w/seed GGCAGUG)	-0.614	TargetScan Human	Moderate (predicted)	TRMT61A	TRMT61A	0.571	enzyme
hsa-miR-34a-5p	miR-34a-5p (and other miRNAs w/seed GGCAGUG)	-0.614	TargetScan Human	Moderate (predicted)	TRPC3	TRPC3	0.684	ion channel	Calcium Signaling
hsa-miR-34a-5p	miR-34a-5p (and other miRNAs w/seed GGCAGUG)	-0.614	TargetScan Human	High (predicted)	TSSC4	TSSC4	0.633	other
hsa-miR-34a-5p	miR-34a-5p (and other miRNAs w/seed GGCAGUG)	-0.614	TargetScan Human	Moderate (predicted)	WNK2	WNK2	0.655	kinase
hsa-miR-34a-5p	miR-34a-5p (and other miRNAs w/seed GGCAGUG)	-0.614	TargetScan Human	Moderate (predicted)	YDJC	YDJC	0.702	other
hsa-miR-34a-5p	miR-34a-5p (and other miRNAs w/seed GGCAGUG)	-0.614	TargetScan Human	Moderate (predicted)	ZNHIT1	ZNHIT1	0.597	other
hsa-miR-362-5p	miR-362-5p (and other miRNAs w/seed AUCCUUG)	0.695	TargetScan Human	High (predicted)	CCSER1	CCSER1	-0.689	other
hsa-miR-362-5p	miR-362-5p (and other miRNAs w/seed AUCCUUG)	0.695	TargetScan Human	Moderate (predicted)	CYP1B1	CYP1B1	-1.234	enzyme	Acetone Degradation I (to Methylglyoxal),Aryl Hydrocarbon Receptor Signaling,Bupropion Degradation,Estrogen Biosynthesis,Melatonin Degradation I,Nicotine Degradation II,Nicotine Degradation III,Superpathway of Melatonin Degradation,Xenobiotic Metabolism Signaling
hsa-miR-362-5p	miR-362-5p (and other miRNAs w/seed AUCCUUG)	0.695	TargetScan Human	Moderate (predicted)	KLHL8	KLHL8	-0.556	other
hsa-miR-362-5p	miR-362-5p (and other miRNAs w/seed AUCCUUG)	0.695	TargetScan Human	Moderate (predicted)	LMBRD2	LMBRD2	-0.872	other
hsa-miR-362-5p	miR-362-5p (and other miRNAs w/seed AUCCUUG)	0.695	TargetScan Human	Moderate (predicted)	NHLRC3	NHLRC3	-0.508	other
hsa-miR-374a-5p	miR-374b-5p (and other miRNAs w/seed UAUAAUA)	-0.985	TargetScan Human	Moderate (predicted)	RPL38	RPL38	0.633	other	EIF2 Signaling
hsa-miR-375	miR-375-3p (miRNAs w/seed UUGUUCG)	-2.491	TargetScan Human	Moderate (predicted)	FAM108A1	ABHD17A	0.641	enzyme
hsa-miR-375	miR-375-3p (miRNAs w/seed UUGUUCG)	-2.491	TargetScan Human	High (predicted)	C11orf93	COLCA2	0.507	other
hsa-miR-375	miR-375-3p (miRNAs w/seed UUGUUCG)	-2.491	TargetScan Human	Moderate (predicted)	FUZ	FUZ	0.537	other
hsa-miR-409-3p	miR-409-3p (miRNAs w/seed AAUGUUG)	0.581	TargetScan Human	Moderate (predicted)	C11orf92	COLCA1	-0.852	other
hsa-miR-409-3p	miR-409-3p (miRNAs w/seed AAUGUUG)	0.581	TargetScan Human	Moderate (predicted)	NFKBIZ	NFKBIZ	-0.737	transcription regulator	IL-17A Signaling in Fibroblasts
hsa-miR-423-5p	miR-423-5p (and other miRNAs w/seed GAGGGGC)	0.595	TargetScan Human	Moderate (predicted)	GPR126	ADGRG6	-0.814	G-protein coupled receptor	Breast Cancer Regulation by Stathmin1
hsa-miR-423-5p	miR-423-5p (and other miRNAs w/seed GAGGGGC)	0.595	TargetScan Human	Moderate (predicted)	ATP11C	ATP11C	-0.595	transporter
hsa-miR-423-5p	miR-423-5p (and other miRNAs w/seed GAGGGGC)	0.595	TargetScan Human	Moderate (predicted)	B3GAT1	B3GAT1	-0.914	enzyme	Chondroitin Sulfate Biosynthesis,Dermatan Sulfate Biosynthesis,Glycoaminoglycan-protein Linkage Region Biosynthesis,Heparan Sulfate Biosynthesis
hsa-miR-423-5p	miR-423-5p (and other miRNAs w/seed GAGGGGC)	0.595	TargetScan Human	Moderate (predicted)	CLCN4	CLCN4	-0.979	ion channel
hsa-miR-423-5p	miR-423-5p (and other miRNAs w/seed GAGGGGC)	0.595	TargetScan Human	Moderate (predicted)	EML6	EML6	-0.66	other
hsa-miR-423-5p	miR-423-5p (and other miRNAs w/seed GAGGGGC)	0.595	TargetScan Human	Moderate (predicted)	FAM83A	FAM83A	-4.988	other
hsa-miR-423-5p	miR-423-5p (and other miRNAs w/seed GAGGGGC)	0.595	TargetScan Human	Moderate (predicted)	HLA-DQA1	HLA-DQA1	-1.086	transmembrane receptor	Allograft Rejection Signaling,Altered T Cell and B Cell Signaling in Rheumatoid Arthritis,Antigen Presentation Pathway,Autoimmune Thyroid Disease Signaling,B Cell Development,Calcium-induced T Lymphocyte Apoptosis,CD28 Signaling in T Helper Cells,Cdc42 Signaling,Dendritic Cell Maturation,Graft-versus-Host Disease Signaling,iCOS-iCOSL Signaling in T Helper Cells,IL-4 Signaling,Neuroinflammation Si…
hsa-miR-423-5p	miR-423-5p (and other miRNAs w/seed GAGGGGC)	0.595	TargetScan Human	Moderate (predicted)	PPM1H	PPM1H	-0.543	phosphatase	3-phosphoinositide Biosynthesis,3-phosphoinositide Degradation,AMPK Signaling,D-myo-inositol (1,4,5,6)-Tetrakisphosphate Biosynthesis,D-myo-inositol (3,4,5,6)-tetrakisphosphate Biosynthesis,D-myo-inositol-5-phosphate Metabolism,Superpathway of Inositol Phosphate Compounds
hsa-miR-423-5p	miR-423-5p (and other miRNAs w/seed GAGGGGC)	0.595	TargetScan Human	Moderate (predicted)	PSCA	PSCA	-1.168	other
hsa-miR-423-5p	miR-423-5p (and other miRNAs w/seed GAGGGGC)	0.595	TargetScan Human	Moderate (predicted)	SERINC5	SERINC5	-0.635	transporter
hsa-miR-423-5p	miR-423-5p (and other miRNAs w/seed GAGGGGC)	0.595	TargetScan Human	Moderate (predicted)	TFCP2L1	TFCP2L1	-0.552	transcription regulator
hsa-miR-423-5p	miR-423-5p (and other miRNAs w/seed GAGGGGC)	0.595	TargetScan Human	Moderate (predicted)	WDFY4	WDFY4	-0.721	other
hsa-miR-423-5p	miR-423-5p (and other miRNAs w/seed GAGGGGC)	0.595	TargetScan Human	Moderate (predicted)	ZDHHC23	ZDHHC23	-0.606	other
hsa-miR-450a-5p	miR-450a-5p (and other miRNAs w/seed UUUGCGA)	0.549	TargetScan Human	Moderate (predicted)	CD2AP	CD2AP	-0.556	other	Clathrin-mediated Endocytosis Signaling
hsa-miR-450a-5p	miR-450a-5p (and other miRNAs w/seed UUUGCGA)	0.549	TargetScan Human	High (predicted)	CDS1	CDS1	-0.529	enzyme	CDP-diacylglycerol Biosynthesis I,Phosphatidylglycerol Biosynthesis II (Non-plastidic)
hsa-miR-450a-5p	miR-450a-5p (and other miRNAs w/seed UUUGCGA)	0.549	TargetScan Human	Moderate (predicted)	EHF	EHF	-0.52	transcription regulator
hsa-miR-450a-5p	miR-450a-5p (and other miRNAs w/seed UUUGCGA)	0.549	TargetScan Human	Moderate (predicted)	ENTPD5	ENTPD5	-0.971	enzyme
hsa-miR-450a-5p	miR-450a-5p (and other miRNAs w/seed UUUGCGA)	0.549	TargetScan Human	Moderate (predicted)	GCSAM	GCSAM	-0.693	other
hsa-miR-450a-5p	miR-450a-5p (and other miRNAs w/seed UUUGCGA)	0.549	TargetScan Human	Moderate (predicted)	SERINC5	SERINC5	-0.635	transporter
hsa-miR-450a-5p	miR-450a-5p (and other miRNAs w/seed UUUGCGA)	0.549	TargetScan Human	Moderate (predicted)	TNFSF15	TNFSF15	-0.547	cytokine	Cardiac Hypertrophy Signaling (Enhanced),Death Receptor Signaling,Hepatic Cholestasis,HMGB1 Signaling,Inhibition of ARE-Mediated mRNA Degradation Pathway,Role of Pattern Recognition Receptors in Recognition of Bacteria and Viruses,Systemic Lupus Erythematosus In B Cell Signaling Pathway
hsa-miR-495-3p	miR-495-3p (and other miRNAs w/seed AACAAAC)	0.737	TargetScan Human	Moderate (predicted)	CCL2	CCL2	-0.906	cytokine	Agranulocyte Adhesion and Diapedesis,Apelin Endothelial Signaling Pathway,Atherosclerosis Signaling,Chemokine Signaling,Differential Regulation of Cytokine Production in Intestinal Epithelial Cells by IL-17A and IL-17F,Differential Regulation of Cytokine Production in Macrophages and T Helper Cells by IL-17A and IL-17F,Glucocorticoid Receptor Signaling,Granulocyte Adhesion and Diapedesis,Hepatic …
hsa-miR-495-3p	miR-495-3p (and other miRNAs w/seed AACAAAC)	0.737	TargetScan Human	Moderate (predicted)	GCSAM	GCSAM	-0.693	other
hsa-miR-495-3p	miR-495-3p (and other miRNAs w/seed AACAAAC)	0.737	TargetScan Human	Moderate (predicted)	NHLRC3	NHLRC3	-0.508	other
hsa-miR-495-3p	miR-495-3p (and other miRNAs w/seed AACAAAC)	0.737	TargetScan Human	High (predicted)	SLC26A2	SLC26A2	-0.529	transporter
hsa-miR-495-3p	miR-495-3p (and other miRNAs w/seed AACAAAC)	0.737	TargetScan Human	Moderate (predicted)	THBS2	THBS2	-0.63	other	Inhibition of Matrix Metalloproteases,Synaptogenesis Signaling Pathway
hsa-miR-495-3p	miR-495-3p (and other miRNAs w/seed AACAAAC)	0.737	TargetScan Human	Moderate (predicted)	TM6SF1	TM6SF1	-0.54	other
hsa-miR-590-3p	miR-590-3p (miRNAs w/seed AAUUUUA)	-0.731	TargetScan Human	Moderate (predicted)	RGCC	RGCC	0.767	other
hsa-miR-652-5p	miR-652-5p (miRNAs w/seed AACCCUA)	0.627	TargetScan Human	Moderate (predicted)	ARL15	ARL15	-0.624	other
hsa-miR-652-5p	miR-652-5p (miRNAs w/seed AACCCUA)	0.627	TargetScan Human	Moderate (predicted)	ITGA8	ITGA8	-0.828	other	Caveolar-mediated Endocytosis Signaling,Integrin Signaling,Paxillin Signaling
hsa-miR-652-5p	miR-652-5p (miRNAs w/seed AACCCUA)	0.627	TargetScan Human	Moderate (predicted)	MFAP3L	MFAP3L	-0.877	other
hsa-miR-652-5p	miR-652-5p (miRNAs w/seed AACCCUA)	0.627	TargetScan Human	Moderate (predicted)	ZKSCAN1	ZKSCAN1	-0.926	transcription regulator
hsa-miR-7704	miR-7704 (miRNAs w/seed GGGGUCG)	0.789	TargetScan Human	Moderate (predicted)	CYP4F3	CYP4F3	-0.801	enzyme	α-tocopherol Degradation
hsa-miR-7704	miR-7704 (miRNAs w/seed GGGGUCG)	0.789	TargetScan Human	Moderate (predicted)	FAM169A	FAM169A	-0.573	other
hsa-miR-7704	miR-7704 (miRNAs w/seed GGGGUCG)	0.789	TargetScan Human	Moderate (predicted)	SLC1A3	SLC1A3	-0.543	transporter	Glutamate Receptor Signaling,Neuroinflammation Signaling Pathway
hsa-miR-7704	miR-7704 (miRNAs w/seed GGGGUCG)	0.789	TargetScan Human	Moderate (predicted)	WDFY4	WDFY4	-0.721	other
hsa-miR-32-5p	miR-92a-3p (and other miRNAs w/seed AUUGCAC)	-0.686	TargetScan Human	Moderate (predicted)	ADM	ADM	0.768	other	Adrenomedullin signaling pathway
hsa-miR-32-5p	miR-92a-3p (and other miRNAs w/seed AUUGCAC)	-0.686	TargetScan Human	Moderate (predicted)	AGR3	AGR3	1.112	other
hsa-miR-32-5p	miR-92a-3p (and other miRNAs w/seed AUUGCAC)	-0.686	TargetScan Human	High (predicted)	CAMK2A	CAMK2A	1.461	kinase	B Cell Receptor Signaling,Breast Cancer Regulation by Stathmin1,Calcium Signaling,cAMP-mediated signaling,Cardiac Hypertrophy Signaling (Enhanced),Chemokine Signaling,CREB Signaling in Neurons,Crosstalk between Dendritic Cells and Natural Killer Cells,Factors Promoting Cardiogenesis in Vertebrates,G-Protein Coupled Receptor Signaling,Glioma Signaling,GM-CSF Signaling,GNRH Signaling,iCOS-iCOSL Sig…
hsa-miR-32-5p	miR-92a-3p (and other miRNAs w/seed AUUGCAC)	-0.686	TargetScan Human,miRecords	Experimentally Observed,High (predicted)	CDKN1C	CDKN1C	0.646	other	Glucocorticoid Receptor Signaling
hsa-miR-32-5p	miR-92a-3p (and other miRNAs w/seed AUUGCAC)	-0.686	TargetScan Human	High (predicted)	CHCHD10	CHCHD10	0.634	other
hsa-miR-32-5p	miR-92a-3p (and other miRNAs w/seed AUUGCAC)	-0.686	TargetScan Human	Moderate (predicted)	COL19A1	COL19A1	1.319	other	GP6 Signaling Pathway,Hepatic Fibrosis / Hepatic Stellate Cell Activation
hsa-miR-32-5p	miR-92a-3p (and other miRNAs w/seed AUUGCAC)	-0.686	TargetScan Human	High (predicted)	FAM20C	FAM20C	0.54	enzyme
hsa-miR-32-5p	miR-92a-3p (and other miRNAs w/seed AUUGCAC)	-0.686	TargetScan Human	Moderate (predicted)	GFPT2	GFPT2	0.511	enzyme	UDP-N-acetyl-D-glucosamine Biosynthesis II
hsa-miR-32-5p	miR-92a-3p (and other miRNAs w/seed AUUGCAC)	-0.686	TargetScan Human	Moderate (predicted)	GRK5	GRK5	0.533	kinase	Opioid Signaling Pathway,Pyridoxal 5'-phosphate Salvage Pathway,Salvage Pathways of Pyrimidine Ribonucleotides
hsa-miR-32-5p	miR-92a-3p (and other miRNAs w/seed AUUGCAC)	-0.686	TargetScan Human	High (predicted)	HAND2	HAND2	0.938	transcription regulator	Cardiac Hypertrophy Signaling,Cardiac Hypertrophy Signaling (Enhanced)
hsa-miR-32-5p	miR-92a-3p (and other miRNAs w/seed AUUGCAC)	-0.686	TargetScan Human	Moderate (predicted)	PRR24	INAFM1	0.964	other
hsa-miR-32-5p	miR-92a-3p (and other miRNAs w/seed AUUGCAC)	-0.686	TargetScan Human	Moderate (predicted)	MEIS3	MEIS3	0.875	transcription regulator
hsa-miR-32-5p	miR-92a-3p (and other miRNAs w/seed AUUGCAC)	-0.686	TargetScan Human	Moderate (predicted)	MSRB2	MSRB2	0.503	enzyme
hsa-miR-32-5p	miR-92a-3p (and other miRNAs w/seed AUUGCAC)	-0.686	TargetScan Human	High (predicted)	PCOLCE2	PCOLCE2	1.107	other
hsa-miR-32-5p	miR-92a-3p (and other miRNAs w/seed AUUGCAC)	-0.686	TargetScan Human	Moderate (predicted)	PPP1R12C	PPP1R12C	0.627	phosphatase	3-phosphoinositide Biosynthesis,3-phosphoinositide Degradation,Actin Nucleation by ARP-WASP Complex,D-myo-inositol (1,4,5,6)-Tetrakisphosphate Biosynthesis,D-myo-inositol (3,4,5,6)-tetrakisphosphate Biosynthesis,D-myo-inositol-5-phosphate Metabolism,RhoGDI Signaling,Signaling by Rho Family GTPases,Superpathway of Inositol Phosphate Compounds
hsa-miR-32-5p	miR-92a-3p (and other miRNAs w/seed AUUGCAC)	-0.686	TargetScan Human	Moderate (predicted)	RPL37	RPL37	0.632	other	EIF2 Signaling
hsa-miR-944	miR-944 (miRNAs w/seed AAUUAUU)	-0.539	TargetScan Human	Moderate (predicted)	C11orf93	COLCA2	0.507	other
hsa-miR-944	miR-944 (miRNAs w/seed AAUUAUU)	-0.539	TargetScan Human	High (predicted)	KCNH2	KCNH2	0.865	ion channel	Adrenomedullin signaling pathway,Cellular Effects of Sildenafil (Viagra),GABA Receptor Signaling,Neuropathic Pain Signaling In Dorsal Horn Neurons
hsa-miR-96-5p	miR-96-5p (and other miRNAs w/seed UUGGCAC)	-0.825	TargetScan Human	Moderate (predicted)	COBL	COBL	0.54	other
hsa-miR-96-5p	miR-96-5p (and other miRNAs w/seed UUGGCAC)	-0.825	TargetScan Human	Moderate (predicted)	COL4A2	COL4A2	0.659	other	GP6 Signaling Pathway,Hepatic Fibrosis / Hepatic Stellate Cell Activation
hsa-miR-96-5p	miR-96-5p (and other miRNAs w/seed UUGGCAC)	-0.825	TargetScan Human	High (predicted)	DDIT3	DDIT3	0.561	transcription regulator	Adipogenesis pathway,Apelin Pancreas Signaling Pathway,EIF2 Signaling,Endocannabinoid Cancer Inhibition Pathway,Endoplasmic Reticulum Stress Pathway,p38 MAPK Signaling,Unfolded protein response
hsa-miR-96-5p	miR-96-5p (and other miRNAs w/seed UUGGCAC)	-0.825	TargetScan Human	Moderate (predicted)	HAAO	HAAO	0.639	enzyme	NAD biosynthesis II (from tryptophan),Tryptophan Degradation III (Eukaryotic),Tryptophan Degradation to 2-amino-3-carboxymuconate Semialdehyde
hsa-miR-96-5p	miR-96-5p (and other miRNAs w/seed UUGGCAC)	-0.825	TargetScan Human	Moderate (predicted)	MT1E	MT1E	0.937	other	SPINK1 General Cancer Pathway
hsa-miR-96-5p	miR-96-5p (and other miRNAs w/seed UUGGCAC)	-0.825	TargetScan Human	Moderate (predicted)	MT2A	MT2A	0.754	other	Oncostatin M Signaling,SPINK1 General Cancer Pathway
hsa-miR-96-5p	miR-96-5p (and other miRNAs w/seed UUGGCAC)	-0.825	TargetScan Human	Moderate (predicted)	NCALD	NCALD	1.056	other
hsa-miR-96-5p	miR-96-5p (and other miRNAs w/seed UUGGCAC)	-0.825	TargetScan Human	Moderate (predicted)	PDLIM7	PDLIM7	0.777	other	GDNF Family Ligand-Receptor Interactions
hsa-miR-96-5p	miR-96-5p (and other miRNAs w/seed UUGGCAC)	-0.825	TargetScan Human	Moderate (predicted)	PPP1R12C	PPP1R12C	0.627	phosphatase	3-phosphoinositide Biosynthesis,3-phosphoinositide Degradation,Actin Nucleation by ARP-WASP Complex,D-myo-inositol (1,4,5,6)-Tetrakisphosphate Biosynthesis,D-myo-inositol (3,4,5,6)-tetrakisphosphate Biosynthesis,D-myo-inositol-5-phosphate Metabolism,RhoGDI Signaling,Signaling by Rho Family GTPases,Superpathway of Inositol Phosphate Compounds
hsa-miR-96-5p	miR-96-5p (and other miRNAs w/seed UUGGCAC)	-0.825	TargetScan Human	High (predicted)	PRIMA1	PRIMA1	0.768	other
hsa-miR-96-5p	miR-96-5p (and other miRNAs w/seed UUGGCAC)	-0.825	TargetScan Human	Moderate (predicted)	REEP1	REEP1	1.165	other
hsa-miR-96-5p	miR-96-5p (and other miRNAs w/seed UUGGCAC)	-0.825	TargetScan Human	Moderate (predicted)	SFRP4	SFRP4	1.21	transmembrane receptor	Role of Macrophages, Fibroblasts and Endothelial Cells in Rheumatoid Arthritis,Role of Osteoblasts, Osteoclasts and Chondrocytes in Rheumatoid Arthritis,Wnt/β-catenin Signaling
hsa-miR-96-5p	miR-96-5p (and other miRNAs w/seed UUGGCAC)	-0.825	TargetScan Human	Moderate (predicted)	SOX10	SOX10	0.657	transcription regulator	Melanocyte Development and Pigmentation Signaling,Wnt/β-catenin Signaling
hsa-miR-96-5p	miR-96-5p (and other miRNAs w/seed UUGGCAC)	-0.825	TargetScan Human	Moderate (predicted)	TBX5	TBX5	0.722	transcription regulator	Factors Promoting Cardiogenesis in Vertebrates
hsa-miR-96-5p	miR-96-5p (and other miRNAs w/seed UUGGCAC)	-0.825	TargetScan Human	Moderate (predicted)	TMSB10	TMSB10/TMSB4X	0.569	other	Actin Cytoskeleton Signaling,ILK Signaling
hsa-miR-96-5p	miR-96-5p (and other miRNAs w/seed UUGGCAC)	-0.825	TargetScan Human	Moderate (predicted)	TSPAN4	TSPAN4	0.763	other	Integrin Signaling
hsa-miR-96-5p	miR-96-5p (and other miRNAs w/seed UUGGCAC)	-0.825	TargetScan Human	High (predicted)	TWIST1	TWIST1	0.905	transcription regulator	Endocannabinoid Cancer Inhibition Pathway,HOTAIR Regulatory Pathway,Regulation of the Epithelial-Mesenchymal Transition Pathway
hsa-miR-96-5p	miR-96-5p (and other miRNAs w/seed UUGGCAC)	-0.825	TargetScan Human	High (predicted)	VAT1L	VAT1L	0.94	enzyme
hsa-miR-96-5p	miR-96-5p (and other miRNAs w/seed UUGGCAC)	-0.825	TargetScan Human	Moderate (predicted)	WNK2	WNK2	0.655	kinase

## Sheet: Sheet1
ID	Expr Log Ratio	Source	Confidence	ID	Symbol	Expr Log Ratio	Molecule Type	Pathway
hsa-miR-375	-2.491	TargetScan Human	Moderate (predicted)	FAM108A1	ABHD17A	0.641	enzyme
hsa-miR-129-2-3p	-2.268	TargetScan Human	Moderate (predicted)	ABTB1	ABTB1	0.514	translation regulator
hsa-miR-29c-3p	-0.538	TargetScan Human	High (predicted)	ADA	ADA	0.537	enzyme	Adenine and Adenosine Salvage III,Adenosine Nucleotides Degradation II,Primary Immunodeficiency Signaling,Purine Nucleotides Degradation II (Aerobic),Purine Ribonucleosides Degradation to Ribose-1-phosphate
hsa-miR-193b-3p	0.851	TargetScan Human	Moderate (predicted)	ADAMTS1	ADAMTS1	-0.676	peptidase	Axonal Guidance Signaling
hsa-miR-141-3p	-0.653	TargetScan Human	Moderate (predicted)	CD97	ADGRE5	0.548	G-protein coupled receptor	Breast Cancer Regulation by Stathmin1
hsa-miR-423-5p	0.595	TargetScan Human	Moderate (predicted)	GPR126	ADGRG6	-0.814	G-protein coupled receptor	Breast Cancer Regulation by Stathmin1
hsa-miR-32-5p	-0.686	TargetScan Human	Moderate (predicted)	ADM	ADM	0.768	other	Adrenomedullin signaling pathway
hsa-miR-424-5p	0.884	TargetScan Human	Moderate (predicted)	AFF4	AFF4	-0.518	transcription regulator
hsa-miR-193b-3p	0.851	TargetScan Human	High (predicted)	AFF4	AFF4	-0.518	transcription regulator
hsa-miR-32-5p	-0.686	TargetScan Human	Moderate (predicted)	AGR3	AGR3	1.112	other
hsa-miR-129-2-3p	-2.268	TargetScan Human	Moderate (predicted)	ANAPC11	ANAPC11	0.586	enzyme	Mitotic Roles of Polo-Like Kinase,Protein Kinase A Signaling,Protein Ubiquitination Pathway,Senescence Pathway
hsa-miR-204-5p	0.681	TargetScan Human	Moderate (predicted)	ANGPT1	ANGPT1	-0.778	growth factor	Angiopoietin Signaling,Apelin Endothelial Signaling Pathway,Ephrin Receptor Signaling,IL-8 Signaling
hsa-miR-424-5p	0.884	TargetScan Human	Moderate (predicted)	ANKIB1	ANKIB1	-0.503	transcription regulator
hsa-miR-3184-3p	0.595	TargetScan Human	Moderate (predicted)	ANKIB1	ANKIB1	-0.503	transcription regulator
hsa-miR-133b	1.108	TargetScan Human	Moderate (predicted)	AP1AR	AP1AR	-0.503	other
hsa-miR-34a-5p	-0.614	TargetScan Human	Moderate (predicted)	AP2S1	AP2S1	0.598	transporter	Clathrin-mediated Endocytosis Signaling,CTLA4 Signaling in Cytotoxic T Lymphocytes,GABA Receptor Signaling,Lipid Antigen Presentation by CD1,Opioid Signaling Pathway,Synaptogenesis Signaling Pathway,Virus Entry via Endocytic Pathways
hsa-miR-129-2-3p	-2.268	TargetScan Human	Moderate (predicted)	APLNR	APLNR	0.784	G-protein coupled receptor	Apelin Adipocyte Signaling Pathway,Apelin Cardiac Fibroblast Signaling Pathway,Apelin Cardiomyocyte Signaling Pathway,Apelin Endothelial Signaling Pathway,Apelin Liver Signaling Pathway,Apelin Muscle Signaling Pathway,Apelin Pancreas Signaling Pathway,Breast Cancer Regulation by Stathmin1,cAMP-mediated signaling,G-Protein Coupled Receptor Signaling,Gαi Signaling
hsa-miR-34a-5p	-0.614	TargetScan Human	Moderate (predicted)	APLNR	APLNR	0.784	G-protein coupled receptor	Apelin Adipocyte Signaling Pathway,Apelin Cardiac Fibroblast Signaling Pathway,Apelin Cardiomyocyte Signaling Pathway,Apelin Endothelial Signaling Pathway,Apelin Liver Signaling Pathway,Apelin Muscle Signaling Pathway,Apelin Pancreas Signaling Pathway,Breast Cancer Regulation by Stathmin1,cAMP-mediated signaling,G-Protein Coupled Receptor Signaling,Gαi Signaling
hsa-miR-3065-3p	1.028	TargetScan Human	Moderate (predicted)	APOLD1	APOLD1	-1.334	other
hsa-miR-326	0.615	TargetScan Human	Moderate (predicted)	APOLD1	APOLD1	-1.334	other
hsa-miR-133b	1.108	TargetScan Human	Moderate (predicted)	ARFGEF1	ARFGEF1	-0.529	other
hsa-miR-338-5p	1.265	TargetScan Human	Moderate (predicted)	ARL15	ARL15	-0.624	other
hsa-miR-652-5p	0.627	TargetScan Human	Moderate (predicted)	ARL15	ARL15	-0.624	other
hsa-miR-1269a	-1.76	TargetScan Human	Moderate (predicted)	ARL2	ARL2	0.807	enzyme
hsa-miR-423-5p	0.595	TargetScan Human	Moderate (predicted)	ATP11C	ATP11C	-0.595	transporter
hsa-miR-424-5p	0.884	TargetScan Human	Moderate (predicted)	ATP7A	ATP7A	-0.711	transporter
hsa-miR-204-5p	0.681	TargetScan Human	Moderate (predicted)	B3GAT1	B3GAT1	-0.914	enzyme	Chondroitin Sulfate Biosynthesis,Dermatan Sulfate Biosynthesis,Glycoaminoglycan-protein Linkage Region Biosynthesis,Heparan Sulfate Biosynthesis
hsa-miR-326	0.615	TargetScan Human	Moderate (predicted)	B3GAT1	B3GAT1	-0.914	enzyme	Chondroitin Sulfate Biosynthesis,Dermatan Sulfate Biosynthesis,Glycoaminoglycan-protein Linkage Region Biosynthesis,Heparan Sulfate Biosynthesis
hsa-miR-423-5p	0.595	TargetScan Human	Moderate (predicted)	B3GAT1	B3GAT1	-0.914	enzyme	Chondroitin Sulfate Biosynthesis,Dermatan Sulfate Biosynthesis,Glycoaminoglycan-protein Linkage Region Biosynthesis,Heparan Sulfate Biosynthesis
hsa-miR-34a-5p	-0.614	TargetScan Human	Moderate (predicted)	BAD	BAD	0.705	other	14-3-3-mediated Signaling,Acute Myeloid Leukemia Signaling,Adrenomedullin signaling pathway,Angiopoietin Signaling,Apoptosis Signaling,B Cell Receptor Signaling,BEX2 Signaling Pathway,Ceramide Signaling,Chronic Myeloid Leukemia Signaling,Colorectal Cancer Metastasis Signaling,Docosahexaenoic Acid (DHA) Signaling,Endocannabinoid Cancer Inhibition Pathway,Endometrial Cancer Signaling,ErbB2-ErbB3 Si…
hsa-miR-126-5p	-0.701	TargetScan Human	Moderate (predicted)	C12orf57	C12orf57	0.696	other
hsa-miR-34a-5p	-0.614	TargetScan Human	High (predicted)	C12orf57	C12orf57	0.696	other
hsa-miR-204-5p	0.681	TargetScan Human	High (predicted)	C9orf72	C9orf72	-0.544	other
hsa-miR-145-5p	0.98	TargetScan Human	Moderate (predicted)	CACNA1D	CACNA1D	-0.686	ion channel	Amyotrophic Lateral Sclerosis Signaling,Androgen Signaling,Calcium Signaling,Cardiac Hypertrophy Signaling,Cardiac Hypertrophy Signaling (Enhanced),Cardiac β-adrenergic Signaling,CCR5 Signaling in Macrophages,Cellular Effects of Sildenafil (Viagra),Corticotropin Releasing Hormone Signaling,CREB Signaling in Neurons,Dopamine-DARPP32 Feedback in cAMP Signaling,Endocannabinoid Neuronal Synapse Pathw…
hsa-miR-126-5p	-0.701	TargetScan Human	Moderate (predicted)	CAMK2A	CAMK2A	1.461	kinase	B Cell Receptor Signaling,Breast Cancer Regulation by Stathmin1,Calcium Signaling,cAMP-mediated signaling,Cardiac Hypertrophy Signaling (Enhanced),Chemokine Signaling,CREB Signaling in Neurons,Crosstalk between Dendritic Cells and Natural Killer Cells,Factors Promoting Cardiogenesis in Vertebrates,G-Protein Coupled Receptor Signaling,Glioma Signaling,GM-CSF Signaling,GNRH Signaling,iCOS-iCOSL Sig…
hsa-miR-32-5p	-0.686	TargetScan Human	High (predicted)	CAMK2A	CAMK2A	1.461	kinase	B Cell Receptor Signaling,Breast Cancer Regulation by Stathmin1,Calcium Signaling,cAMP-mediated signaling,Cardiac Hypertrophy Signaling (Enhanced),Chemokine Signaling,CREB Signaling in Neurons,Crosstalk between Dendritic Cells and Natural Killer Cells,Factors Promoting Cardiogenesis in Vertebrates,G-Protein Coupled Receptor Signaling,Glioma Signaling,GM-CSF Signaling,GNRH Signaling,iCOS-iCOSL Sig…
hsa-miR-16-2-3p	-0.522	TargetScan Human	Moderate (predicted)	CBLN2	CBLN2	1.728	other
hsa-miR-3184-3p	0.595	TargetScan Human	Moderate (predicted)	CCL2	CCL2	-0.906	cytokine	Agranulocyte Adhesion and Diapedesis,Apelin Endothelial Signaling Pathway,Atherosclerosis Signaling,Chemokine Signaling,Differential Regulation of Cytokine Production in Intestinal Epithelial Cells by IL-17A and IL-17F,Differential Regulation of Cytokine Production in Macrophages and T Helper Cells by IL-17A and IL-17F,Glucocorticoid Receptor Signaling,Granulocyte Adhesion and Diapedesis,Hepatic …
hsa-miR-495-3p	0.737	TargetScan Human	Moderate (predicted)	CCL2	CCL2	-0.906	cytokine	Agranulocyte Adhesion and Diapedesis,Apelin Endothelial Signaling Pathway,Atherosclerosis Signaling,Chemokine Signaling,Differential Regulation of Cytokine Production in Intestinal Epithelial Cells by IL-17A and IL-17F,Differential Regulation of Cytokine Production in Macrophages and T Helper Cells by IL-17A and IL-17F,Glucocorticoid Receptor Signaling,Granulocyte Adhesion and Diapedesis,Hepatic …
hsa-miR-145-5p	0.98	TargetScan Human	Moderate (predicted)	CYR61	CCN1	-1.732	other	IGF-1 Signaling,Role of Tissue Factor in Cancer
hsa-miR-133b	1.108	Ingenuity Expert Findings,TargetScan Human	Experimentally Observed,Moderate (predicted)	CTGF	CCN2	-1.359	growth factor	Apelin Cardiac Fibroblast Signaling Pathway,Hepatic Fibrosis / Hepatic Stellate Cell Activation,Hepatic Fibrosis Signaling Pathway,IGF-1 Signaling,Role of Tissue Factor in Cancer
hsa-miR-145-5p	0.98	TargetScan Human	Moderate (predicted)	CTGF	CCN2	-1.359	growth factor	Apelin Cardiac Fibroblast Signaling Pathway,Hepatic Fibrosis / Hepatic Stellate Cell Activation,Hepatic Fibrosis Signaling Pathway,IGF-1 Signaling,Role of Tissue Factor in Cancer
hsa-miR-338-5p	1.265	TargetScan Human	Moderate (predicted)	CTGF	CCN2	-1.359	growth factor	Apelin Cardiac Fibroblast Signaling Pathway,Hepatic Fibrosis / Hepatic Stellate Cell Activation,Hepatic Fibrosis Signaling Pathway,IGF-1 Signaling,Role of Tissue Factor in Cancer
hsa-miR-34a-5p	-0.614	TargetScan Human,miRecords	Experimentally Observed,Moderate (predicted)	WISP2	CCN5	1.109	growth factor
hsa-miR-20b-5p	-0.868	TargetScan Human	Moderate (predicted)	CCS	CCS	0.547	enzyme	Amyotrophic Lateral Sclerosis Signaling
hsa-miR-362-5p	0.695	TargetScan Human	High (predicted)	CCSER1	CCSER1	-0.689	other
hsa-miR-450a-5p	0.549	TargetScan Human	Moderate (predicted)	CD2AP	CD2AP	-0.556	other	Clathrin-mediated Endocytosis Signaling
hsa-miR-424-5p	0.884	TargetScan Human	Moderate (predicted)	CD69	CD69	-0.831	transmembrane receptor	Crosstalk between Dendritic Cells and Natural Killer Cells
hsa-miR-129-5p	-2.288	TargetScan Human	Moderate (predicted)	CDKN1C	CDKN1C	0.646	other	Glucocorticoid Receptor Signaling
hsa-miR-34a-5p	-0.614	TargetScan Human	Moderate (predicted)	CDKN1C	CDKN1C	0.646	other	Glucocorticoid Receptor Signaling
hsa-miR-32-5p	-0.686	TargetScan Human,miRecords	Experimentally Observed,High (predicted)	CDKN1C	CDKN1C	0.646	other	Glucocorticoid Receptor Signaling
hsa-miR-1269a	-1.76	TargetScan Human	Moderate (predicted)	CDPF1	CDPF1	0.553	other
hsa-miR-29c-3p	-0.538	TargetScan Human	Moderate (predicted)	CDPF1	CDPF1	0.553	other
hsa-miR-450a-5p	0.549	TargetScan Human	High (predicted)	CDS1	CDS1	-0.529	enzyme	CDP-diacylglycerol Biosynthesis I,Phosphatidylglycerol Biosynthesis II (Non-plastidic)
hsa-miR-32-5p	-0.686	TargetScan Human	High (predicted)	CHCHD10	CHCHD10	0.634	other
hsa-miR-424-5p	0.884	TargetScan Human	Moderate (predicted)	CLCN3	CLCN3	-0.5	ion channel
hsa-miR-424-5p	0.884	TargetScan Human	Moderate (predicted)	CLCN4	CLCN4	-0.979	ion channel
hsa-miR-423-5p	0.595	TargetScan Human	Moderate (predicted)	CLCN4	CLCN4	-0.979	ion channel
hsa-miR-34a-5p	-0.614	TargetScan Human	Moderate (predicted)	CLEC11A	CLEC11A	0.754	growth factor
hsa-miR-96-5p	-0.825	TargetScan Human	Moderate (predicted)	COBL	COBL	0.54	other
hsa-miR-424-5p	0.884	TargetScan Human	Moderate (predicted)	COBLL1	COBLL1	-0.54	other
hsa-miR-29c-3p	-0.538	TargetScan Human	High (predicted)	COL19A1	COL19A1	1.319	other	GP6 Signaling Pathway,Hepatic Fibrosis / Hepatic Stellate Cell Activation
hsa-miR-32-5p	-0.686	TargetScan Human	Moderate (predicted)	COL19A1	COL19A1	1.319	other	GP6 Signaling Pathway,Hepatic Fibrosis / Hepatic Stellate Cell Activation
hsa-miR-1307-5p	0.56	TargetScan Human	Moderate (predicted)	COL22A1	COL22A1	-1.556	other	GP6 Signaling Pathway,Hepatic Fibrosis / Hepatic Stellate Cell Activation
hsa-miR-29c-3p	-0.538	TarBase,TargetScan Human,miRecords	Experimentally Observed,Moderate (predicted)	COL4A2	COL4A2	0.659	other	GP6 Signaling Pathway,Hepatic Fibrosis / Hepatic Stellate Cell Activation
hsa-miR-96-5p	-0.825	TargetScan Human	Moderate (predicted)	COL4A2	COL4A2	0.659	other	GP6 Signaling Pathway,Hepatic Fibrosis / Hepatic Stellate Cell Activation
hsa-miR-29c-3p	-0.538	TargetScan Human	Moderate (predicted)	COL6A2	COL6A2	0.627	other	GP6 Signaling Pathway,Hepatic Fibrosis / Hepatic Stellate Cell Activation
hsa-miR-409-3p	0.581	TargetScan Human	Moderate (predicted)	C11orf92	COLCA1	-0.852	other
hsa-miR-98-3p	-0.523	TargetScan Human	High (predicted)	C11orf93	COLCA2	0.507	other
hsa-miR-375	-2.491	TargetScan Human	High (predicted)	C11orf93	COLCA2	0.507	other
hsa-miR-944	-0.539	TargetScan Human	Moderate (predicted)	C11orf93	COLCA2	0.507	other
hsa-miR-34a-5p	-0.614	TargetScan Human	Moderate (predicted)	CORO6	CORO6	0.931	other
hsa-miR-154-5p	0.551	TargetScan Human	Moderate (predicted)	CPNE8	CPNE8	-0.625	other
hsa-miR-204-5p	0.681	TargetScan Human	Moderate (predicted)	CPNE8	CPNE8	-0.625	other
hsa-miR-424-5p	0.884	TargetScan Human	Moderate (predicted)	CRIM1	CRIM1	-0.584	kinase
hsa-miR-326	0.615	TargetScan Human	Moderate (predicted)	CRIM1	CRIM1	-0.584	kinase
hsa-miR-141-3p	-0.653	TargetScan Human	Moderate (predicted)	CRIP2	CRIP2	1.036	other
hsa-miR-34a-5p	-0.614	TargetScan Human	Moderate (predicted)	CRIP2	CRIP2	1.036	other
hsa-miR-424-5p	0.884	TargetScan Human	Moderate (predicted)	AIM1	CRYBG1	-0.741	other
hsa-miR-34a-5p	-0.614	TargetScan Human	Moderate (predicted)	CSDC2	CSDC2	1.159	other
hsa-miR-29c-3p	-0.538	TargetScan Human	Moderate (predicted)	CSPG4	CSPG4	0.631	other
hsa-miR-98-3p	-0.523	TargetScan Human	High (predicted)	CTU2	CTU2	0.564	other
hsa-miR-424-5p	0.884	TargetScan Human	Moderate (predicted)	CXCL10	CXCL10	-1.772	cytokine	Agranulocyte Adhesion and Diapedesis,Communication between Innate and Adaptive Immune Cells,Granulocyte Adhesion and Diapedesis,IL-17 Signaling,IL-17A Signaling in Gastric Cells,Neuroinflammation Signaling Pathway,Pathogenesis of Multiple Sclerosis,Role of Hypercytokinemia/hyperchemokinemia in the Pathogenesis of Influenza,Role of IL-17F in Allergic Inflammatory Airway Diseases,Role of MAPK Signa…
hsa-miR-3065-3p	1.028	TargetScan Human	Moderate (predicted)	CXCL10	CXCL10	-1.772	cytokine	Agranulocyte Adhesion and Diapedesis,Communication between Innate and Adaptive Immune Cells,Granulocyte Adhesion and Diapedesis,IL-17 Signaling,IL-17A Signaling in Gastric Cells,Neuroinflammation Signaling Pathway,Pathogenesis of Multiple Sclerosis,Role of Hypercytokinemia/hyperchemokinemia in the Pathogenesis of Influenza,Role of IL-17F in Allergic Inflammatory Airway Diseases,Role of MAPK Signa…
hsa-miR-204-5p	0.681	TargetScan Human	Moderate (predicted)	CXCL9	CXCL9	-1.412	cytokine	Agranulocyte Adhesion and Diapedesis,Granulocyte Adhesion and Diapedesis,Hepatic Fibrosis / Hepatic Stellate Cell Activation,Pathogenesis of Multiple Sclerosis
hsa-miR-154-5p	0.551	TargetScan Human	High (predicted)	CYP1B1	CYP1B1	-1.234	enzyme	Acetone Degradation I (to Methylglyoxal),Aryl Hydrocarbon Receptor Signaling,Bupropion Degradation,Estrogen Biosynthesis,Melatonin Degradation I,Nicotine Degradation II,Nicotine Degradation III,Superpathway of Melatonin Degradation,Xenobiotic Metabolism Signaling
hsa-miR-204-5p	0.681	TargetScan Human	Moderate (predicted)	CYP1B1	CYP1B1	-1.234	enzyme	Acetone Degradation I (to Methylglyoxal),Aryl Hydrocarbon Receptor Signaling,Bupropion Degradation,Estrogen Biosynthesis,Melatonin Degradation I,Nicotine Degradation II,Nicotine Degradation III,Superpathway of Melatonin Degradation,Xenobiotic Metabolism Signaling
hsa-miR-362-5p	0.695	TargetScan Human	Moderate (predicted)	CYP1B1	CYP1B1	-1.234	enzyme	Acetone Degradation I (to Methylglyoxal),Aryl Hydrocarbon Receptor Signaling,Bupropion Degradation,Estrogen Biosynthesis,Melatonin Degradation I,Nicotine Degradation II,Nicotine Degradation III,Superpathway of Melatonin Degradation,Xenobiotic Metabolism Signaling
hsa-miR-7704	0.789	TargetScan Human	Moderate (predicted)	CYP4F3	CYP4F3	-0.801	enzyme	α-tocopherol Degradation
hsa-miR-96-5p	-0.825	TargetScan Human	High (predicted)	DDIT3	DDIT3	0.561	transcription regulator	Adipogenesis pathway,Apelin Pancreas Signaling Pathway,EIF2 Signaling,Endocannabinoid Cancer Inhibition Pathway,Endoplasmic Reticulum Stress Pathway,p38 MAPK Signaling,Unfolded protein response
hsa-miR-141-3p	-0.653	TargetScan Human	Moderate (predicted)	DDIT4L	DDIT4L	0.571	other
hsa-miR-16-2-3p	-0.522	TargetScan Human	Moderate (predicted)	DDIT4L	DDIT4L	0.571	other
hsa-miR-200c-3p	-1.051	TargetScan Human	Moderate (predicted)	DDIT4L	DDIT4L	0.571	other
hsa-miR-34a-5p	-0.614	TargetScan Human	Moderate (predicted)	DGCR6L	DGCR6L	0.56	other
hsa-miR-424-5p	0.884	TargetScan Human	Moderate (predicted)	DPY19L4	DPY19L4	-0.623	other
hsa-miR-326	0.615	TargetScan Human	Moderate (predicted)	DSG2	DSG2	-0.598	other
hsa-miR-34a-5p	-0.614	TargetScan Human	Moderate (predicted)	ECHDC3	ECHDC3	1.03	enzyme
hsa-miR-1307-5p	0.56	TargetScan Human	High (predicted)	EHF	EHF	-0.52	transcription regulator
hsa-miR-450a-5p	0.549	TargetScan Human	Moderate (predicted)	EHF	EHF	-0.52	transcription regulator
hsa-miR-204-5p	0.681	TargetScan Human	Moderate (predicted)	EIF2AK3	EIF2AK3	-0.529	kinase	Apelin Pancreas Signaling Pathway,EIF2 Signaling,Endoplasmic Reticulum Stress Pathway,NRF2-mediated Oxidative Stress Response,Unfolded protein response,Xenobiotic Metabolism General Signaling Pathway,Xenobiotic Metabolism Signaling
hsa-miR-424-5p	0.884	TargetScan Human	Moderate (predicted)	EML6	EML6	-0.66	other
hsa-miR-423-5p	0.595	TargetScan Human	Moderate (predicted)	EML6	EML6	-0.66	other
hsa-miR-450a-5p	0.549	TargetScan Human	Moderate (predicted)	ENTPD5	ENTPD5	-0.971	enzyme
hsa-miR-3184-3p	0.595	TargetScan Human	Moderate (predicted)	EOGT	EOGT	-0.513	enzyme
hsa-miR-20b-5p	-0.868	TargetScan Human	Moderate (predicted)	EXOSC5	EXOSC5	0.676	enzyme	Inhibition of ARE-Mediated mRNA Degradation Pathway
hsa-miR-338-5p	1.265	TargetScan Human	Moderate (predicted)	FAM13C	FAM13C	-0.647	other
hsa-miR-204-5p	0.681	TargetScan Human	Moderate (predicted)	FAM169A	FAM169A	-0.573	other
hsa-miR-7704	0.789	TargetScan Human	Moderate (predicted)	FAM169A	FAM169A	-0.573	other
hsa-miR-32-5p	-0.686	TargetScan Human	High (predicted)	FAM20C	FAM20C	0.54	enzyme
hsa-miR-423-5p	0.595	TargetScan Human	Moderate (predicted)	FAM83A	FAM83A	-4.988	other
hsa-miR-29c-3p	-0.538	TargetScan Human	Moderate (predicted)	FBXW9	FBXW9	0.597	other
hsa-miR-129-5p	-2.288	TargetScan Human	High (predicted)	FKBP2	FKBP2	0.628	enzyme
hsa-miR-34a-5p	-0.614	TargetScan Human	Moderate (predicted)	FKBP8	FKBP8	0.586	other
hsa-miR-375	-2.491	TargetScan Human	Moderate (predicted)	FUZ	FUZ	0.537	other
hsa-miR-145-5p	0.98	TargetScan Human	Moderate (predicted)	FZD6	FZD6	-0.623	G-protein coupled receptor	Adipogenesis pathway,Axonal Guidance Signaling,Basal Cell Carcinoma Signaling,Breast Cancer Regulation by Stathmin1,Cardiac Hypertrophy Signaling (Enhanced),Colorectal Cancer Metastasis Signaling,Factors Promoting Cardiogenesis in Vertebrates,Glioblastoma Multiforme Signaling,Hepatic Fibrosis Signaling Pathway,Human Embryonic Stem Cell Pluripotency,Molecular Mechanisms of Cancer,Mouse Embryonic S…
hsa-miR-424-5p	0.884	TargetScan Human	Moderate (predicted)	FZD6	FZD6	-0.623	G-protein coupled receptor	Adipogenesis pathway,Axonal Guidance Signaling,Basal Cell Carcinoma Signaling,Breast Cancer Regulation by Stathmin1,Cardiac Hypertrophy Signaling (Enhanced),Colorectal Cancer Metastasis Signaling,Factors Promoting Cardiogenesis in Vertebrates,Glioblastoma Multiforme Signaling,Hepatic Fibrosis Signaling Pathway,Human Embryonic Stem Cell Pluripotency,Molecular Mechanisms of Cancer,Mouse Embryonic S…
hsa-miR-1269a	-1.76	TargetScan Human	Moderate (predicted)	GAS1	GAS1	0.763	other
hsa-miR-34a-5p	-0.614	TargetScan Human	High (predicted)	GAS1	GAS1	0.763	other
hsa-miR-190a-5p	-0.692	TargetScan Human	Moderate (predicted)	GAS6	GAS6	0.614	growth factor
hsa-miR-204-5p	0.681	TargetScan Human	Moderate (predicted)	GCSAM	GCSAM	-0.693	other
hsa-miR-450a-5p	0.549	TargetScan Human	Moderate (predicted)	GCSAM	GCSAM	-0.693	other
hsa-miR-495-3p	0.737	TargetScan Human	Moderate (predicted)	GCSAM	GCSAM	-0.693	other
hsa-miR-32-5p	-0.686	TargetScan Human	Moderate (predicted)	GFPT2	GFPT2	0.511	enzyme	UDP-N-acetyl-D-glucosamine Biosynthesis II
hsa-miR-34a-5p	-0.614	TargetScan Human	High (predicted)	GFRA3	GFRA3	1.574	transmembrane receptor	GDNF Family Ligand-Receptor Interactions
hsa-miR-1269a	-1.76	TargetScan Human	High (predicted)	GGT5	GGT5	0.691	enzyme	Leukotriene Biosynthesis,γ-glutamyl Cycle
hsa-miR-3184-3p	0.595	TargetScan Human	Moderate (predicted)	GLDC	GLDC	-1.103	enzyme	Glycine Cleavage Complex
hsa-miR-326	0.615	TargetScan Human	Moderate (predicted)	GLDC	GLDC	-1.103	enzyme	Glycine Cleavage Complex
hsa-miR-32-5p	-0.686	TargetScan Human	Moderate (predicted)	GRK5	GRK5	0.533	kinase	Opioid Signaling Pathway,Pyridoxal 5'-phosphate Salvage Pathway,Salvage Pathways of Pyrimidine Ribonucleotides
hsa-miR-129-5p	-2.288	TargetScan Human	Moderate (predicted)	GSN	GSN	0.792	other	Actin Cytoskeleton Signaling,Germ Cell-Sertoli Cell Junction Signaling,Integrin Signaling,RANK Signaling in Osteoclasts,Regulation of Actin-based Motility by Rho,Role of Osteoblasts, Osteoclasts and Chondrocytes in Rheumatoid Arthritis
hsa-miR-141-3p	-0.653	TargetScan Human	Moderate (predicted)	GSN	GSN	0.792	other	Actin Cytoskeleton Signaling,Germ Cell-Sertoli Cell Junction Signaling,Integrin Signaling,RANK Signaling in Osteoclasts,Regulation of Actin-based Motility by Rho,Role of Osteoblasts, Osteoclasts and Chondrocytes in Rheumatoid Arthritis
hsa-miR-34a-5p	-0.614	TargetScan Human	Moderate (predicted)	HAAO	HAAO	0.639	enzyme	NAD biosynthesis II (from tryptophan),Tryptophan Degradation III (Eukaryotic),Tryptophan Degradation to 2-amino-3-carboxymuconate Semialdehyde
hsa-miR-96-5p	-0.825	TargetScan Human	Moderate (predicted)	HAAO	HAAO	0.639	enzyme	NAD biosynthesis II (from tryptophan),Tryptophan Degradation III (Eukaryotic),Tryptophan Degradation to 2-amino-3-carboxymuconate Semialdehyde
hsa-miR-193b-3p	0.851	TargetScan Human	Moderate (predicted)	PTPLB	HACD2	-0.83	phosphatase	3-phosphoinositide Biosynthesis,3-phosphoinositide Degradation,D-myo-inositol (1,4,5,6)-Tetrakisphosphate Biosynthesis,D-myo-inositol (3,4,5,6)-tetrakisphosphate Biosynthesis,D-myo-inositol-5-phosphate Metabolism,Superpathway of Inositol Phosphate Compounds
hsa-miR-16-2-3p	-0.522	TargetScan Human	Moderate (predicted)	HAND2	HAND2	0.938	transcription regulator	Cardiac Hypertrophy Signaling,Cardiac Hypertrophy Signaling (Enhanced)
hsa-miR-32-5p	-0.686	TargetScan Human	High (predicted)	HAND2	HAND2	0.938	transcription regulator	Cardiac Hypertrophy Signaling,Cardiac Hypertrophy Signaling (Enhanced)
hsa-miR-133b	1.108	TargetScan Human	High (predicted)	HAPLN1	HAPLN1	-1.025	other
hsa-miR-204-5p	0.681	TargetScan Human	Moderate (predicted)	HAPLN1	HAPLN1	-1.025	other
hsa-miR-3065-3p	1.028	TargetScan Human	High (predicted)	HAPLN1	HAPLN1	-1.025	other
hsa-miR-424-5p	0.884	TargetScan Human	Moderate (predicted)	HLA-DQA1	HLA-DQA1	-1.086	transmembrane receptor	Allograft Rejection Signaling,Altered T Cell and B Cell Signaling in Rheumatoid Arthritis,Antigen Presentation Pathway,Autoimmune Thyroid Disease Signaling,B Cell Development,Calcium-induced T Lymphocyte Apoptosis,CD28 Signaling in T Helper Cells,Cdc42 Signaling,Dendritic Cell Maturation,Graft-versus-Host Disease Signaling,iCOS-iCOSL Signaling in T Helper Cells,IL-4 Signaling,Neuroinflammation Si…
hsa-miR-423-5p	0.595	TargetScan Human	Moderate (predicted)	HLA-DQA1	HLA-DQA1	-1.086	transmembrane receptor	Allograft Rejection Signaling,Altered T Cell and B Cell Signaling in Rheumatoid Arthritis,Antigen Presentation Pathway,Autoimmune Thyroid Disease Signaling,B Cell Development,Calcium-induced T Lymphocyte Apoptosis,CD28 Signaling in T Helper Cells,Cdc42 Signaling,Dendritic Cell Maturation,Graft-versus-Host Disease Signaling,iCOS-iCOSL Signaling in T Helper Cells,IL-4 Signaling,Neuroinflammation Si…
hsa-miR-204-5p	0.681	TargetScan Human	High (predicted)	HLA-DRB5	HLA-DRB5	-3.347	transmembrane receptor	Allograft Rejection Signaling,Altered T Cell and B Cell Signaling in Rheumatoid Arthritis,Antigen Presentation Pathway,Autoimmune Thyroid Disease Signaling,B Cell Development,Calcium-induced T Lymphocyte Apoptosis,CD28 Signaling in T Helper Cells,Cdc42 Signaling,Communication between Innate and Adaptive Immune Cells,Crosstalk between Dendritic Cells and Natural Killer Cells,Dendritic Cell Maturat…
hsa-miR-326	0.615	TargetScan Human	Moderate (predicted)	HLA-DRB5	HLA-DRB5	-3.347	transmembrane receptor	Allograft Rejection Signaling,Altered T Cell and B Cell Signaling in Rheumatoid Arthritis,Antigen Presentation Pathway,Autoimmune Thyroid Disease Signaling,B Cell Development,Calcium-induced T Lymphocyte Apoptosis,CD28 Signaling in T Helper Cells,Cdc42 Signaling,Communication between Innate and Adaptive Immune Cells,Crosstalk between Dendritic Cells and Natural Killer Cells,Dendritic Cell Maturat…
hsa-miR-3065-3p	1.028	TargetScan Human	Moderate (predicted)	HMGCR	HMGCR	-0.538	enzyme	AMPK Signaling,LXR/RXR Activation,Mevalonate Pathway I,Superpathway of Cholesterol Biosynthesis,Superpathway of Geranylgeranyldiphosphate Biosynthesis I (via Mevalonate)
hsa-miR-3065-3p	1.028	TargetScan Human	Moderate (predicted)	HMGCS1	HMGCS1	-0.63	enzyme	Ketogenesis,LPS/IL-1 Mediated Inhibition of RXR Function,Mevalonate Pathway I,Superpathway of Cholesterol Biosynthesis,Superpathway of Geranylgeranyldiphosphate Biosynthesis I (via Mevalonate)
hsa-miR-326	0.615	TargetScan Human	Moderate (predicted)	HOMER1	HOMER1	-0.553	other	Glutamate Receptor Signaling
hsa-miR-133b	1.108	TargetScan Human	Moderate (predicted)	HS3ST5	HS3ST5	-0.546	enzyme	Chondroitin Sulfate Biosynthesis,Chondroitin Sulfate Biosynthesis (Late Stages),Dermatan Sulfate Biosynthesis,Dermatan Sulfate Biosynthesis (Late Stages),Heparan Sulfate Biosynthesis,Heparan Sulfate Biosynthesis (Late Stages),LPS/IL-1 Mediated Inhibition of RXR Function,Xenobiotic Metabolism CAR Signaling Pathway,Xenobiotic Metabolism PXR Signaling Pathway,Xenobiotic Metabolism Signaling
hsa-miR-1269a	-1.76	TargetScan Human	Moderate (predicted)	HSPB2	HSPB2	0.698	other	Aldosterone Signaling in Epithelial Cells,Aryl Hydrocarbon Receptor Signaling,Cardiac Hypertrophy Signaling (Enhanced),Death Receptor Signaling,ERK/MAPK Signaling,IL-6 Signaling,p38 MAPK Signaling,Protein Ubiquitination Pathway
hsa-miR-34a-5p	-0.614	TargetScan Human	Moderate (predicted)	HSPB6	HSPB6	0.777	other	Aldosterone Signaling in Epithelial Cells,Protein Ubiquitination Pathway
hsa-miR-1269a	-1.76	TargetScan Human	Moderate (predicted)	HYAL1	HYAL1	0.543	enzyme	Chondroitin Sulfate Degradation (Metazoa),Dermatan Sulfate Degradation (Metazoa)
hsa-miR-146a-5p	-0.718	TargetScan Human	Moderate (predicted)	IER5L	IER5L	0.962	other
hsa-miR-34a-5p	-0.614	TargetScan Human	Moderate (predicted)	IER5L	IER5L	0.962	other
hsa-miR-29c-3p	-0.538	TargetScan Human	Moderate (predicted)	IFITM2	IFITM2	0.605	other	Interferon Signaling
hsa-miR-32-5p	-0.686	TargetScan Human	Moderate (predicted)	PRR24	INAFM1	0.964	other
hsa-miR-424-5p	0.884	TarBase,TargetScan Human	Experimentally Observed,Moderate (predicted)	ITGA2	ITGA2	-0.785	transmembrane receptor	Actin Cytoskeleton Signaling,Actin Nucleation by ARP-WASP Complex,Agranulocyte Adhesion and Diapedesis,Agrin Interactions at Neuromuscular Junction,Axonal Guidance Signaling,Cardiac Hypertrophy Signaling (Enhanced),Caveolar-mediated Endocytosis Signaling,Cdc42 Signaling,CDK5 Signaling,Ephrin Receptor Signaling,ERK/MAPK Signaling,FAK Signaling,Germ Cell-Sertoli Cell Junction Signaling,Granulocyte …
hsa-miR-326	0.615	TargetScan Human	Moderate (predicted)	ITGA8	ITGA8	-0.828	other	Caveolar-mediated Endocytosis Signaling,Integrin Signaling,Paxillin Signaling
hsa-miR-652-5p	0.627	TargetScan Human	Moderate (predicted)	ITGA8	ITGA8	-0.828	other	Caveolar-mediated Endocytosis Signaling,Integrin Signaling,Paxillin Signaling
hsa-miR-193b-3p	0.851	TargetScan Human	Moderate (predicted)	JAK2	JAK2	-0.634	kinase	Acute Phase Response Signaling,Antioxidant Action of Vitamin C,Cardiac Hypertrophy Signaling (Enhanced),CNTF Signaling,Colorectal Cancer Metastasis Signaling,CTLA4 Signaling in Cytotoxic T Lymphocytes,Dendritic Cell Maturation,Ephrin Receptor Signaling,Erythropoietin Signaling,Estrogen Receptor Signaling,G Protein Signaling Mediated by Tubby,Glucocorticoid Receptor Signaling,GM-CSF Signaling,Grow…
hsa-miR-204-5p	0.681	TargetScan Human	Moderate (predicted)	JAK2	JAK2	-0.634	kinase	Acute Phase Response Signaling,Antioxidant Action of Vitamin C,Cardiac Hypertrophy Signaling (Enhanced),CNTF Signaling,Colorectal Cancer Metastasis Signaling,CTLA4 Signaling in Cytotoxic T Lymphocytes,Dendritic Cell Maturation,Ephrin Receptor Signaling,Erythropoietin Signaling,Estrogen Receptor Signaling,G Protein Signaling Mediated by Tubby,Glucocorticoid Receptor Signaling,GM-CSF Signaling,Grow…
hsa-miR-34a-5p	-0.614	TargetScan Human	Moderate (predicted)	JOSD2	JOSD2	0.782	enzyme
hsa-miR-338-5p	1.265	TargetScan Human	Moderate (predicted)	KALRN	KALRN	-0.508	kinase	Axonal Guidance Signaling,Ephrin B Signaling,Ephrin Receptor Signaling,Synaptogenesis Signaling Pathway
hsa-miR-126-5p	-0.701	TargetScan Human	Moderate (predicted)	KCNH2	KCNH2	0.865	ion channel	Adrenomedullin signaling pathway,Cellular Effects of Sildenafil (Viagra),GABA Receptor Signaling,Neuropathic Pain Signaling In Dorsal Horn Neurons
hsa-miR-944	-0.539	TargetScan Human	High (predicted)	KCNH2	KCNH2	0.865	ion channel	Adrenomedullin signaling pathway,Cellular Effects of Sildenafil (Viagra),GABA Receptor Signaling,Neuropathic Pain Signaling In Dorsal Horn Neurons
hsa-miR-20b-5p	-0.868	TargetScan Human	Moderate (predicted)	KCNJ8	KCNJ8	0.722	ion channel	Dopamine-DARPP32 Feedback in cAMP Signaling
hsa-miR-34a-5p	-0.614	TargetScan Human	High (predicted)	KCNJ8	KCNJ8	0.722	ion channel	Dopamine-DARPP32 Feedback in cAMP Signaling
hsa-miR-34a-5p	-0.614	TargetScan Human	High (predicted)	KCNK3	KCNK3	1.056	ion channel
hsa-miR-34a-5p	-0.614	TargetScan Human	Moderate (predicted)	KDM8	KDM8	0.529	enzyme
hsa-miR-3065-3p	1.028	TargetScan Human	Moderate (predicted)	KLHL8	KLHL8	-0.556	other
hsa-miR-3184-3p	0.595	TargetScan Human	Moderate (predicted)	KLHL8	KLHL8	-0.556	other
hsa-miR-362-5p	0.695	TargetScan Human	Moderate (predicted)	KLHL8	KLHL8	-0.556	other
hsa-miR-154-5p	0.551	TargetScan Human	Moderate (predicted)	KPNA5	KPNA5	-0.783	other	RAN Signaling
hsa-miR-424-5p	0.884	TargetScan Human	Moderate (predicted)	KPNA5	KPNA5	-0.783	other	RAN Signaling
hsa-miR-1269a	-1.76	TargetScan Human	Moderate (predicted)	KRT24	KRT24	2.119	other	Glucocorticoid Receptor Signaling
hsa-miR-424-5p	0.884	TargetScan Human	Moderate (predicted)	LCOR	LCOR	-0.603	transcription regulator
hsa-miR-362-5p	0.695	TargetScan Human	Moderate (predicted)	LMBRD2	LMBRD2	-0.872	other
hsa-miR-424-5p	0.884	TargetScan Human	Moderate (predicted)	LMO7	LMO7	-0.62	enzyme	Epithelial Adherens Junction Signaling
hsa-miR-129-2-3p	-2.268	TargetScan Human	Moderate (predicted)	LRRC61	LRRC61	0.504	other
hsa-miR-141-5p	-0.597	TargetScan Human	Moderate (predicted)	LYVE1	LYVE1	0.84	transmembrane receptor	Tumoricidal Function of Hepatic Natural Killer Cells
hsa-miR-34a-5p	-0.614	TargetScan Human	Moderate (predicted)	MAF1	MAF1	0.529	other
hsa-miR-34a-5p	-0.614	TargetScan Human	Moderate (predicted)	MAL	MAL	1.223	other
hsa-miR-34a-5p	-0.614	TargetScan Human	Moderate (predicted)	MAP1A	MAP1A	0.59	other
hsa-miR-34a-5p	-0.614	TargetScan Human	Moderate (predicted)	MBD3	MBD3	0.621	other	DNA Methylation and Transcriptional Repression Signaling
hsa-miR-133b	1.108	TargetScan Human	Moderate (predicted)	MECOM	MECOM	-0.559	transcription regulator	Chronic Myeloid Leukemia Signaling
hsa-miR-34a-5p	-0.614	TargetScan Human	Moderate (predicted)	MED27	MED27	0.518	transcription regulator	Estrogen Receptor Signaling
hsa-miR-34a-5p	-0.614	TargetScan Human	Moderate (predicted)	MEDAG	MEDAG	0.861	other
hsa-miR-141-5p	-0.597	TargetScan Human	Moderate (predicted)	MEIS3	MEIS3	0.875	transcription regulator
hsa-miR-32-5p	-0.686	TargetScan Human	Moderate (predicted)	MEIS3	MEIS3	0.875	transcription regulator
hsa-miR-424-5p	0.884	TargetScan Human	Moderate (predicted)	MFAP3L	MFAP3L	-0.877	other
hsa-miR-652-5p	0.627	TargetScan Human	Moderate (predicted)	MFAP3L	MFAP3L	-0.877	other
hsa-miR-200c-3p	-1.051	TargetScan Human	Moderate (predicted)	MFAP5	MFAP5	1.215	other
hsa-miR-32-5p	-0.686	TargetScan Human	Moderate (predicted)	MSRB2	MSRB2	0.503	enzyme
hsa-miR-34a-5p	-0.614	TargetScan Human	Moderate (predicted)	MT1E	MT1E	0.937	other	SPINK1 General Cancer Pathway
hsa-miR-96-5p	-0.825	TargetScan Human	Moderate (predicted)	MT1E	MT1E	0.937	other	SPINK1 General Cancer Pathway
hsa-miR-96-5p	-0.825	TargetScan Human	Moderate (predicted)	MT2A	MT2A	0.754	other	Oncostatin M Signaling,SPINK1 General Cancer Pathway
hsa-miR-200c-3p	-1.051	TargetScan Human	Moderate (predicted)	MXD3	MXD3	0.689	transcription regulator
hsa-miR-29c-3p	-0.538	TargetScan Human	Moderate (predicted)	MYL6	MYL6	0.583	enzyme	Actin Cytoskeleton Signaling,Agranulocyte Adhesion and Diapedesis,Apelin Cardiomyocyte Signaling Pathway,Axonal Guidance Signaling,Calcium Signaling,Cardiac Hypertrophy Signaling,Cdc42 Signaling,Cellular Effects of Sildenafil (Viagra),CXCR4 Signaling,Epithelial Adherens Junction Signaling,Estrogen Receptor Signaling,Gα12/13 Signaling,Hepatic Fibrosis / Hepatic Stellate Cell Activation,Hepatic Fib…
hsa-miR-96-5p	-0.825	TargetScan Human	Moderate (predicted)	NCALD	NCALD	1.056	other
hsa-miR-133b	1.108	TargetScan Human	Moderate (predicted)	NCOA7	NCOA7	-0.732	transcription regulator	Aryl Hydrocarbon Receptor Signaling
hsa-miR-204-5p	0.681	TargetScan Human	Moderate (predicted)	NCOA7	NCOA7	-0.732	transcription regulator	Aryl Hydrocarbon Receptor Signaling
hsa-miR-3184-3p	0.595	TargetScan Human	Moderate (predicted)	NDNF	NDNF	-0.723	other
hsa-miR-326	0.615	TargetScan Human	Moderate (predicted)	NDNF	NDNF	-0.723	other
hsa-miR-154-5p	0.551	TargetScan Human	Moderate (predicted)	NEK4	NEK4	-0.528	kinase
hsa-miR-409-3p	0.581	TargetScan Human	Moderate (predicted)	NFKBIZ	NFKBIZ	-0.737	transcription regulator	IL-17A Signaling in Fibroblasts
hsa-miR-362-5p	0.695	TargetScan Human	Moderate (predicted)	NHLRC3	NHLRC3	-0.508	other
hsa-miR-495-3p	0.737	TargetScan Human	Moderate (predicted)	NHLRC3	NHLRC3	-0.508	other
hsa-miR-424-5p	0.884	miRecords	Experimentally Observed	NIPAL2	NIPAL2	-0.771	other
hsa-miR-193b-3p	0.851	TargetScan Human	Moderate (predicted)	NIPAL2	NIPAL2	-0.771	other
hsa-miR-424-5p	0.884	TargetScan Human	Moderate (predicted)	NKD1	NKD1	-0.627	other
hsa-miR-326	0.615	TargetScan Human	Moderate (predicted)	NKD1	NKD1	-0.627	other
hsa-miR-34a-5p	-0.614	TargetScan Human	Moderate (predicted)	NNAT	NNAT	1.798	transporter
hsa-miR-34a-5p	-0.614	TargetScan Human	Moderate (predicted)	NRXN2	NRXN2	1.078	transporter	Synaptogenesis Signaling Pathway
hsa-miR-1269a	-1.76	TargetScan Human	Moderate (predicted)	NTM	NTM	0.711	other
hsa-miR-141-5p	-0.597	TargetScan Human	Moderate (predicted)	NUPR1	NUPR1	0.721	transcription regulator	Endocannabinoid Cancer Inhibition Pathway
hsa-miR-20b-5p	-0.868	TargetScan Human	Moderate (predicted)	OSR1	OSR1	0.644	transcription regulator
hsa-miR-424-5p	0.884	TargetScan Human	Moderate (predicted)	PAG1	PAG1	-0.645	other	B Cell Receptor Signaling,Systemic Lupus Erythematosus In B Cell Signaling Pathway,T Cell Receptor Signaling
hsa-miR-326	0.615	TargetScan Human	Moderate (predicted)	PAG1	PAG1	-0.645	other	B Cell Receptor Signaling,Systemic Lupus Erythematosus In B Cell Signaling Pathway,T Cell Receptor Signaling
hsa-miR-29c-3p	-0.538	TargetScan Human	Moderate (predicted)	PALM	PALM	0.958	other
hsa-miR-32-5p	-0.686	TargetScan Human	High (predicted)	PCOLCE2	PCOLCE2	1.107	other
hsa-miR-34a-5p	-0.614	TargetScan Human	Moderate (predicted)	PDLIM2	PDLIM2	0.549	other
hsa-miR-96-5p	-0.825	TargetScan Human	Moderate (predicted)	PDLIM7	PDLIM7	0.777	other	GDNF Family Ligand-Receptor Interactions
hsa-miR-193b-3p	0.851	TargetScan Human	Moderate (predicted)	PGAP1	PGAP1	-0.814	enzyme
hsa-miR-424-5p	0.884	TargetScan Human	Moderate (predicted)	PI4K2B	PI4K2B	-0.503	kinase	3-phosphoinositide Biosynthesis,D-myo-inositol (1,4,5)-Trisphosphate Biosynthesis,Superpathway of Inositol Phosphate Compounds
hsa-miR-338-5p	1.265	TargetScan Human	Moderate (predicted)	PI4K2B	PI4K2B	-0.503	kinase	3-phosphoinositide Biosynthesis,D-myo-inositol (1,4,5)-Trisphosphate Biosynthesis,Superpathway of Inositol Phosphate Compounds
hsa-miR-200c-3p	-1.051	TargetScan Human	Moderate (predicted)	PIN1	PIN1	0.586	enzyme	Activation of IRF by Cytosolic Pattern Recognition Receptors,Wnt/β-catenin Signaling
hsa-miR-424-5p	0.884	TargetScan Human,miRecords	Experimentally Observed,High (predicted)	PLAG1	PLAG1	-0.554	transcription regulator
hsa-miR-193b-3p	0.851	TargetScan Human	High (predicted)	PLAG1	PLAG1	-0.554	transcription regulator
hsa-miR-204-5p	0.681	TargetScan Human	Moderate (predicted)	PLAG1	PLAG1	-0.554	transcription regulator
hsa-miR-424-5p	0.884	TargetScan Human	Moderate (predicted)	PLEKHA1	PLEKHA1	-0.523	other	iCOS-iCOSL Signaling in T Helper Cells,PI3K Signaling in B Lymphocytes
hsa-miR-3065-3p	1.028	TargetScan Human	Moderate (predicted)	PLEKHA1	PLEKHA1	-0.523	other	iCOS-iCOSL Signaling in T Helper Cells,PI3K Signaling in B Lymphocytes
hsa-miR-146a-5p	-0.718	miRecords	Experimentally Observed	PLEKHA4	PLEKHA4	0.574	other	iCOS-iCOSL Signaling in T Helper Cells,PI3K Signaling in B Lymphocytes
hsa-miR-3065-3p	1.028	TargetScan Human	Moderate (predicted)	PLEKHH1	PLEKHH1	-0.546	other
hsa-miR-326	0.615	TargetScan Human	Moderate (predicted)	PLEKHH1	PLEKHH1	-0.546	other
hsa-miR-200c-3p	-1.051	TargetScan Human	High (predicted)	PMM1	PMM1	0.511	enzyme	Colanic Acid Building Blocks Biosynthesis,GDP-mannose Biosynthesis
hsa-miR-16-2-3p	-0.522	TargetScan Human	Moderate (predicted)	POLD4	POLD4	0.543	enzyme	NER Pathway
hsa-miR-34a-5p	-0.614	TargetScan Human	Moderate (predicted)	POMZP3	POMZP3	0.914	other
hsa-miR-424-5p	0.884	TargetScan Human	Moderate (predicted)	PPM1H	PPM1H	-0.543	phosphatase	3-phosphoinositide Biosynthesis,3-phosphoinositide Degradation,AMPK Signaling,D-myo-inositol (1,4,5,6)-Tetrakisphosphate Biosynthesis,D-myo-inositol (3,4,5,6)-tetrakisphosphate Biosynthesis,D-myo-inositol-5-phosphate Metabolism,Superpathway of Inositol Phosphate Compounds
hsa-miR-423-5p	0.595	TargetScan Human	Moderate (predicted)	PPM1H	PPM1H	-0.543	phosphatase	3-phosphoinositide Biosynthesis,3-phosphoinositide Degradation,AMPK Signaling,D-myo-inositol (1,4,5,6)-Tetrakisphosphate Biosynthesis,D-myo-inositol (3,4,5,6)-tetrakisphosphate Biosynthesis,D-myo-inositol-5-phosphate Metabolism,Superpathway of Inositol Phosphate Compounds
hsa-miR-32-5p	-0.686	TargetScan Human	Moderate (predicted)	PPP1R12C	PPP1R12C	0.627	phosphatase	3-phosphoinositide Biosynthesis,3-phosphoinositide Degradation,Actin Nucleation by ARP-WASP Complex,D-myo-inositol (1,4,5,6)-Tetrakisphosphate Biosynthesis,D-myo-inositol (3,4,5,6)-tetrakisphosphate Biosynthesis,D-myo-inositol-5-phosphate Metabolism,RhoGDI Signaling,Signaling by Rho Family GTPases,Superpathway of Inositol Phosphate Compounds
hsa-miR-96-5p	-0.825	TargetScan Human	Moderate (predicted)	PPP1R12C	PPP1R12C	0.627	phosphatase	3-phosphoinositide Biosynthesis,3-phosphoinositide Degradation,Actin Nucleation by ARP-WASP Complex,D-myo-inositol (1,4,5,6)-Tetrakisphosphate Biosynthesis,D-myo-inositol (3,4,5,6)-tetrakisphosphate Biosynthesis,D-myo-inositol-5-phosphate Metabolism,RhoGDI Signaling,Signaling by Rho Family GTPases,Superpathway of Inositol Phosphate Compounds
hsa-miR-96-5p	-0.825	TargetScan Human	High (predicted)	PRIMA1	PRIMA1	0.768	other
hsa-miR-145-5p	0.98	TargetScan Human	Moderate (predicted)	PSAT1	PSAT1	-0.551	enzyme	Serine Biosynthesis,Superpathway of Serine and Glycine Biosynthesis I
hsa-miR-424-5p	0.884	TarBase,TargetScan Human	Experimentally Observed,Moderate (predicted)	PSAT1	PSAT1	-0.551	enzyme	Serine Biosynthesis,Superpathway of Serine and Glycine Biosynthesis I
hsa-miR-423-5p	0.595	TargetScan Human	Moderate (predicted)	PSCA	PSCA	-1.168	other
hsa-miR-20b-5p	-0.868	TargetScan Human	Moderate (predicted)	PSD	PSD	1.461	transporter
hsa-miR-98-3p	-0.523	TargetScan Human	Moderate (predicted)	PTMS	PTMS	0.751	other
hsa-miR-424-5p	0.884	TargetScan Human	High (predicted)	PTPRR	PTPRR	-0.84	phosphatase	Protein Kinase A Signaling
hsa-miR-204-5p	0.681	TargetScan Human	Moderate (predicted)	PTPRR	PTPRR	-0.84	phosphatase	Protein Kinase A Signaling
hsa-miR-1269a	-1.76	TargetScan Human	Moderate (predicted)	RBFOX3	RBFOX3	1.367	other
hsa-miR-129-2-3p	-2.268	TargetScan Human	Moderate (predicted)	RBFOX3	RBFOX3	1.367	other
hsa-miR-200c-3p	-1.051	TargetScan Human	High (predicted)	RBFOX3	RBFOX3	1.367	other
hsa-miR-146a-5p	-0.718	TargetScan Human	Moderate (predicted)	RBM42	RBM42	0.539	other
hsa-miR-129-5p	-2.288	TargetScan Human	Moderate (predicted)	REEP1	REEP1	1.165	other
hsa-miR-96-5p	-0.825	TargetScan Human	Moderate (predicted)	REEP1	REEP1	1.165	other
hsa-miR-34a-5p	-0.614	TargetScan Human	Moderate (predicted)	C19orf60	REX1BD	0.884	other
hsa-miR-98-3p	-0.523	TargetScan Human	Moderate (predicted)	RGCC	RGCC	0.767	other
hsa-miR-590-3p	-0.731	TargetScan Human	Moderate (predicted)	RGCC	RGCC	0.767	other
hsa-miR-204-5p	0.681	TargetScan Human	High (predicted)	RIMS2	RIMS2	-0.917	other
hsa-miR-3065-3p	1.028	TargetScan Human	Moderate (predicted)	RIMS2	RIMS2	-0.917	other
hsa-miR-424-5p	0.884	TargetScan Human	High (predicted)	RNF24	RNF24	-0.627	other
hsa-miR-20b-5p	-0.868	TargetScan Human	High (predicted)	RNH1	RNH1	0.575	other
hsa-miR-141-5p	-0.597	TargetScan Human	Moderate (predicted)	RP9	RP9	0.559	other
hsa-miR-29c-3p	-0.538	TargetScan Human	Moderate (predicted)	RP9	RP9	0.559	other
hsa-miR-141-3p	-0.653	TargetScan Human	Moderate (predicted)	RPL37	RPL37	0.632	other	EIF2 Signaling
hsa-miR-190a-5p	-0.692	TargetScan Human	Moderate (predicted)	RPL37	RPL37	0.632	other	EIF2 Signaling
hsa-miR-32-5p	-0.686	TargetScan Human	Moderate (predicted)	RPL37	RPL37	0.632	other	EIF2 Signaling
hsa-miR-374a-5p	-0.985	TargetScan Human	Moderate (predicted)	RPL38	RPL38	0.633	other	EIF2 Signaling
hsa-miR-20b-5p	-0.868	TargetScan Human	High (predicted)	RPS15A	RPS15A	0.645	other	EIF2 Signaling,mTOR Signaling,Regulation of eIF4 and p70S6K Signaling
hsa-miR-29c-3p	-0.538	TargetScan Human	Moderate (predicted)	RPS15A	RPS15A	0.645	other	EIF2 Signaling,mTOR Signaling,Regulation of eIF4 and p70S6K Signaling
hsa-miR-98-3p	-0.523	TargetScan Human	High (predicted)	RPS16	RPS16	0.646	other	EIF2 Signaling,mTOR Signaling,Regulation of eIF4 and p70S6K Signaling
hsa-miR-1269a	-1.76	TargetScan Human	Moderate (predicted)	RPS16	RPS16	0.646	other	EIF2 Signaling,mTOR Signaling,Regulation of eIF4 and p70S6K Signaling
hsa-miR-16-2-3p	-0.522	TargetScan Human	Moderate (predicted)	RPS4X	RPS4X	0.598	other	EIF2 Signaling,mTOR Signaling,Regulation of eIF4 and p70S6K Signaling
hsa-miR-145-5p	0.98	TargetScan Human	Moderate (predicted)	RPS6KA6	RPS6KA6	-0.573	kinase	CNTF Signaling,ERK5 Signaling,FLT3 Signaling in Hematopoietic Progenitor Cells,Growth Hormone Signaling,Melanocyte Development and Pigmentation Signaling,mTOR Signaling,NGF Signaling,Opioid Signaling Pathway,p38 MAPK Signaling,Role of IL-17F in Allergic Inflammatory Airway Diseases,Role of Tissue Factor in Cancer,UVA-Induced MAPK Signaling
hsa-miR-34a-5p	-0.614	TargetScan Human	High (predicted)	RRAS	RRAS	0.647	enzyme	14-3-3-mediated Signaling,Actin Cytoskeleton Signaling,Actin Nucleation by ARP-WASP Complex,Acute Myeloid Leukemia Signaling,Acute Phase Response Signaling,Adrenomedullin signaling pathway,Agrin Interactions at Neuromuscular Junction,Angiopoietin Signaling,Antiproliferative Role of Somatostatin Receptor 2,Apelin Endothelial Signaling Pathway,Apoptosis Signaling,Axonal Guidance Signaling,B Cell Re…
hsa-miR-129-2-3p	-2.268	TargetScan Human	Moderate (predicted)	S100B	S100B	1.052	other	Neuroinflammation Signaling Pathway
hsa-miR-3184-3p	0.595	TargetScan Human	High (predicted)	SCAMP1	SCAMP1	-0.524	transporter
hsa-miR-154-5p	0.551	TargetScan Human	Moderate (predicted)	SCIN	SCIN	-0.538	other
hsa-miR-338-5p	1.265	TargetScan Human	Moderate (predicted)	SCML1	SCML1	-0.678	transcription regulator
hsa-miR-34a-5p	-0.614	TargetScan Human	Moderate (predicted)	SCUBE3	SCUBE3	1.218	other
hsa-miR-423-5p	0.595	TargetScan Human	Moderate (predicted)	SERINC5	SERINC5	-0.635	transporter
hsa-miR-450a-5p	0.549	TargetScan Human	Moderate (predicted)	SERINC5	SERINC5	-0.635	transporter
hsa-miR-96-5p	-0.825	TargetScan Human	Moderate (predicted)	SFRP4	SFRP4	1.21	transmembrane receptor	Role of Macrophages, Fibroblasts and Endothelial Cells in Rheumatoid Arthritis,Role of Osteoblasts, Osteoclasts and Chondrocytes in Rheumatoid Arthritis,Wnt/β-catenin Signaling
hsa-miR-1249	1.164	TargetScan Human	Moderate (predicted)	SGK2	SGK2	-0.524	kinase
hsa-miR-424-5p	0.884	TargetScan Human	Moderate (predicted)	SGK2	SGK2	-0.524	kinase
hsa-miR-204-5p	0.681	TargetScan Human	Moderate (predicted)	SGK2	SGK2	-0.524	kinase
hsa-miR-424-5p	0.884	TargetScan Human	Moderate (predicted)	SGPP2	SGPP2	-0.655	phosphatase	Sphingosine and Sphingosine-1-phosphate Metabolism
hsa-miR-29c-3p	-0.538	TargetScan Human	Moderate (predicted)	SIX5	SIX5	0.559	transcription regulator
hsa-miR-7704	0.789	TargetScan Human	Moderate (predicted)	SLC1A3	SLC1A3	-0.543	transporter	Glutamate Receptor Signaling,Neuroinflammation Signaling Pathway
hsa-miR-495-3p	0.737	TargetScan Human	High (predicted)	SLC26A2	SLC26A2	-0.529	transporter
hsa-miR-20b-5p	-0.868	TargetScan Human	Moderate (predicted)	SLC2A4	SLC2A4	1.486	transporter	Adipogenesis pathway,AMPK Signaling,Antioxidant Action of Vitamin C,Apelin Muscle Signaling Pathway,Growth Hormone Signaling,HIF1α Signaling,Hypoxia Signaling in the Cardiovascular System,Insulin Receptor Signaling,Melatonin Signaling,Type II Diabetes Mellitus Signaling,Vitamin-C Transport
hsa-miR-424-5p	0.884	TarBase	Experimentally Observed	SLC38A1	SLC38A1	-0.6	transporter	Glutamate Receptor Signaling
hsa-miR-193b-3p	0.851	TargetScan Human	Moderate (predicted)	SLC5A3	SLC5A3	-0.685	transporter
hsa-miR-326	0.615	TargetScan Human	Moderate (predicted)	SLC5A3	SLC5A3	-0.685	transporter
hsa-miR-193b-3p	0.851	TargetScan Human	Moderate (predicted)	SLC9A7	SLC9A7	-0.725	transporter
hsa-miR-145-5p	0.98	TargetScan Human	Moderate (predicted)	SMAD5	SMAD5	-0.515	transcription regulator	Adipogenesis pathway,BMP signaling pathway,Factors Promoting Cardiogenesis in Vertebrates,HIPPO signaling,Human Embryonic Stem Cell Pluripotency,Iron homeostasis signaling pathway,Molecular Mechanisms of Cancer,Mouse Embryonic Stem Cell Pluripotency,Osteoarthritis Pathway,RAR Activation,Role of NANOG in Mammalian Embryonic Stem Cell Pluripotency,Role of Osteoblasts, Osteoclasts and Chondrocytes i…
hsa-miR-424-5p	0.884	TargetScan Human	Moderate (predicted)	SMAD5	SMAD5	-0.515	transcription regulator	Adipogenesis pathway,BMP signaling pathway,Factors Promoting Cardiogenesis in Vertebrates,HIPPO signaling,Human Embryonic Stem Cell Pluripotency,Iron homeostasis signaling pathway,Molecular Mechanisms of Cancer,Mouse Embryonic Stem Cell Pluripotency,Osteoarthritis Pathway,RAR Activation,Role of NANOG in Mammalian Embryonic Stem Cell Pluripotency,Role of Osteoblasts, Osteoclasts and Chondrocytes i…
hsa-miR-34a-5p	-0.614	TargetScan Human	Moderate (predicted)	SNAPC2	SNAPC2	0.591	transcription regulator
hsa-miR-1269a	-1.76	TargetScan Human	Moderate (predicted)	SNRPD2	SNRPD2	0.559	other	Systemic Lupus Erythematosus Signaling
hsa-miR-96-5p	-0.825	TargetScan Human	Moderate (predicted)	SOX10	SOX10	0.657	transcription regulator	Melanocyte Development and Pigmentation Signaling,Wnt/β-catenin Signaling
hsa-miR-29c-3p	-0.538	TargetScan Human	High (predicted)	SOX12	SOX12	0.512	transcription regulator	Wnt/β-catenin Signaling
hsa-miR-424-5p	0.884	TargetScan Human	Moderate (predicted)	SPOCK3	SPOCK3	-1.088	other
hsa-miR-204-5p	0.681	TargetScan Human	Moderate (predicted)	SPOCK3	SPOCK3	-1.088	other
hsa-miR-133b	1.108	TargetScan Human	Moderate (predicted)	SQLE	SQLE	-0.658	enzyme	Cholesterol Biosynthesis I,Cholesterol Biosynthesis II (via 24,25-dihydrolanosterol),Cholesterol Biosynthesis III (via Desmosterol),Epoxysqualene Biosynthesis,Superpathway of Cholesterol Biosynthesis
hsa-miR-3184-3p	0.595	TargetScan Human	Moderate (predicted)	SQLE	SQLE	-0.658	enzyme	Cholesterol Biosynthesis I,Cholesterol Biosynthesis II (via 24,25-dihydrolanosterol),Cholesterol Biosynthesis III (via Desmosterol),Epoxysqualene Biosynthesis,Superpathway of Cholesterol Biosynthesis
hsa-miR-3065-3p	1.028	TargetScan Human	Moderate (predicted)	STAG2	STAG2	-0.587	transcription regulator	Mitotic Roles of Polo-Like Kinase
hsa-miR-338-5p	1.265	TargetScan Human	High (predicted)	STAG2	STAG2	-0.587	transcription regulator	Mitotic Roles of Polo-Like Kinase
hsa-miR-326	0.615	TargetScan Human	Moderate (predicted)	STAT1	STAT1	-0.586	transcription regulator	Activation of IRF by Cytosolic Pattern Recognition Receptors,CNTF Signaling,Colorectal Cancer Metastasis Signaling,Dendritic Cell Maturation,EGF Signaling,ERK/MAPK Signaling,FLT3 Signaling in Hematopoietic Progenitor Cells,Glucocorticoid Receptor Signaling,GM-CSF Signaling,Growth Hormone Signaling,Hepatic Fibrosis / Hepatic Stellate Cell Activation,IL-12 Signaling and Production in Macrophages,IL…
hsa-miR-96-5p	-0.825	TargetScan Human	Moderate (predicted)	TBX5	TBX5	0.722	transcription regulator	Factors Promoting Cardiogenesis in Vertebrates
hsa-miR-20b-5p	-0.868	TargetScan Human	Moderate (predicted)	TCF7L1	TCF7L1	0.56	transcription regulator	Acute Myeloid Leukemia Signaling,Basal Cell Carcinoma Signaling,BEX2 Signaling Pathway,Colorectal Cancer Metastasis Signaling,Endocannabinoid Cancer Inhibition Pathway,Epithelial Adherens Junction Signaling,Factors Promoting Cardiogenesis in Vertebrates,Hepatic Fibrosis Signaling Pathway,HOTAIR Regulatory Pathway,Human Embryonic Stem Cell Pluripotency,Mouse Embryonic Stem Cell Pluripotency,Osteoa…
hsa-miR-424-5p	0.884	TargetScan Human	High (predicted)	TFCP2L1	TFCP2L1	-0.552	transcription regulator
hsa-miR-3065-3p	1.028	TargetScan Human	Moderate (predicted)	TFCP2L1	TFCP2L1	-0.552	transcription regulator
hsa-miR-423-5p	0.595	TargetScan Human	Moderate (predicted)	TFCP2L1	TFCP2L1	-0.552	transcription regulator
hsa-miR-20b-5p	-0.868	TargetScan Human	Moderate (predicted)	TGFB1I1	TGFB1I1	0.736	transcription regulator	Androgen Signaling,ILK Signaling
hsa-miR-29c-3p	-0.538	TargetScan Human	Moderate (predicted)	THAP8	THAP8	0.679	other
hsa-miR-3184-3p	0.595	TargetScan Human	Moderate (predicted)	THBS2	THBS2	-0.63	other	Inhibition of Matrix Metalloproteases,Synaptogenesis Signaling Pathway
hsa-miR-495-3p	0.737	TargetScan Human	Moderate (predicted)	THBS2	THBS2	-0.63	other	Inhibition of Matrix Metalloproteases,Synaptogenesis Signaling Pathway
hsa-miR-424-5p	0.884	TargetScan Human	Moderate (predicted)	TM6SF1	TM6SF1	-0.54	other
hsa-miR-495-3p	0.737	TargetScan Human	Moderate (predicted)	TM6SF1	TM6SF1	-0.54	other
hsa-miR-424-5p	0.884	TargetScan Human	Moderate (predicted)	TMEM154	TMEM154	-0.546	other
hsa-miR-193b-3p	0.851	TargetScan Human	Moderate (predicted)	TMEM30B	TMEM30B	-0.503	transporter
hsa-miR-200b-5p	-0.858	TargetScan Human	Moderate (predicted)	TMSB10	TMSB10/TMSB4X	0.569	other	Actin Cytoskeleton Signaling,ILK Signaling
hsa-miR-34a-5p	-0.614	TargetScan Human	Moderate (predicted)	TMSB10	TMSB10/TMSB4X	0.569	other	Actin Cytoskeleton Signaling,ILK Signaling
hsa-miR-96-5p	-0.825	TargetScan Human	Moderate (predicted)	TMSB10	TMSB10/TMSB4X	0.569	other	Actin Cytoskeleton Signaling,ILK Signaling
hsa-miR-126-5p	-0.701	TargetScan Human	High (predicted)	TNFAIP8L3	TNFAIP8L3	0.59	transporter
hsa-miR-145-5p	0.98	TargetScan Human	Moderate (predicted)	TNFSF15	TNFSF15	-0.547	cytokine	Cardiac Hypertrophy Signaling (Enhanced),Death Receptor Signaling,Hepatic Cholestasis,HMGB1 Signaling,Inhibition of ARE-Mediated mRNA Degradation Pathway,Role of Pattern Recognition Receptors in Recognition of Bacteria and Viruses,Systemic Lupus Erythematosus In B Cell Signaling Pathway
hsa-miR-204-5p	0.681	TargetScan Human	Moderate (predicted)	TNFSF15	TNFSF15	-0.547	cytokine	Cardiac Hypertrophy Signaling (Enhanced),Death Receptor Signaling,Hepatic Cholestasis,HMGB1 Signaling,Inhibition of ARE-Mediated mRNA Degradation Pathway,Role of Pattern Recognition Receptors in Recognition of Bacteria and Viruses,Systemic Lupus Erythematosus In B Cell Signaling Pathway
hsa-miR-326	0.615	TargetScan Human	High (predicted)	TNFSF15	TNFSF15	-0.547	cytokine	Cardiac Hypertrophy Signaling (Enhanced),Death Receptor Signaling,Hepatic Cholestasis,HMGB1 Signaling,Inhibition of ARE-Mediated mRNA Degradation Pathway,Role of Pattern Recognition Receptors in Recognition of Bacteria and Viruses,Systemic Lupus Erythematosus In B Cell Signaling Pathway
hsa-miR-450a-5p	0.549	TargetScan Human	Moderate (predicted)	TNFSF15	TNFSF15	-0.547	cytokine	Cardiac Hypertrophy Signaling (Enhanced),Death Receptor Signaling,Hepatic Cholestasis,HMGB1 Signaling,Inhibition of ARE-Mediated mRNA Degradation Pathway,Role of Pattern Recognition Receptors in Recognition of Bacteria and Viruses,Systemic Lupus Erythematosus In B Cell Signaling Pathway
hsa-miR-34a-5p	-0.614	TargetScan Human	High (predicted)	TPPP	TPPP	1.379	other
hsa-miR-141-3p	-0.653	TargetScan Human	Moderate (predicted)	TRMT112	TRMT112	0.583	enzyme
hsa-miR-34a-5p	-0.614	TargetScan Human	Moderate (predicted)	TRMT61A	TRMT61A	0.571	enzyme
hsa-miR-34a-5p	-0.614	TargetScan Human	Moderate (predicted)	TRPC3	TRPC3	0.684	ion channel	Calcium Signaling
hsa-miR-141-3p	-0.653	TargetScan Human	Moderate (predicted)	TSPAN4	TSPAN4	0.763	other	Integrin Signaling
hsa-miR-20b-5p	-0.868	TargetScan Human	Moderate (predicted)	TSPAN4	TSPAN4	0.763	other	Integrin Signaling
hsa-miR-29c-3p	-0.538	TargetScan Human	Moderate (predicted)	TSPAN4	TSPAN4	0.763	other	Integrin Signaling
hsa-miR-96-5p	-0.825	TargetScan Human	Moderate (predicted)	TSPAN4	TSPAN4	0.763	other	Integrin Signaling
hsa-miR-34a-5p	-0.614	TargetScan Human	High (predicted)	TSSC4	TSSC4	0.633	other
hsa-miR-96-5p	-0.825	TargetScan Human	High (predicted)	TWIST1	TWIST1	0.905	transcription regulator	Endocannabinoid Cancer Inhibition Pathway,HOTAIR Regulatory Pathway,Regulation of the Epithelial-Mesenchymal Transition Pathway
hsa-miR-146a-5p	-0.718	TargetScan Human	Moderate (predicted)	UBXN1	UBXN1	0.541	other
hsa-miR-326	0.615	TargetScan Human	Moderate (predicted)	UGT1A6	UGT1A6	-0.981	enzyme	Melatonin Degradation I,Nicotine Degradation II,Nicotine Degradation III,Serotonin Degradation,Superpathway of Melatonin Degradation,Thyroid Hormone Metabolism II (via Conjugation and/or Degradation),Xenobiotic Metabolism CAR Signaling Pathway,Xenobiotic Metabolism General Signaling Pathway,Xenobiotic Metabolism PXR Signaling Pathway,Xenobiotic Metabolism Signaling
hsa-miR-193b-3p	0.851	TargetScan Human	High (predicted)	USP53	USP53	-0.62	enzyme	Protein Ubiquitination Pathway
hsa-miR-96-5p	-0.825	TargetScan Human	High (predicted)	VAT1L	VAT1L	0.94	enzyme
hsa-miR-154-5p	0.551	TargetScan Human	Moderate (predicted)	VGLL3	VGLL3	-0.77	other
hsa-miR-204-5p	0.681	TargetScan Human	Moderate (predicted)	VGLL3	VGLL3	-0.77	other
hsa-miR-20b-5p	-0.868	miRecords	Experimentally Observed	VIM	VIM	0.518	other	14-3-3-mediated Signaling,Endocannabinoid Cancer Inhibition Pathway,HOTAIR Regulatory Pathway,ILK Signaling,Signaling by Rho Family GTPases
hsa-miR-1249	1.164	TargetScan Human	Moderate (predicted)	WDFY4	WDFY4	-0.721	other
hsa-miR-424-5p	0.884	TargetScan Human	Moderate (predicted)	WDFY4	WDFY4	-0.721	other
hsa-miR-423-5p	0.595	TargetScan Human	Moderate (predicted)	WDFY4	WDFY4	-0.721	other
hsa-miR-7704	0.789	TargetScan Human	Moderate (predicted)	WDFY4	WDFY4	-0.721	other
hsa-miR-20b-5p	-0.868	TargetScan Human	Moderate (predicted)	WFS1	WFS1	0.54	enzyme
hsa-miR-34a-5p	-0.614	TargetScan Human	Moderate (predicted)	WNK2	WNK2	0.655	kinase
hsa-miR-96-5p	-0.825	TargetScan Human	Moderate (predicted)	WNK2	WNK2	0.655	kinase
hsa-miR-98-3p	-0.523	TargetScan Human	Moderate (predicted)	WNT5B	WNT5B	0.586	other	Axonal Guidance Signaling,Basal Cell Carcinoma Signaling,Cardiac Hypertrophy Signaling (Enhanced),Colorectal Cancer Metastasis Signaling,Factors Promoting Cardiogenesis in Vertebrates,Glioblastoma Multiforme Signaling,Hepatic Fibrosis Signaling Pathway,HOTAIR Regulatory Pathway,Human Embryonic Stem Cell Pluripotency,Molecular Mechanisms of Cancer,Ovarian Cancer Signaling,PCP pathway,Regulation of…
hsa-miR-29c-3p	-0.538	TargetScan Human	Moderate (predicted)	WNT5B	WNT5B	0.586	other	Axonal Guidance Signaling,Basal Cell Carcinoma Signaling,Cardiac Hypertrophy Signaling (Enhanced),Colorectal Cancer Metastasis Signaling,Factors Promoting Cardiogenesis in Vertebrates,Glioblastoma Multiforme Signaling,Hepatic Fibrosis Signaling Pathway,HOTAIR Regulatory Pathway,Human Embryonic Stem Cell Pluripotency,Molecular Mechanisms of Cancer,Ovarian Cancer Signaling,PCP pathway,Regulation of…
hsa-miR-34a-5p	-0.614	TargetScan Human	Moderate (predicted)	YDJC	YDJC	0.702	other
hsa-miR-424-5p	0.884	TargetScan Human	Moderate (predicted)	ZBTB10	ZBTB10	-0.642	other
hsa-miR-424-5p	0.884	TargetScan Human	Moderate (predicted)	ZBTB44	ZBTB44	-0.605	other
hsa-miR-3184-3p	0.595	TargetScan Human	Moderate (predicted)	ZBTB44	ZBTB44	-0.605	other
hsa-miR-133b	1.108	TargetScan Human	Moderate (predicted)	ZDHHC2	ZDHHC2	-0.505	enzyme
hsa-miR-424-5p	0.884	TargetScan Human	High (predicted)	ZDHHC23	ZDHHC23	-0.606	other
hsa-miR-3184-3p	0.595	TargetScan Human	Moderate (predicted)	ZDHHC23	ZDHHC23	-0.606	other
hsa-miR-423-5p	0.595	TargetScan Human	Moderate (predicted)	ZDHHC23	ZDHHC23	-0.606	other
hsa-miR-652-5p	0.627	TargetScan Human	Moderate (predicted)	ZKSCAN1	ZKSCAN1	-0.926	transcription regulator
hsa-miR-29c-3p	-0.538	TargetScan Human	Moderate (predicted)	ZNF438	ZNF438	0.566	transcription regulator
hsa-miR-20b-5p	-0.868	TargetScan Human	Moderate (predicted)	ZNF671	ZNF671	0.52	transcription regulator
hsa-miR-34a-5p	-0.614	TargetScan Human	Moderate (predicted)	ZNHIT1	ZNHIT1	0.597	other
