# Supplementary material for: Integrated mRNA-miRNA transcriptome analysis of bladder biopsies from patients with bladder pain syndrome identifies signaling alterations contributing to the disease pathogenesis
Source: BMC Urol. 2021 Dec 7;21:172. doi: 10.1186/s12894-021-00934-0 (PMC8653529; doi:10.1186/s12894-021-00934-0)
Supplement: Supplementary file 7 — Additional file 7. All data on miRNAs, detected in the profiling using NanoString nCounter Human miRNA Expression Assay kit [file 12894_2021_934_MOESM7_ESM.xlsx]

## Sheet: NanoString
MicroRNA	logConc	logFC	pVal.Cmn	adj.pVal.Cmn	pVal.Tgw	adj.pVal.Tgw	Cmn.Disp	Tgw.Disp	UpDown.Cmn	UpDown.Tgw	C1	C2	C3	C4	C5	C6	C7	P1	P2	P3	P4	P5	P6	P7	P8	P9	P10	P11	P12	P13	P14	P15	P16
hsa-miR-203a-3p	-1.73083	8.35293	6.00848e-13	4.79476e-10	0.000320291	0.127796	0.133164	0.589566	-1	0	24.8899	51.4279	36.0788	22.3975	52.6869	25.3239	493.888	37.8571	32.8165	19.9686	23.5162	35.9458	133.219	23.2345	37.9893	7.46935	18.572	14.3184	16.63	31.0212	24.4479	7.81435	20.4522
hsa-miR-205-5p	-1.26502	13.3298	3.04735e-08	9.12618e-06	0.000992758	0.194241	0.133164	0.38117	-1	0	1091.93	3074.86	2035.18	934.905	3284.78	3063.72	6553.23	2680.3	1971.86	752.269	795.416	891.959	2006.75	1374.01	854.935	252.115	1868.02	1976.02	270.592	392.449	666.68	925.601	1378.04
hsa-miR-200c-3p	-1.27024	11.0074	3.4309e-08	9.12618e-06	0.00109505	0.194241	0.133164	0.389476	-1	0	211.67	705.131	416.857	218.577	655.607	691.755	1096.83	514.403	463.591	148.398	141.377	180.972	583.841	326.279	181.3	41.7838	326.448	274.949	50.8658	91.9686	111.969	170.558	175.725
hsa-miR-135b-5p	-1.18033	8.04628	1.92922e-06	0.00038488	0.0141062	0.566632	0.133164	0.572204	-1	0	26.0915	51.2127	27.9733	60.4444	51.5273	37.6128	222.068	5.40366	9.98787	6.75847	11.6418	18.0537	74.4728	27.5092	62.2574	15.5087	28.7161	35.9654	3.17613	120.008	11.2056	13.2517	37.7819
hsa-miR-200b-3p	-1.0666	11.4062	3.73928e-06	0.000596788	0.00566762	0.561752	0.133164	0.380776	-1	0	317.814	779.733	542.653	288.225	781.496	949.059	1254.05	551.74	514.545	175.451	254.811	359.713	1064.76	564.162	234.028	52.7201	386.611	402.611	103.72	162.907	135.503	189.178	206.38
hsa-miR-135a-5p	-1.03637	8.57302	1.82011e-05	0.00242075	0.0182923	0.566632	0.133164	0.486075	-1	0	64.2844	131.533	51.0205	55.9452	35.2045	96.1211	229.826	217.586	57.5492	13.7446	12.5211	39.1788	49.1599	30.0259	76.0382	8.90002	58.3663	43.6739	13.542	13.0799	28.1815	18.732	58.2111
hsa-miR-122-5p	-1.06117	7.68232	2.50687e-05	0.00285783	0.11969	0.83026	0.133164	1.27788	-1	0	83.8277	41.9866	49.6564	54.5371	43.8306	51.8313	28.9077	150.266	43.0701	44.899	21.7366	1.15375	0.591724	0.167302	0.801035	1.9562	26.0058	26.1762	4.20984	0.696863	0.844911	1.24534	61.1864
hsa-miR-133a-3p	1.035	10.5829	5.99109e-05	0.00597611	0.0469021	0.566632	0.133164	0.532198	1	0	131.896	55.4451	269.603	110.433	240.577	145.123	63.7914	227.905	212.793	183.35	784.368	264.53	116.627	1001.45	361.862	71.816	83.9872	64.5864	523.293	98.159	616.163	90.8894	58.2759
hsa-let-7f-5p	-0.899544	10.0969	0.000125448	0.011123	0.0470932	0.566632	0.133164	0.525129	-1	0	106.726	347.13	186.009	189.404	265.989	356.294	399.85	63.6724	24.0204	7.59908	330.677	117.478	155.94	477.374	232.437	59.3898	280.148	73.2592	175.129	112.487	34.7208	42.8057	80.7328
hsa-miR-4454+hsa-miR-7975	0.958875	18.7112	0.000145593	0.0116183	0.0359862	0.566632	0.133164	0.423269	1	0	93274.6	27832.7	44447.1	25324	27789.2	60270.6	20811.2	62843.6	174496	159537	60380.3	115563	164506	67514.1	49017	8548.69	13638.8	65049.6	66485.3	85983.5	158367	54266	25572.2
hsa-miR-143-3p	0.89065	13.2736	0.000414787	0.0300909	0.18096	0.84342	0.133164	0.854984	1	0	932.836	585.665	1652.58	860.37	1336.38	1380.67	429.177	669.061	874.139	643.809	5495.08	1587.05	1347.85	8237.48	2683.6	145.586	354.895	44.9312	3612.88	1063.54	3309.53	229.681	113.438
hsa-miR-539-5p	0.938242	8.27462	0.00072722	0.0483601	0.0200863	0.566632	0.133164	0.297761	1	0	58.024	19.897	43.6546	11.8625	18.7116	38.6854	18.9611	50.7813	108.835	119.344	52.5786	85.6043	105.513	55.8668	36.9263	15.7255	16.2062	35.0342	39.4226	51.3644	91.4686	27.4635	23.5325
hsa-miR-193b-3p	0.963585	7.64182	0.000815614	0.0500661	0.0112286	0.566632	0.133164	0.252646	0	0	10.5392	13.2992	17.3538	16.3169	20.7753	39.7717	11.4823	34.4116	60.1391	53.4937	52.7415	44.4007	38.9965	58.6036	33.2869	8.85884	14.8071	9.98762	33.1786	33.649	70.8168	12.1811	18.4183
hsa-miR-630	1.21957	6.03679	0.000956389	0.0545142	0.00204485	0.271965	0.133164	0.17117	0	0	3.91087	7.56839	2.40641	5.75739	3.3236	4.71047	4.1278	5.55837	11.968	6.88991	8.10954	16.8553	9.26366	5.18188	7.34892	12.2119	6.75031	7.69795	7.28143	40.7328	12.2571	7.70888	5.13056
hsa-miR-200a-3p	-0.743398	11.101	0.00140131	0.0745494	0.0602485	0.665603	0.133164	0.398744	0	0	235.914	654.104	340.698	216.237	587.735	756.848	720.261	824.16	620.165	220.975	196.726	292.021	586.892	452.787	191.449	55.4455	315.105	409.1	64.34	84.8536	160.007	171.692	146.117
hsa-miR-10b-5p	-0.721688	10.4774	0.00207829	0.103655	0.0211104	0.566632	0.133164	0.243003	0	0	123.374	321.366	270.204	236.993	420.216	511.846	368.812	316.264	145.026	50.4154	211.375	185.167	312.988	387.81	261.961	124.742	292.45	83.1028	159.637	171.022	116.698	101.77	201.242
hsa-miR-493-3p	0.832088	8.33668	0.00246812	0.115856	0.0296186	0.566632	0.133164	0.271035	0	0	70.6126	19.9511	40.3114	25.6594	23.0755	32.9774	20.617	44.9695	121.663	112.263	53.4819	77.1794	100.347	46.0097	39.7077	19.7941	13.6212	56.7653	45.6325	44.2215	107.529	37.2636	24.554
hsa-miR-148a-3p	-0.691869	12.3851	0.00284108	0.125954	0.0196266	0.566632	0.133164	0.2202	0	0	566.017	1668.95	826.651	811.696	921.719	2096.99	1510.05	1199.82	959.048	282.022	569.577	739.555	1053.4	874.202	1020.75	307.98	1144.03	725.698	412.558	956.571	506.601	549.722	586.381
hsa-let-7a-5p	-0.662185	15.0982	0.00416941	0.175115	0.0897486	0.780657	0.133164	0.388833	0	0	3330.95	9280.74	6017.46	6863.62	7886.43	11872.3	9284.25	5222.58	1911.1	578.239	10424.9	5208.58	5982.72	13266.5	8501.31	1662.81	7291.86	3001.07	5498.28	3682.11	2694.3	1614.12	2229.04
hsa-miR-10a-5p	-0.650012	9.30515	0.00649776	0.259261	0.0385217	0.566632	0.133164	0.240727	0	0	68.2681	160.51	100.574	93.0596	148.842	250.855	138.997	131.578	81.1178	33.8493	113.479	94.1527	106.863	250.843	103.68	34.8016	82.1278	67.7325	79.8194	45.0308	59.2663	42.7651	70.5017
hsa-miR-16-5p	-0.613539	11.3459	0.00850921	0.32335	0.124839	0.837155	0.133164	0.407266	0	0	267.898	611.258	358.034	607.145	521.053	828.461	755.988	356.83	107.475	37.2941	390.066	248.701	476.324	1084.38	682.224	149.56	425.677	135.497	419.741	686.479	163.761	104.006	431.077
hsa-miR-223-3p	0.633589	12.5913	0.0111666	0.405044	0.224089	0.852213	0.133164	0.547303	0	0	683.324	687.189	272.723	581.768	1167.7	878.344	878.249	477.118	992.913	284.614	384.418	802.036	3763.43	1443.87	2186.85	174.282	574.791	249.012	464.394	3786.2	433.096	343.308	1898.98
hsa-miR-197-3p	-0.688775	7.00889	0.0130479	0.436681	0.00785893	0.566632	0.133164	0.109502	0	0	13.1656	33.7354	25.423	27.8502	36.0243	21.6413	26.6265	14.7076	5.57976	10.3682	11.7218	12.7316	8.28966	18.7376	22.2752	31.8477	31.7878	10.9897	24.826	10.5327	16.9528	15.3196	16.3463
hsa-miR-129-2-3p	-0.724119	6.44099	0.0136262	0.436681	0.000116768	0.0931811	0.133164	0.00208068	0	0	21.5895	23.2553	17.3254	14.0185	16.4377	17.9064	10.6534	11.5138	10.4101	6.89543	9.03789	8.49065	8.3989	11.0664	15.8148	12.1887	11.6674	9.83908	9.33866	15.1808	12.2613	9.8522	4.11123
hsa-miR-378i	0.633711	9.66967	0.0136805	0.436681	0.111453	0.815962	0.133164	0.32167	0	0	54.1351	63.0577	95.819	72.122	122.506	150.901	110.783	94.9371	166.217	188.88	301.529	128.052	178.875	403.975	146.193	41.7306	57.8683	63.4581	165.818	84.9318	255.375	46.0831	50.0985
hsa-miR-574-5p	0.646586	8.20724	0.018169	0.554015	0.089098	0.780657	0.133164	0.27756	0	0	32.0475	32.7057	39.1793	23.37	31.7658	59.5142	16.4033	44.1947	55.9048	37.4562	25.2535	49.7415	25.1782	48.921	96.4524	33.2047	35.4795	21.9789	32.1745	38.902	198.404	72.0097	25.5717
hsa-miR-146b-5p	-0.618861	7.43343	0.0187449	0.554015	0.18418	0.84342	0.133164	0.49292	0	0	29.5823	14.8473	16.39	35.9926	10.0215	28.2331	109.483	9.57772	4.75976	6.78102	8.0165	14.8692	26.3183	22.0334	57.7322	11.3936	13.3586	12.1172	9.3816	97.8999	11.2234	15.3841	44.8853
hsa-miR-7-5p	-0.62003	7.11319	0.0219689	0.626112	0.0176865	0.566632	0.133164	0.120895	0	0	19.4406	33.7917	9.48656	18.7295	26.2923	20.687	64.8295	27.3201	16.3048	13.0109	21.8157	10.641	22.9791	20.8173	17.5703	8.64329	14.4952	17.4749	18.6556	25.8344	20.7375	15.3404	15.333
hsa-miR-302b-3p	-0.678285	6.40757	0.0230683	0.634775	0.00121705	0.194241	0.133164	0.0230692	0	0	20.3249	23.207	16.1792	18.5363	12.1076	10.3112	14.9298	10.6672	8.84555	10.4834	5.35044	13.7151	5.78897	3.75351	9.23194	14.7048	11.657	17.3221	10.3664	8.82222	13.2179	7.70236	13.2676
hsa-miR-302d-3p	1.33975	4.72388	0.0251155	0.668073	0.154435	0.84342	0.133164	0.807055	0	0	1.28423	1.30879	1.16365	1.17032	1.10243	0.934027	0.799641	32.0664	0.557121	0.788478	0.845535	1.09268	0.74196	0.454359	0.876461	1.54027	1.45358	1.14453	1.05854	0.810113	0.90406	1.14678	1.03474
hsa-miR-1247-5p	-0.569618	7.92481	0.0282172	0.726365	0.114868	0.825809	0.133164	0.280689	0	0	17.1327	53.5022	32.4903	77.483	54.7043	63.1888	47.4079	27.7902	22.8437	12.0207	25.3268	18.0626	11.5989	58.0476	38.8971	78.8952	95.6987	16.4981	38.3342	16.6806	17.8154	32.7932	24.5349
hsa-miR-98-5p	-0.512251	10.2002	0.029938	0.74658	0.126401	0.840415	0.133164	0.27954	0	0	128.391	232.587	187.13	231.071	282.353	344.058	295.608	248.874	85.25	43.4249	319.613	204.159	257.007	384.714	241.625	43.115	165.438	103.792	167.907	154.191	113.885	64.6483	126.691
hsa-miR-199b-5p	-0.493081	12.8132	0.0339875	0.82188	0.144409	0.840415	0.133164	0.287601	0	0	819.29	1294.67	1104.81	1583.51	1257.73	3097.89	1251.76	1265.15	586.644	164.005	1309.03	980.796	1173.53	1967.27	1932.36	728.335	1778.02	331.934	1334.89	1176.33	736.395	730.033	711.017
hsa-miR-518b	-0.538994	7.62602	0.036905	0.866181	0.0330402	0.566632	0.133164	0.126193	0	0	35.9214	58.3209	38.1191	33.7496	27.4552	45.2577	36.5737	27.0584	14.5686	17.346	26.2909	26.4586	29.6866	51.2796	36.1591	19.4252	48.7454	18.6352	30.0477	31.9642	20.6761	11.0682	22.4858
hsa-miR-515-5p	0.659344	6.57956	0.0381127	0.868969	0.0032669	0.372426	0.133164	0.0268614	0	0	12.6466	6.73664	7.02284	11.5621	13.0743	8.46066	9.11781	8.83195	18.7415	16.6161	13.57	14.8236	16.0995	10.7934	12.918	24.0887	23.0838	14.2129	5.23405	16.8572	19.814	18.5382	15.3256
hsa-miR-145-5p	0.506275	15.223	0.0409552	0.90784	0.363162	0.928787	0.133164	0.615312	0	0	4549.83	3883.74	6902.43	3732.6	7140.86	5687.35	2331.14	3196.7	2470.56	2042.93	22965.2	6125.91	3358.33	27473.7	10087.3	2049.33	3339.42	1128.56	12392.5	2022.58	9881.09	1785.69	799.914
hsa-miR-503-5p	0.549516	8.23059	0.0424157	0.914804	0.0470239	0.566632	0.133164	0.13984	0	0	28.3436	27.6614	30.0989	39.4381	50.2375	43.3827	32.3975	40.0495	76.3643	45.3771	79.9849	39.197	109.893	56.6624	44.3728	26.4918	30.3485	56.73	40.4502	41.5777	52.734	45.939	55.1616
hsa-miR-571	-0.663383	5.83874	0.0472914	0.964478	0.0246772	0.566632	0.133164	0.0608263	0	0	10.2542	9.22659	9.27486	11.5753	9.86485	5.60017	15.1591	7.42149	1.19624	10.6341	7.27216	7.39495	4.13874	2.4508	3.64625	14.2221	11.325	5.4844	3.13931	8.02094	7.54814	3.35019	6.13236
hsa-miR-432-5p	-0.605978	6.13559	0.0493538	0.964478	0.012415	0.566632	0.133164	0.043029	0	0	11.5971	11.8337	10.4637	17.2913	16.3632	12.2405	9.88853	14.2026	3.44663	6.04194	7.22496	8.46761	18.1808	7.50634	9.26315	8.23647	9.09193	9.7982	1.0807	11.6055	4.65878	6.59989	8.17506
hsa-miR-548al	-0.652475	5.91247	0.0493728	0.964478	0.00633555	0.561752	0.133164	0.0061744	0	0	9.07082	10.4938	14.8862	16.0858	6.64664	9.40336	9.08547	5.67587	6.67461	3.38596	4.47557	7.40223	5.882	2.43071	3.64053	6.85698	11.3746	8.69259	8.2805	8.00454	8.49727	8.70335	10.1973
hsa-miR-3140-3p	0.954427	5.16366	0.0495534	0.964478	0.0175792	0.566632	0.133164	0.00755067	0	0	2.56111	1.41791	4.49745	1.22867	2.20152	1.87068	2.494	7.54517	6.05975	6.1699	3.59285	5.2833	3.31871	4.06393	2.73088	7.85578	5.18568	3.3146	2.09941	4.41563	2.79102	8.62705	1.04048
hsa-miR-708-5p	0.710045	6.03129	0.0525455	0.977689	0.0231775	0.566632	0.133164	0.070932	0	0	11.1303	1.59521	6.90416	4.71229	6.56289	6.60039	4.92955	19.2501	19.1646	8.69436	7.19691	11.6229	11.0363	5.20824	5.48171	7.06285	9.19076	7.68832	8.30705	16.1061	10.359	4.46998	8.18204
hsa-miR-610	0.622176	6.60617	0.0538858	0.977689	0.023577	0.566632	0.133164	0.0799699	0	0	13.8799	10.4614	8.15541	9.32993	3.3986	18.0036	8.24233	19.7947	24.1905	19.2887	16.3282	13.777	23.9248	5.76351	10.1101	9.89396	19.3848	18.5187	6.26774	15.9492	25.5206	12.0791	11.2533
hsa-let-7g-5p	-0.448039	13.2309	0.0539077	0.977689	0.165755	0.84342	0.133164	0.263108	0	0	1012.51	1887.6	1474.18	1796.05	2016.21	3065.72	2391.5	1521.02	1209.68	492.624	2536.54	1701.24	1933.68	3227.76	1971.08	413.232	1531.35	882.948	1377.43	1633.74	1159.27	581.499	685.49
hsa-miR-92a-3p	-0.496246	7.41337	0.0590467	1	0.0360086	0.566632	0.133164	0.10036	0	0	23.2832	39.0413	25.5074	23.3645	36.1017	39.6117	43.438	26.303	22.2958	12.9557	32.7596	25.3828	32.3597	34.2424	20.3247	15.3696	29.7395	20.7689	23.8389	27.5288	25.4377	7.79632	15.344
hsa-miR-378g	0.487487	9.20101	0.0595352	1	0.221222	0.848728	0.133164	0.320581	0	0	52.7371	34.4649	91.082	59.3272	84.2475	103.739	94.1995	68.6992	103.523	116.27	237.213	95.2431	111.014	247.44	103.63	11.6987	33.1535	61.2361	120.21	71.6757	182.864	36.239	65.4058
hsa-miR-1268a	-0.512497	6.89529	0.0612498	1	0.0150471	0.566632	0.133164	0.04912	0	0	23.0354	29.786	28.7473	19.8013	18.6587	17.869	19.91	12.1928	24.9762	13.0456	19.0932	20.0656	9.16065	27.553	11.9806	8.58311	11.9153	10.9841	21.7316	11.4403	16.9585	16.3887	14.3081
hsa-miR-28-5p	0.466359	11.7896	0.0613437	1	0.261159	0.875527	0.133164	0.35581	0	0	308.685	285.18	664.62	507.288	572.385	589.05	297.77	325.391	531.742	645.816	1430.07	852.685	984.001	1391.93	662.548	168.781	258.422	164.98	894.389	603.626	909.838	185.959	171.666
hsa-miR-328-3p	0.612185	6.62223	0.0622525	1	0.0100152	0.566632	0.133164	0.0360878	0	0	10.2669	17.8163	11.5203	5.9483	10.9432	8.45439	8.23696	19.7884	15.6095	19.2845	19.089	22.1634	21.306	18.0307	14.7856	5.95171	19.3939	10.9863	13.4904	6.04564	18.858	14.2373	15.327
hsa-miR-320b	0.625726	6.47111	0.0635168	1	0.0171785	0.566632	0.133164	0.0523117	0	0	17.3853	5.46797	8.12655	11.5363	8.77228	6.56075	6.5527	7.17579	23.5242	21.1246	12.6681	18.9993	16.1384	13.0307	8.25313	8.53335	10.6126	18.4894	14.5111	8.75775	19.8318	15.2881	9.21243
hsa-miR-4707-5p	0.689877	5.99102	0.0675193	1	0.0242924	0.566632	0.133164	0.0422182	0	0	6.38643	11.299	9.10565	5.82241	5.49148	0.881755	3.20177	7.28111	10.4574	6.9108	9.05215	9.52803	11.0513	7.42444	5.48553	9.59312	17.692	10.8948	7.27542	7.02142	8.45681	18.3907	8.18053
hsa-miR-107	-0.437922	9.26055	0.0696505	1	0.12137	0.83026	0.133164	0.188825	0	0	79.6606	112.443	93.6289	88.3906	147.703	154.604	174.218	120.805	48.788	29.4654	102.541	73.0432	121.341	175.078	146.372	49.6933	113.041	75.3526	76.7169	99.3125	82.8553	43.8581	76.6277
hsa-miR-1289	-0.606067	5.78532	0.0710558	1	0.0159587	0.566632	0.133164	0.00208068	0	0	11.4215	14.0789	8.13612	10.4293	8.77868	7.51057	6.54311	7.432	4.32495	6.10407	6.34599	6.35049	5.02421	4.68304	3.64865	4.29241	6.51226	8.67425	7.24758	6.19582	6.59393	7.62049	8.16223
hsa-miR-299-5p	-0.441657	8.27121	0.0778232	1	0.0687693	0.685974	0.133164	0.123617	0	0	48.8097	54.9745	45.1507	78.7877	56.9428	95.296	41.4419	49.2733	31.7953	19.019	41.7017	39.1721	53.4694	46.2741	70.4708	54.3892	49.3991	39.3245	53.872	38.9506	28.186	51.3174	42.9086
hsa-miR-190a-5p	-0.442213	8.13804	0.0794608	1	0.184983	0.84342	0.133164	0.254357	0	0	34.8706	54.8859	40.5362	35.0154	66.7076	96.2755	54.0829	50.1729	17.4658	5.86804	60.0138	60.2156	46.6658	86.1499	61.1966	33.0031	48.0221	27.3737	53.8573	16.6547	40.4921	20.8921	15.3596
hsa-miR-940	0.53539	6.81188	0.0842359	1	0.0666282	0.679377	0.133164	0.111362	0	0	16.4548	8.08932	8.20598	11.6503	9.90345	23.6857	9.8935	16.3425	26.372	18.3423	13.5383	25.3357	12.5778	34.6226	25.0544	8.64974	10.7327	6.67972	14.532	20.4136	32.1422	11.0222	14.3151
hsa-miR-517b-3p	-0.599419	5.59722	0.0852695	1	0.0282803	0.566632	0.133164	0.00208068	0	0	10.1176	9.09147	10.3145	7.01498	6.60506	5.61896	7.4561	1.46696	3.58666	2.52391	9.18056	5.29396	8.62565	5.52612	5.55285	4.22495	8.81539	4.39369	4.15948	3.48245	7.57126	6.5288	3.07839
hsa-miR-552-3p	-0.542425	5.87592	0.0864915	1	0.0422439	0.566632	0.133164	0.0427424	0	0	11.4538	7.98381	13.7382	11.5694	7.71281	9.41209	8.24919	9.98879	7.4738	7.89069	5.40208	11.5666	5.00223	6.88396	6.46429	4.33113	1.60956	3.35111	5.19956	1.64564	8.49712	15.0847	8.16651
hsa-let-7e-5p	-0.401458	10.4662	0.0881372	1	0.208288	0.843579	0.133164	0.253925	0	0	141.203	310.787	272.439	245.043	339.251	395.891	248.797	250.324	171.903	98.5312	423.984	204.208	252.585	488.357	278.61	58.1342	204.508	124.532	255.974	124.825	259.972	97.4138	83.8072
hsa-miR-3192-5p	0.668653	5.61213	0.0882916	1	0.0270081	0.566632	0.133164	0.0110279	0	0	2.70173	5.17013	2.39955	4.64055	3.31831	4.71489	6.78884	9.11921	5.87251	9.69996	8.18831	6.3606	8.52773	9.90431	6.46309	8.11409	2.87692	5.49466	12.3842	6.17503	3.71994	3.35746	3.08425
hsa-miR-15b-5p	-0.39833	11.3328	0.0887702	1	0.229924	0.853391	0.133164	0.27669	0	0	304.908	440.382	337.244	578.086	447.731	668.218	792.758	629.663	239.536	143.944	369.168	237.074	453.377	865.918	685.901	180.918	411.455	120.23	459.118	612.773	220.286	134.592	424.954
hsa-miR-1323	0.514903	6.89059	0.0889326	1	0.0170415	0.566632	0.133164	0.0380775	0	0	22.5812	13.1107	12.7314	9.40831	6.67401	16.9948	13.297	21.3655	16.2602	21.8819	18.1182	13.8007	15.1522	12.8258	25.0389	17.8589	19.5522	29.3384	21.7561	14.9938	14.0814	26.1426	22.4663
hsa-miR-3613-5p	-0.581179	5.82926	0.089636	1	0.0165951	0.566632	0.133164	0.00208068	0	0	9.02072	11.6569	10.3805	11.5595	9.85667	9.41523	6.53641	5.6915	5.90076	8.81208	2.63352	5.3117	6.77869	2.44632	5.52785	11.7816	7.7393	10.808	7.25048	4.36354	4.67807	10.8205	4.10017
hsa-miR-429	-0.44414	7.27404	0.0914122	1	0.159797	0.84342	0.133164	0.21311	0	0	28.1959	40.1619	16.3501	11.8577	24.1341	47.2298	35.0509	38.1535	39.3802	18.2934	15.3453	18.0149	49.7722	19.221	16.6064	6.03682	24.6391	35.835	12.4777	12.2802	14.0711	12.1255	7.1844
hsa-miR-3614-3p	0.601207	6.08487	0.094241	1	0.0136993	0.566632	0.133164	0.00208068	0	0	8.82861	11.3958	5.81951	2.47637	7.64784	4.67831	6.64068	14.9397	10.4158	9.58415	5.34972	8.4897	9.2754	11.8151	9.23101	10.9116	14.1059	8.76539	9.338	10.636	9.40221	16.2754	6.14777
hsa-miR-942-5p	0.535221	6.63282	0.0947881	1	0.0209213	0.566632	0.133164	0.0390493	0	0	11.5083	11.7353	8.17265	13.8494	5.56917	12.2618	13.3902	13.8744	16.3882	15.716	20.0115	22.1629	16.9587	13.6729	24.1573	13.8033	4.34555	23.8931	16.5822	12.3388	11.2559	19.6207	9.21618
hsa-miR-219a-2-3p	0.584422	6.13579	0.0951197	1	0.0308842	0.566632	0.133164	0.0421182	0	0	8.85747	4.1414	9.16595	8.10039	5.51651	4.67428	9.23794	7.24864	7.2572	12.2651	8.10909	7.4466	17.1509	16.2356	10.1641	19.7974	5.50468	7.69835	11.3988	8.81203	15.1186	12.0033	5.13063
hsa-miR-5196-3p+hsa-miR-6732-3p	-0.458757	6.91925	0.10191	1	0.0448379	0.566632	0.133164	0.069426	0	0	19.3159	32.288	18.5511	19.7989	19.74	22.6145	24.1632	7.98279	8.64326	13.0374	20.0056	14.8294	18.6881	27.5067	23.214	11.2148	30.5466	14.2216	20.7054	10.5337	14.1028	16.396	8.19778
hsa-let-7c-5p	-0.37705	12.4406	0.105484	1	0.31548	0.88812	0.133164	0.362637	0	0	615.845	1050.3	651.242	1108.71	840.72	2227.11	1146.18	597.864	763.495	653.576	1602.28	1102.38	740.439	2196.83	1387.27	294.374	573.33	133.342	1097.54	787.999	1020.92	301.775	191.076
hsa-miR-371b-5p	-0.593423	5.63718	0.106489	1	0.0251949	0.566632	0.133164	0.00208068	0	0	6.52507	9.10995	6.9822	9.26321	9.82378	10.3917	5.718	6.61254	4.37314	5.22589	1.72696	5.29704	3.29027	2.50025	5.54848	7.95947	6.45102	11.8257	4.16112	2.56856	5.64949	6.5345	8.15634
hsa-miR-624-3p	-0.555908	5.72381	0.107195	1	0.0473059	0.566632	0.133164	0.0375318	0	0	7.76205	10.3681	8.11587	9.28356	6.61887	7.51814	11.7597	8.31538	4.33973	13.3954	1.72061	9.46714	6.80325	3.20919	2.71252	5.53291	4.06926	9.72785	5.19244	1.65702	8.51481	4.41454	6.12993
hsa-miR-136-5p	0.406538	10.0869	0.108475	1	0.163084	0.84342	0.133164	0.17639	0	0	131.894	159.28	109.796	150.913	78.9534	273.488	109.72	190.308	330.723	181.739	106.898	210.529	255.205	198.843	321.282	81.2472	160.37	99.4509	180.351	233.211	180.802	175.961	164.48
hsa-miR-31-5p	-0.426112	7.35439	0.108765	1	0.180958	0.84342	0.133164	0.211356	0	0	26.9871	27.5455	31.1706	19.9031	19.8016	47.2148	40.9499	24.639	34.6519	16.502	8.93014	19.0743	67.0599	14.8803	33.4102	12.7144	17.1473	21.8427	5.24423	18.5488	15.9596	12.134	39.7927
hsa-miR-664b-5p	-0.603248	5.42075	0.109365	1	0.0385338	0.566632	0.133164	0.00208068	0	0	10.0196	7.78644	4.70525	8.08603	7.64885	5.633	4.03781	6.68553	4.45173	6.18015	2.66758	6.3176	4.21394	2.56755	2.7342	6.61197	5.1681	7.55222	3.12578	0.783495	1.83947	4.37994	6.11929
hsa-miR-875-3p	0.529377	6.48769	0.109824	1	0.0798369	0.754362	0.133164	0.0983766	0	0	11.4402	9.20569	13.729	7.0651	12.0023	12.2784	3.11814	9.69994	10.244	12.1825	18.2016	15.858	10.9203	27.7175	20.4367	5.91081	8.11102	12.0432	24.8052	6.05983	21.7369	14.2122	7.17511
hsa-miR-214-3p	-0.414787	7.65237	0.112371	1	0.104286	0.802149	0.133164	0.125619	0	0	25.8663	34.0823	35.8225	40.6119	45.9171	57.5799	25.631	48.8027	20.6417	12.9222	30.8573	27.5186	15.9063	40.4282	40.8101	32.6487	33.717	17.5608	38.3123	27.4583	21.6166	29.5007	16.3706
hsa-miR-490-3p	0.487651	7.10322	0.112783	1	0.21998	0.848038	0.133164	0.24478	0	0	17.8622	23.1892	12.787	9.4514	25.043	18.8682	6.42616	34.7282	16.173	16.5026	42.8821	28.5283	15.966	44.4022	32.476	16.6686	5.70332	6.69614	41.3687	7.79653	33.0357	8.88008	9.22567
hsa-miR-146a-5p	-0.377398	9.59869	0.114249	1	0.322334	0.88812	0.133164	0.366559	0	0	87.3997	104.832	62.615	226.093	83.3295	160.215	326.224	122.258	74.1805	60.9777	85.1789	79.4149	98.1925	225.492	223.27	51.1687	53.9025	36.1949	59.1348	359.988	63.0105	52.6098	203.226
hsa-miR-99a-5p	-0.363862	11.9792	0.118937	1	0.424238	0.944733	0.133164	0.55234	0	0	339.579	667.688	549.616	813.819	811.079	1484.47	845.71	430.502	158.117	71.3731	1592.59	483.558	327.65	2020.4	1398.58	332.441	489.871	44.9444	929.611	544.212	594.243	189.235	181.88
hsa-miR-221-3p	-0.368248	9.4583	0.123423	1	0.26636	0.875527	0.133164	0.27255	0	0	107.691	117.727	123.57	123.126	194.689	160.239	122.286	96.7413	67.4782	28.5777	193.505	86.7955	322.405	171.233	120.326	60.6026	73.245	29.6505	138.843	84.1256	79.9993	52.5986	72.5526
hsa-miR-499a-3p	-0.487229	6.13845	0.124099	1	0.0482844	0.566632	0.133164	0.0459178	0	0	11.5692	25.3205	13.8165	11.6387	8.81995	7.4878	7.33627	9.02548	7.3537	9.63189	10.0001	12.645	3.21549	6.00639	11.1426	5.70971	9.11061	11.9399	7.26912	4.3228	11.3339	7.67656	12.2416
hsa-miR-2117	0.509216	6.3662	0.124554	1	0.0185504	0.566632	0.133164	0.00208068	0	0	7.77093	11.6004	7.00219	7.04406	8.76868	11.3359	9.14933	11.4256	19.6996	12.2106	18.2323	17.9342	14.4379	10.1842	12.9505	16.1932	9.31656	8.79909	8.32184	13.2973	10.3292	9.88859	11.2447
hsa-miR-32-5p	-0.361821	10.1255	0.126221	1	0.257805	0.875527	0.133164	0.253858	0	0	138.536	227.257	161.746	177.738	182.853	297.873	325.766	234.059	125.662	45.1752	142.358	125.957	295.289	323.515	261.097	55.3639	143.422	141.919	99.5489	318.619	110.115	71.1956	194.082
hsa-miR-6721-5p	-0.406715	7.34694	0.128143	1	0.0617226	0.665603	0.133164	0.0700991	0	0	36.9378	32.609	31.1638	32.4833	27.3975	23.5188	27.4089	12.9139	23.8544	24.4868	29.0955	16.9716	17.6891	21.3228	20.3297	37.5629	20.9255	32.6283	21.7724	23.9413	22.5966	20.7907	17.3814
hsa-miR-1291	0.502156	6.36591	0.130192	1	0.0419187	0.566632	0.133164	0.0287559	0	0	5.34038	9.15956	13.6939	8.16897	8.76934	10.3798	7.41933	12.2739	19.7008	18.482	7.16278	14.7955	17.9334	13.1107	7.32904	8.48094	9.31596	6.64443	14.5016	12.3923	17.9468	15.2631	8.19066
hsa-miR-892b	-0.485591	5.74231	0.138272	1	0.101513	0.802149	0.133164	0.0593501	0	0	11.3648	11.5765	8.11197	8.15833	7.69029	8.47422	5.7058	8.30076	5.12322	7.9182	7.27833	7.39129	8.56702	3.93846	2.71002	4.29015	5.29962	16.0953	3.13809	8.94698	2.77463	5.4874	1.04411
hsa-miR-1304-5p	-0.464272	6.26855	0.138337	1	0.0672567	0.679377	0.133164	0.054778	0	0	7.93768	14.3449	5.95529	15.0587	15.2999	17.9495	16.7375	8.98245	11.2443	9.60045	6.27877	13.7063	4.93092	3.77083	8.30022	12.1307	5.4697	7.68344	9.33365	14.2949	9.40944	8.76707	21.3927
hsa-miR-1-3p	0.371314	10.8929	0.139168	1	0.550723	1	0.133164	0.715445	0	0	171.786	227.446	414.045	173.174	361.077	356.3	111.226	402.106	97.0457	55.6447	1331.94	282.526	160.716	1488.4	265.512	56.8162	142.505	52.5864	535.755	76.8672	305.108	60.3076	48.0611
hsa-miR-126-3p	-0.343164	13.5734	0.139932	1	0.327077	0.88812	0.133164	0.313634	0	0	1189.09	2827.83	1548.1	2450.76	1832.41	4230.57	2444.65	1315.69	1138.71	466.387	2010.16	2001.74	2431	4230.22	4110.73	959.325	2251.31	621.113	1888.39	3244.66	1357.02	786.924	958.239
hsa-miR-380-3p	-0.466949	6.14597	0.140801	1	0.0265695	0.566632	0.133164	0.00208068	0	0	11.5673	16.7349	9.32352	12.7649	12.0497	7.48809	15.0664	6.45842	7.34862	9.62885	5.36932	10.5604	7.57286	9.71271	5.495	15.7975	10.3352	9.80673	5.21151	7.03941	11.3323	7.67825	11.2261
hsa-miR-450a-5p	0.377958	9.42241	0.141118	1	0.198183	0.84342	0.133164	0.174503	0	0	84.5453	52.6798	113.01	67.488	93.044	125.408	108.296	128.833	155.209	77.6237	198.881	108.998	148.392	236.574	75.7833	44.3969	105.627	123.31	90.2028	84.0899	147.902	121.294	67.4529
hsa-miR-221-5p	-0.419429	6.64194	0.141613	1	0.0383785	0.566632	0.133164	0.0265996	0	0	11.7599	17.0374	24.1029	19.7029	17.524	20.7541	13.1969	10.5671	8.72402	8.63202	15.4512	12.7063	24.0397	18.9606	18.5764	9.7949	11.8179	9.87996	12.4453	8.77031	16.0354	15.2713	9.21002
hsa-miR-877-5p	-0.412821	6.79464	0.141915	1	0.0234391	0.566632	0.133164	0.0158713	0	0	27.8595	20.8859	21.9026	19.7529	18.6316	15.0373	15.709	16.4393	17.2147	12.1686	12.6579	17.9612	10.9052	21.0248	11.0525	13.7552	15.6183	21.7245	13.4851	10.5502	9.36361	14.2234	20.4121
hsa-miR-30c-5p	-0.351485	9.09002	0.145048	1	0.292613	0.878936	0.133164	0.274776	0	0	61.7916	113.569	82.0746	82.5501	107.266	176.374	102.358	75.4161	46.5753	14.5885	133.557	81.4714	58.3103	251.833	137.134	53.6811	82.0562	52.4891	106.715	50.3818	70.602	43.8453	40.8954
hsa-miR-873-5p	0.505078	6.03852	0.145718	1	0.0524131	0.597509	0.133164	0.0205193	0	0	8.83619	4.12872	6.93517	8.08852	6.58155	7.54501	5.76722	7.27669	7.29811	10.4971	5.35596	8.48416	12.8024	5.94868	12.0617	7.04994	14.0634	14.1046	15.5015	7.01877	15.1359	9.84046	4.1099
hsa-miR-3202	0.478518	6.48913	0.146099	1	0.0671759	0.679377	0.133164	0.0559002	0	0	12.6641	11.6792	15.9695	9.32521	5.55964	5.60089	9.9715	13.0811	18.0442	17.5468	5.31758	26.3207	15.2709	10.1276	8.25403	12.4198	8.10818	16.3402	15.5402	12.3681	8.41955	16.3612	21.425
hsa-miR-133a-5p	0.441848	7.14589	0.146909	1	0.039121	0.566632	0.133164	0.0446442	0	0	20.3574	22.0026	17.3225	15.1516	16.436	12.2062	16.6211	22.9487	28.4549	22.7025	30.0055	18.0259	21.13	28.4846	21.2587	27.1731	19.6832	20.7683	25.9023	14.9541	30.1823	21.8772	18.4016
hsa-miR-141-3p	-0.336326	11.4211	0.150006	1	0.43766	0.956857	0.133164	0.499945	0	0	262.763	675.033	432.97	180.279	575.724	790.772	775.22	1165.48	1303.8	604.955	184.878	386.195	746.069	393.425	226.59	37.6893	268.645	487.74	70.5603	94.5944	265.501	244.901	201.28
hsa-miR-1224-3p	0.502827	6.25151	0.150095	1	0.0296925	0.566632	0.133164	0.00890582	0	0	13.7141	10.322	8.09617	4.77083	7.68085	5.61702	7.44864	11.4644	15.8469	16.7268	7.17522	5.35513	10.9825	8.78189	14.8476	17.3677	10.5066	10.9324	12.4347	12.418	10.3402	7.72091	13.2749
hsa-miR-589-5p	-0.513526	5.55944	0.150471	1	0.0671349	0.679377	0.133164	0.0165189	0	0	10.0747	7.83471	8.06918	9.22898	8.73388	3.71819	4.88062	10.1241	3.59057	2.52535	3.58035	5.29294	7.73675	2.51571	3.66441	9.15064	2.80334	7.57972	3.13168	6.23215	7.57269	3.33039	4.09433
hsa-miR-340-5p	0.373297	9.13806	0.150982	1	0.246341	0.858427	0.133164	0.20858	0	0	52.7462	66.7618	77.3384	68.5589	65.7231	112.24	84.9586	48.1097	83.2878	68.0299	172.61	133.238	129.8	214.751	102.719	37.5494	66.7461	42.7184	102.604	113.517	135.691	47.1387	65.4032
hsa-miR-3605-3p	-0.530024	5.48821	0.155263	1	0.0714983	0.697327	0.133164	0.00208068	0	0	5.25404	9.01317	5.82775	8.09548	6.58509	8.49954	5.76097	3.18414	5.22802	5.25023	6.38841	4.24628	3.31166	1.07322	6.51136	5.42997	7.58189	8.62518	3.12894	3.49386	3.74455	6.51536	4.09238
hsa-let-7i-5p	-0.330553	12.1428	0.156312	1	0.344237	0.907155	0.133164	0.312186	0	0	475.118	828.244	659.244	913.65	789.23	1343.02	1076.38	665.29	305.713	157.021	1276.61	715.213	1067.88	1420.05	1001.34	209.731	651.197	295.901	677.834	1276.84	503.785	215.46	619.062
hsa-miR-191-5p	-0.328861	12.3901	0.158193	1	0.296416	0.878936	0.133164	0.250152	0	0	542.946	752.716	921.197	771.026	1253.22	1535.26	1443.56	1164.4	590.496	222.571	1178.48	780.827	1531.55	1435.52	1162.34	249.337	761.901	601.372	656.092	1038.11	581.947	393.537	789.654
hsa-miR-148b-3p	-0.333958	9.82371	0.16019	1	0.276119	0.878936	0.133164	0.23109	0	0	104.019	108.814	162.799	190.35	196.984	254.544	190.659	154.298	86.837	39.0632	226.092	129.094	178.934	283.654	233.381	52.5871	103.149	77.6119	168.911	156.059	140.323	62.4454	97.0687
hsa-miR-501-3p	0.582314	5.45129	0.161048	1	0.0615413	0.665603	0.133164	0.00208068	0	0	6.20437	1.50915	4.59444	2.40195	4.37107	2.8038	5.04883	2.29438	8.36873	5.21117	5.42418	2.16851	5.92164	4.71027	7.43068	5.52518	2.83517	9.72446	7.24371	8.04185	4.68605	6.54623	7.14467
hsa-miR-26b-5p	-0.325508	12.1077	0.162734	1	0.293375	0.878936	0.133164	0.241667	0	0	473.829	1116.5	730.755	625.912	726.855	1402.42	848.995	517.499	555.57	363.345	1213.09	765.975	590.468	1767.41	865.267	277.936	794.177	437.708	755.548	661.257	630.964	311.588	298.329
hsa-miR-34b-3p	-0.44818	6.12244	0.163055	1	0.0418527	0.566632	0.133164	0.0119114	0	0	6.6593	16.7107	12.6842	12.7547	8.8151	14.158	10.7742	7.31591	6.56672	10.5346	6.29507	12.6444	5.82603	6.00831	7.37585	8.25445	6.66062	5.52241	12.4069	5.2279	10.379	11.9536	15.2889
hsa-miR-2053	-0.413384	6.62355	0.164745	1	0.0177501	0.566632	0.133164	0.00208068	0	0	17.9156	12.0057	20.7133	21.9599	17.5197	16.0039	15.7602	13.9623	12.6243	11.3118	13.6084	11.657	10.0758	9.44499	20.4592	20.0374	9.32518	13.1017	10.384	15.1034	9.3765	14.1937	14.2984
hsa-miR-526b-5p	0.438698	6.60013	0.166476	1	0.0478355	0.566632	0.133164	0.0264841	0	0	11.5233	12.9837	10.4254	9.35756	14.1808	10.3516	9.93194	12.2039	10.2095	15.7297	17.2582	21.1072	15.2378	9.35999	11.985	15.0653	14.3914	27.0976	10.3941	10.5456	19.8174	10.9947	23.4664
hsa-miR-572	0.428512	6.73381	0.167588	1	0.0384613	0.566632	0.133164	0.0241087	0	0	11.5866	8.08781	10.4583	12.7775	15.2834	15.1015	14.1887	14.6918	18.6732	15.6965	17.2315	13.7855	16.0655	13.6295	15.7109	8.61636	29.3667	20.6882	11.432	11.4252	18.8477	22.8677	22.4568
hsa-miR-769-5p	0.387343	7.78416	0.167633	1	0.102995	0.802149	0.133164	0.0880339	0	0	31.9064	33.8128	18.6237	25.5988	28.4657	28.2665	31.6752	41.0648	55.5289	33.1574	28.9592	41.247	38.1278	32.3001	40.7317	27.6134	36.5024	33.8605	32.1471	30.0648	58.4965	23.0533	39.8368
hsa-miR-3168	0.45183	6.36692	0.167761	1	0.0443368	0.566632	0.133164	0.0142294	0	0	4.12061	12.8414	5.88711	8.17672	16.268	4.65561	12.6043	12.2771	11.8594	13.1079	9.00392	12.7009	11.825	8.00665	12.014	11.0598	15.4968	14.1691	11.4122	11.4893	11.2815	20.6247	17.3487
hsa-miR-125b-5p	-0.320031	15.0025	0.168069	1	0.359623	0.928787	0.133164	0.313457	0	0	3687.8	6893.02	4841.24	5754.89	7082.97	9690.71	6113.65	7666.01	2519.07	1385.74	9232.8	4293.44	2938.97	13845.1	8427.27	2583.13	4737.55	1766.92	7107.82	2930.36	6056.53	2832.43	2355.71
hsa-miR-339-5p	-0.439314	5.90766	0.168793	1	0.0632789	0.673288	0.133164	0.00208068	0	0	12.6467	16.5416	9.26451	9.31733	6.63396	5.60283	9.11776	7.37716	5.06164	4.27401	7.25043	4.2749	5.86856	6.10277	12.1244	9.39089	7.79545	6.56909	8.28445	9.821	7.53428	4.43609	9.18453
hsa-miR-211-3p	-0.466669	5.61552	0.170145	1	0.0850309	0.777307	0.133164	0.00208068	0	0	11.2855	10.2796	5.84771	4.75847	7.66992	6.57709	7.46951	5.7399	7.59282	5.22272	6.36515	2.16578	3.28749	4.73899	5.54656	7.96987	6.45848	6.52882	3.13406	6.21903	5.64799	7.6001	4.09603
hsa-miR-190a-3p	-0.419455	6.34643	0.171775	1	0.111122	0.815962	0.133164	0.0685503	0	0	9.18731	20.5661	4.82463	20.7148	21.7646	11.2779	9.86097	17.5028	10.4077	8.6843	6.26887	11.6286	13.6513	3.03165	12.9896	13.4594	15.3367	13.0522	7.28007	6.10279	10.3536	8.7796	9.20096
hsa-miR-652-3p	0.470475	6.17934	0.174252	1	0.0390242	0.566632	0.133164	0.00499481	0	0	10.1074	6.64048	9.19744	2.49551	7.67402	9.44188	9.19892	13.1972	12.7416	7.7791	7.18405	9.54252	14.5077	13.2456	11.1005	13.5001	9.23724	5.54926	10.3714	17.8929	10.3479	6.63567	11.2374
hsa-miR-409-5p	0.579593	5.40804	0.174383	1	0.0716552	0.697327	0.133164	0.00208068	0	0	2.66722	2.72613	4.58647	4.61053	2.23722	6.65303	2.41627	7.4694	6.77334	7.03405	2.64591	6.34097	6.82034	3.23039	5.54451	5.50495	1.57298	5.46753	8.26582	4.38507	6.6043	7.60314	4.09649
hsa-miR-542-5p	-0.371767	7.04631	0.176061	1	0.143753	0.840415	0.133164	0.0986281	0	0	24.3126	34.8682	14.0233	22.1011	29.4942	18.8109	22.4351	13.821	12.4402	9.45967	36.5506	19.0426	15.1718	25.1584	16.6326	24.2906	33.1837	17.4779	23.8109	10.5123	10.2943	13.1835	12.2775
hsa-miR-302e	-0.41079	6.39403	0.176381	1	0.0286417	0.566632	0.133164	0.00208068	0	0	12.8899	14.3994	18.3781	11.6946	13.1634	13.1761	17.5563	13.1999	11.9572	10.4663	13.6534	10.5882	4.04599	6.62826	11.1014	16.0288	6.75671	14.132	7.28232	8.80919	13.2083	15.2207	11.2371
hsa-miR-548l	0.44059	6.3644	0.18228	1	0.0410174	0.566632	0.133164	0.00208068	0	0	10.2048	9.17776	7.01067	4.79416	6.6267	14.198	12.602	12.2785	14.994	11.3199	9.92562	8.50959	16.1902	10.1919	8.26595	16.1814	10.5527	14.1684	10.382	16.0199	16.9958	13.1125	13.2793
hsa-miR-30e-5p	0.338005	9.9059	0.184173	1	0.30107	0.886545	0.133164	0.21814	0	0	101.318	142.325	109.76	95.3597	123.716	210.277	142.365	260.43	319.749	240.524	170.534	167.171	145.65	272.739	150.799	40.3877	86.4297	85.2656	128.55	166.638	246.843	91.9278	97.077
hsa-miR-217	-0.422925	6.14852	0.18542	1	0.0421619	0.566632	0.133164	0.00208068	0	0	13.9882	14.2589	12.688	16.1334	5.57835	10.3446	10.7703	10.7299	11.3044	7.82564	9.0677	11.6058	7.56895	5.99424	6.43238	14.5631	7.90103	6.59863	9.32715	12.5004	3.70443	9.82205	7.16047
hsa-miR-378h	0.38625	7.18045	0.185855	1	0.123261	0.833576	0.133164	0.0844756	0	0	22.8578	15.7979	13.9514	17.4427	17.5288	10.3027	28.5631	37.2164	22.2858	22.6965	17.1589	19.0794	13.3734	16.2839	13.7941	32.4162	19.6946	34.8	24.8723	17.6413	28.281	29.4454	30.6294
hsa-miR-199a-3p+hsa-miR-199b-3p	-0.305592	15.536	0.187946	1	0.275122	0.878936	0.133164	0.196652	0	0	5349.8	6630.86	8774.95	8719.93	9811.77	15917.1	8171.2	9603.6	6881.27	3570.58	9871.21	9734.68	9941.27	11792.4	9746.7	3195.03	8671.27	4228.74	7526.59	6880.42	6578.2	5103.03	3880.86
hsa-miR-421	0.380282	7.44028	0.191263	1	0.158721	0.84342	0.133164	0.109866	0	0	21.7839	22.2261	27.6058	12.9483	24.0647	19.7691	25.8724	27.8618	19.1114	29.7151	49.1887	24.3642	36.5479	51.1629	20.2904	15.4852	26.1476	24.0573	42.4426	16.7052	28.2451	17.5871	29.6245
hsa-miR-874-5p	0.386965	7.36041	0.192195	1	0.163296	0.84342	0.133164	0.112146	0	0	30.3596	10.8189	32.0877	22.0434	11.0594	26.4273	12.3012	28.7303	44.4526	38.6072	24.4581	33.8181	26.2386	24.75	28.6921	18.1048	21.045	32.6893	17.6564	19.4032	37.7359	18.6616	17.3886
hsa-miR-30b-5p	-0.307586	9.79378	0.196377	1	0.388797	0.94039	0.133164	0.323311	0	0	110.368	230.797	145.523	152.148	127.056	221.526	182.328	76.8544	48.6693	33.8139	294.33	128.035	111.738	444.119	176.819	77.0055	212.93	97.2136	147.165	80.5083	124.292	50.4422	55.2029
hsa-miR-935	0.461731	6.2195	0.196961	1	0.0442079	0.566632	0.133164	0.00208068	0	0	4.08594	11.5332	8.09516	13.7193	5.53418	9.43708	4.8597	13.1819	13.5075	9.56097	8.10123	10.5926	13.6177	16.181	10.1564	12.2538	8.01447	7.70534	11.4029	6.99346	15.1098	10.9408	12.256
hsa-miR-4284	0.446895	6.19978	0.198067	1	0.050195	0.580516	0.133164	0.00208068	0	0	11.3202	6.65343	10.3185	3.63743	8.74974	8.48222	7.45241	9.78444	11.9455	8.67063	8.10416	8.4969	7.51074	14.7165	9.2206	16.047	8.00602	14.1364	7.28328	14.2494	11.2991	16.2964	11.238
hsa-miR-574-3p	-0.304959	10.1997	0.19832	1	0.288318	0.878936	0.133164	0.201105	0	0	170.412	176.585	168.666	236.808	307.446	300.695	192.182	219.997	97.1964	41.6731	261.398	156.616	141.371	374.127	264.776	164.024	248.315	127.772	222.804	140.849	164.787	141.035	106.27
hsa-miR-4647	0.400018	6.85941	0.200021	1	0.0475298	0.566632	0.133164	0.0226434	0	0	14.0955	18.0973	13.8691	15.0776	11.0005	12.2287	14.1391	14.6551	14.743	19.2275	14.4537	15.8963	19.4951	12.1326	17.5647	17.8228	13.2568	29.3222	26.9047	24.0165	18.8326	19.6621	19.4085
hsa-miR-761	-0.398589	5.99105	0.201229	1	0.134161	0.840415	0.133164	0.0457731	0	0	12.6822	16.5912	4.7798	16.065	10.9419	3.69916	8.23879	10.7888	8.99579	10.5656	10.9525	5.32685	5.84867	5.31705	1.76157	9.44959	6.61793	10.8506	5.20623	7.06168	10.3927	7.66011	8.17225
hsa-miR-26a-5p	-0.298218	11.7761	0.201378	1	0.3468	0.908955	0.133164	0.254298	0	0	490.308	897.008	503.414	530.681	537.509	992.443	696.702	264.674	484.118	344.156	944.566	746.874	501.534	1377.25	685.747	254.665	628.809	322.05	728.568	429.826	517.015	262.41	146.127
hsa-miR-1305	0.404347	6.61133	0.203815	1	0.0328843	0.566632	0.133164	0.00208068	0	0	16.3855	11.7694	8.18549	12.7465	8.81162	12.2544	10.7822	12.2027	16.4159	18.4076	14.4937	20.0606	13.4994	13.7011	17.6038	13.7748	16.8786	22.8064	12.4564	15.0551	13.16	15.3057	9.21496
hsa-miR-129-5p	0.556729	5.26915	0.207478	1	0.11349	0.823322	0.133164	0.00208068	0	0	4.9778	3.88444	1.24986	3.48552	3.29125	2.81367	3.31848	6.65087	2.81243	4.3395	1.73471	6.32711	5.08101	5.56722	2.72701	2.93959	5.20639	8.62766	5.18188	2.58047	6.6195	6.51737	5.10798
hsa-miR-876-3p	-0.394856	6.1717	0.209143	1	0.0803518	0.754362	0.133164	0.0137894	0	0	16.4165	11.7939	16.0506	10.5057	13.1226	7.48901	9.05183	7.29841	4.97775	9.6176	7.21153	9.52149	6.68702	8.19673	12.0754	8.28756	10.3601	15.153	4.18284	7.03177	14.193	14.1032	7.16138
hsa-miR-6724-5p	0.366876	7.18421	0.212682	1	0.131204	0.840415	0.133164	0.0749345	0	0	20.4119	10.7683	15.087	26.5169	20.7714	19.7977	14.8881	16.243	23.0545	21.8097	17.1591	22.2328	18.5374	16.998	20.3223	27.1917	33.5149	26.1703	17.6471	42.8255	21.6419	33.7643	20.4406
hsa-miR-1279	-0.373787	6.4083	0.213606	1	0.0913173	0.780657	0.133164	0.0288387	0	0	16.5557	18.1196	15.0035	22.9843	9.92525	5.57724	13.2718	15.7516	4.91544	11.3571	12.7228	16.8623	9.25261	7.34741	10.1588	14.7828	8.00734	13.0664	12.4305	7.90001	9.39366	10.9377	13.2722
hsa-miR-1244	-0.380426	6.22302	0.21401	1	0.149826	0.84342	0.133164	0.0734533	0	0	16.4451	11.8166	19.4241	16.1531	9.90134	8.43673	5.62631	10.6974	12.0476	18.6218	10.9061	4.29286	15.4538	3.05615	10.1833	15.891	7.93645	9.82324	6.24546	7.92996	4.64984	6.61792	8.1802
hsa-miR-637	-0.455748	5.47868	0.214472	1	0.106069	0.806124	0.133164	0.00208068	0	0	7.63518	4.12257	5.8184	9.19459	8.71409	7.54713	4.04006	4.04421	4.41508	8.89831	1.73486	6.3269	3.30976	1.7965	3.67	6.66508	6.39954	3.31938	6.20665	3.49243	6.61973	6.51704	5.10792
hsa-miR-514b-3p	-0.401346	5.90841	0.21756	1	0.0885508	0.780657	0.133164	0.00208068	0	0	17.4331	11.6502	5.89527	8.18797	9.85477	7.50902	7.3991	6.51463	9.84178	3.37741	4.46797	8.45159	7.62702	6.09735	6.45633	6.89256	11.4206	7.63811	9.31175	7.07664	4.66907	7.64805	9.185
hsa-miR-3144-3p	-0.310488	7.94841	0.22199	1	0.319622	0.88812	0.133164	0.217687	0	0	41.0418	50.8418	32.461	64.7887	48.148	31.9866	45.7753	92.8724	17.4986	32.2825	55.4886	25.4468	39.8569	10.471	21.1899	34.2341	35.2115	46.8463	19.7408	12.2101	32.9408	32.8153	71.4379
hsa-miR-95-3p	-0.331267	7.28439	0.222099	1	0.152161	0.84342	0.133164	0.0843226	0	0	26.9185	22.3971	27.7179	29.0174	12.1805	26.3733	49.5173	18.7807	16.9542	23.6094	15.3391	23.2726	22.0149	26.3834	31.5494	12.6993	19.6478	22.9147	23.8331	29.3514	15.0151	24.0248	27.5681
hsa-miR-1307-3p	-0.368657	6.40244	0.222278	1	0.0857181	0.777307	0.133164	0.0249781	0	0	21.423	18.1143	13.8759	13.9548	8.84394	10.3246	14.1309	15.7531	11.1588	8.67055	17.3534	7.44937	14.5019	12.4946	12.9779	14.7804	15.386	8.777	5.22174	6.09378	10.3463	6.63725	9.20332
hsa-miR-592	-0.327965	7.29591	0.223517	1	0.192806	0.84342	0.133164	0.110474	0	0	31.8966	33.8014	14.0601	16.4413	26.2946	51.9861	21.5179	28.8527	20.0212	13.8496	29.102	32.7235	34.1209	11.3284	28.7419	21.9002	22.1685	22.917	14.5455	14.0657	24.4972	21.8669	16.3614
hsa-miR-5196-5p	-0.373196	6.33847	0.225898	1	0.100529	0.802149	0.133164	0.0313493	0	0	21.3754	13.1151	16.1053	11.6756	10.9951	6.52923	15.8696	8.95336	15.1442	10.4761	11.8105	5.34831	12.7715	6.64508	9.22819	8.37182	15.3416	13.0535	5.21954	12.448	6.54407	17.3507	9.20119
hsa-miR-519c-3p	0.387803	6.48622	0.227375	1	0.0607707	0.665603	0.133164	0.00725838	0	0	6.61941	10.4803	5.91276	10.4648	13.0924	15.1311	11.6795	12.2418	11.0322	14.8693	10.831	16.9013	14.4066	13.0494	8.25583	8.521	18.0328	18.4824	13.4789	11.4688	12.2222	16.357	21.4237
hsa-miR-4792	0.391703	6.56751	0.228361	1	0.0450975	0.566632	0.133164	0.00208068	0	0	7.86789	10.517	14.9032	16.1049	10.9586	7.49483	10.7926	19.8358	13.3279	18.4221	12.66	13.7684	13.5123	15.1859	11.99	12.4538	20.5608	13.1267	12.4537	10.5524	10.3141	20.6736	17.3584
hsa-miR-374c-5p	0.375983	6.99343	0.229731	1	0.227438	0.852213	0.133164	0.131405	0	0	26.3895	9.44147	19.5415	15.1223	9.93885	16.0181	14.0918	22.1761	36.3326	36.9986	20.86	29.5557	35.049	11.3663	12.879	8.6946	6.96404	19.6602	12.4754	14.9809	25.4625	13.2021	19.4141
hsa-miR-874-3p	-0.389412	5.79649	0.232556	1	0.152881	0.84342	0.133164	0.0495677	0	0	11.3688	9.14179	14.7905	4.78265	4.46548	6.56504	10.0265	10.0025	10.7119	6.08928	4.47895	6.357	5.88904	5.39824	12.1425	1.72374	4.10486	7.62273	2.10986	9.84415	6.58686	6.56561	5.11752
hsa-miR-187-3p	0.3636	6.99991	0.234605	1	0.12173	0.83026	0.133164	0.0612713	0	0	16.6276	15.7126	18.421	21.9142	11.0218	14.1146	14.0874	17.1336	17.7652	16.5288	19.0227	24.3097	15.9967	25.0205	25.9588	11.3427	12.0454	23.9733	38.2573	15.8788	32.111	17.5268	15.3389
hsa-miR-130b-3p	0.437891	5.94667	0.23541	1	0.116784	0.827901	0.133164	0.0329435	0	0	6.43052	4.11518	9.13975	8.07584	7.64298	6.59244	4.04481	15.0249	12.8919	12.3272	9.06626	4.28888	16.3717	6.7277	2.68562	9.54286	9.12854	5.52665	8.29958	7.94363	8.46503	6.60901	7.16073
hsa-miR-3151-5p	-0.390693	6.09813	0.235643	1	0.108006	0.811609	0.133164	0.0366995	0	0	9.09178	12.9866	7.05379	7.09807	9.88412	7.4944	24.6309	6.46411	7.35792	12.3418	7.22101	12.6436	9.33509	7.49155	10.2015	5.70574	6.65848	8.73435	8.2968	9.77374	4.65708	8.7458	11.2251
hsa-miR-411-5p	-0.303301	8.02451	0.236157	1	0.238143	0.855069	0.133164	0.134549	0	0	34.7912	48.3377	25.6088	60.2381	45.989	76.4514	39.8562	28.5623	33.4018	19.0411	24.3869	25.4532	38.1114	37.9342	66.8066	46.2285	42.8878	26.2806	42.4846	64.9669	39.5549	38.2533	39.8392
hsa-miR-3131	-0.396804	5.97123	0.237183	1	0.196932	0.84342	0.133164	0.0917777	0	0	6.60487	9.22553	14.859	17.1735	7.71497	4.64966	10.832	11.6611	9.00688	2.48029	3.53919	10.5427	8.49177	1.68223	8.33417	9.43648	13.8657	10.8466	3.14578	6.15501	3.71313	11.9257	9.18751
hsa-miR-208b-5p	0.441543	5.76526	0.237393	1	0.141822	0.840415	0.133164	0.0371528	0	0	7.54548	4.06189	6.88212	3.5771	7.61416	1.83069	7.57859	9.07635	6.62149	8.76511	9.09803	15.7469	4.10467	8.3148	7.39233	10.6814	4.14907	2.28212	6.23345	6.15611	8.48352	4.44235	10.203
hsa-miR-619-3p	0.420535	6.03303	0.239077	1	0.0840518	0.777307	0.133164	0.00208068	0	0	7.6644	5.37393	6.94587	6.98516	9.79328	5.62862	7.49329	8.13344	10.4593	15.0071	10.9049	8.48232	10.1748	6.69036	12.0651	10.8586	4.21773	5.53484	5.21565	12.4756	11.3189	11.9784	9.19742
hsa-miR-125a-5p	-0.275653	10.9574	0.239868	1	0.371644	0.936848	0.133164	0.239352	0	0	238.338	283.734	388.983	310.081	482.609	472.191	425.412	321.606	167.221	89.7442	474.605	269.822	266.808	772.406	548.955	152.209	287.883	170.375	400.025	282.729	363.556	178.246	164.502
hsa-miR-198	-0.372282	6.25501	0.239968	1	0.0937922	0.787854	0.133164	0.0171185	0	0	10.3713	16.7756	13.833	7.12387	15.2866	12.2413	13.3232	12.3968	6.5131	8.6996	9.0487	6.39143	8.41587	9.62934	6.42115	22.1815	9.17924	9.82827	10.363	8.83183	7.50206	11.9833	10.2152
hsa-miR-1224-5p	-0.369949	6.14435	0.24041	1	0.185341	0.84342	0.133164	0.0814359	0	0	6.65366	20.3721	10.4353	9.36692	14.1891	12.2536	8.20453	9.86802	15.2846	14.132	4.44453	3.2393	6.69091	8.20672	6.43119	18.3191	4.19793	9.81141	5.21262	6.12768	15.1521	8.75356	7.16083
hsa-miR-1260a	0.313698	8.70605	0.240452	1	0.322872	0.88812	0.133164	0.193623	0	0	57.5947	53.6454	48.5679	59.2047	67.8135	60.3181	54.0583	69.7042	86.5872	67.2569	47.9735	44.5083	83.9615	84.399	117.689	36.0679	43.3585	32.8879	42.5417	144.921	70.6257	26.3952	138.855
hsa-miR-551a	0.34909	7.25687	0.240755	1	0.331504	0.88812	0.133164	0.209633	0	0	30.2961	17.1048	29.7948	7.20072	16.4649	7.45427	28.5078	23.7521	57.7014	36.8787	13.4897	32.7491	31.4559	16.9659	17.5157	10.098	18.4637	22.9442	15.5851	12.2551	52.9449	22.9748	11.2677
hsa-miR-3161	0.344399	7.3291	0.242702	1	0.227109	0.852213	0.133164	0.12233	0	0	29.1286	22.1731	21.9195	14.0735	12.1436	25.4774	19.9465	22.8898	46.8056	36.8492	17.1405	21.1961	40.9221	22.634	15.6449	16.7626	8.30575	22.9563	27.98	27.4849	42.4868	24.0694	24.5228
hsa-miR-1299	-0.331404	6.71726	0.242754	1	0.101596	0.802149	0.133164	0.0310153	0	0	16.7096	13.2838	19.6017	15.1704	22.9254	24.5545	14.0418	13.919	18.8101	13.0715	14.5087	23.1874	22.2389	10.8415	13.868	12.4335	9.36882	13.121	9.3592	19.5996	12.2178	5.58481	16.339
hsa-miR-1249-5p	-0.405863	5.58247	0.243775	1	0.209955	0.843579	0.133164	0.0533636	0	0	8.86634	6.60299	2.4657	12.5541	9.79624	6.58275	4.02469	9.22598	2.78224	5.22581	4.50406	3.21143	5.94149	1.76689	2.71902	4.23968	4.03961	5.46312	7.23862	5.30523	8.52661	11.8386	5.1114
hsa-miR-323b-5p	-0.401749	5.77409	0.246531	1	0.133127	0.840415	0.133164	0.0103555	0	0	12.5539	10.3512	8.10867	10.3937	7.68832	6.56671	4.84896	4.8332	4.31036	6.9997	6.33931	7.39634	5.89604	4.66375	5.52808	9.31184	13.7184	7.61806	3.13977	6.18774	3.72427	4.42392	10.1944
hsa-miR-873-3p	-0.349506	6.33016	0.246723	1	0.0972346	0.802149	0.133164	0.0138415	0	0	14.0648	18.0544	13.8519	11.6699	14.2234	13.1867	9.01973	17.4999	7.26696	8.68327	5.34769	7.44454	4.91659	14.7713	10.1678	14.7282	16.5592	9.8406	11.3969	7.00596	10.3531	11.9983	10.2183
hsa-miR-22-3p	0.287953	11.5211	0.248398	1	0.396093	0.94039	0.133164	0.239857	0	0	423.512	345.068	424.785	372.742	375.483	652.254	341.143	784.646	559.544	519.974	728.548	622.068	893.471	571.744	621.883	114.169	288.25	170.425	466.411	685.347	626.318	165.193	369.819
hsa-miR-181b-5p+hsa-miR-181d-5p	-0.313748	7.22531	0.251702	1	0.194026	0.84342	0.133164	0.0929938	0	0	10.6562	31.2139	22.0156	27.8512	31.6948	38.7158	22.3875	12.9334	16.2084	8.55266	19.0153	28.5142	31.5555	32.2105	26.8855	16.6217	24.6346	21.8257	21.7657	22.1651	22.608	17.5334	16.3593
hsa-miR-455-3p	0.374301	6.21245	0.253517	1	0.138355	0.840415	0.133164	0.0247268	0	0	7.74675	6.67567	5.86973	8.15284	6.61407	10.3875	13.517	8.93535	8.80659	9.56589	15.5008	15.817	4.90735	11.0191	15.8	9.68461	12.9353	17.3457	12.4301	6.99678	10.3465	13.0821	4.11249
hsa-miR-1287-5p	-0.331957	6.57833	0.257875	1	0.0776751	0.746804	0.133164	0.0111308	0	0	14.1819	14.474	17.3012	18.53	14.2652	17.9163	16.645	15.669	11.8521	11.3157	9.00198	17.9348	13.564	16.0453	22.3436	11.0681	10.5611	8.79958	7.29101	14.202	13.1834	5.57457	16.3323
hsa-miR-185-5p	0.314883	7.50589	0.258581	1	0.193867	0.84342	0.133164	0.0864811	0	0	25.561	17.2313	16.3014	15.2561	24.0874	36.8423	31.7787	32.0195	28.2474	18.2076	38.1708	23.3169	33.9421	34.647	35.1976	27.4297	21.1029	18.6514	36.2544	39.103	29.186	29.5139	31.6656
hsa-miR-4521	0.344266	7.27647	0.258615	1	0.291544	0.878936	0.133164	0.157849	0	0	30.3149	24.6444	16.2452	23.1601	13.2212	20.7345	11.4644	28.772	45.3219	43.979	20.8102	30.6508	53.9284	13.4038	19.3784	14.0918	13.4002	15.3777	24.8791	18.5232	33.0104	15.3994	11.268
hsa-miR-302a-5p	-0.367651	5.91275	0.259695	1	0.134279	0.840415	0.133164	0.00208068	0	0	12.6277	11.6425	8.13735	9.30874	13.0673	9.41773	3.12188	7.36928	6.63803	8.77497	3.54325	8.45303	2.37275	8.33985	6.45476	6.89947	7.80701	9.77249	6.23145	7.98664	10.4014	7.65015	9.18558
hsa-miR-942-3p	0.413626	5.99988	0.26552	1	0.19952	0.84342	0.133164	0.0830313	0	0	5.25206	7.80001	4.71009	9.20689	7.65331	5.63075	8.37349	8.99714	9.68602	17.7298	9.05826	17.8706	7.55545	7.44288	3.61641	5.74251	9.15154	1.20587	14.469	11.5734	6.55438	4.46296	13.262
hsa-miR-766-5p	-0.398256	5.63942	0.267168	1	0.197476	0.84342	0.133164	0.0559456	0	0	11.2796	5.39842	10.2969	8.12005	8.73803	7.53346	2.3052	4.86448	10.0067	7.93745	9.15978	1.11568	3.28066	1.75256	6.48721	6.75938	4.05774	3.33512	6.2168	2.56257	10.439	6.54322	7.1439
hsa-miR-409-3p	0.344351	6.95039	0.271112	1	0.167549	0.84342	0.133164	0.069843	0	0	14.1566	8.17383	18.409	19.6404	16.4131	23.6358	8.1301	18.8318	25.5211	18.3175	18.1141	18.0044	35.0786	20.7291	24.0986	16.5679	10.7639	13.1776	12.4732	31.2078	20.7219	12.1146	18.3934
hsa-miR-608	0.362282	6.30955	0.271813	1	0.0919571	0.780657	0.133164	0.00208068	0	0	7.7854	7.94663	9.24782	9.29988	13.0601	5.60715	11.7361	12.3039	11.1136	14.0242	12.7056	14.7847	10.1024	5.14119	14.8423	13.576	16.6747	13.0827	9.34799	10.5993	12.2415	9.87676	11.2415
hsa-miR-566	-0.394468	5.69628	0.273312	1	0.310514	0.88812	0.133164	0.18255	0	0	12.5024	6.64636	4.73488	5.89146	15.1538	0.87234	10.0639	0.621757	6.73648	5.20541	9.14884	9.46897	2.39955	0.333736	6.48066	9.2619	5.29106	8.669	9.29638	1.65587	4.68367	8.67938	10.1907
hsa-miR-3195	-0.262703	8.86161	0.273824	1	0.455615	0.965167	0.133164	0.329959	0	0	124.932	133.922	44.0993	65.1477	73.3869	84.8102	68.1309	82.1236	118.316	72.5352	69.8354	38.1731	26.8327	156.754	198.548	38.7611	51.075	14.3746	120.136	28.162	31.9224	40.5573	39.8702
hsa-miR-642a-5p	-0.294877	7.42526	0.274167	1	0.188854	0.84342	0.133164	0.0793373	0	0	30.7221	28.8101	25.4788	37.0566	18.7141	36.7856	35.0233	33.8195	21.4884	18.2518	18.0665	20.1366	29.7326	15.5456	34.3182	24.6195	29.7995	33.738	19.7155	32.9003	16.8977	21.8916	25.5383
hsa-miR-520a-5p	0.374143	6.2985	0.274191	1	0.130327	0.840415	0.133164	0.0330935	0	0	12.5973	9.16677	8.12558	16.0015	3.38931	6.56107	8.2788	16.5668	11.1179	12.2338	7.17285	6.40617	9.23351	8.04236	12.0258	5.84361	15.4419	14.153	13.4653	18.7691	9.38648	15.2436	14.293
hsa-miR-539-3p	-0.400582	5.52244	0.275981	1	0.178897	0.84342	0.133164	0.00837551	0	0	8.83499	5.35665	9.15256	5.8563	5.51098	4.67742	8.38078	6.63166	0.478059	6.14558	4.51115	5.29241	3.2998	4.01612	5.55505	5.46239	2.80173	4.39159	6.2101	7.15324	1.83257	10.7664	8.15388
hsa-miR-758-5p	-0.34602	6.10876	0.276459	1	0.118096	0.827901	0.133164	0.00208068	0	0	13.9413	11.7467	8.17694	12.733	13.1055	10.3526	8.21637	8.16561	10.5185	8.72845	7.21789	9.51668	9.32852	4.53337	8.31471	9.52803	9.11652	8.73774	9.3261	9.76872	11.3323	7.67823	8.17681
hsa-miR-96-5p	-0.331397	6.44016	0.277804	1	0.100416	0.802149	0.133164	0.011359	0	0	14.1157	14.4004	21.7464	9.42584	11.0061	13.176	17.5556	5.54205	11.9201	9.5559	9.94276	12.6876	14.4843	13.1999	14.8502	13.5448	9.26366	17.3576	6.25462	9.70236	7.48707	13.0914	15.3082
hsa-miR-599	-0.449498	5.09407	0.278581	1	0.217795	0.844892	0.133164	0.0391243	0	0	3.91416	6.38798	6.82888	4.65381	6.51732	0.890341	3.25105	4.14047	7.0633	0.780012	6.45288	1.09667	1.60327	1.90485	1.81055	2.81897	5.05534	4.34061	3.11481	0.802471	2.81079	3.28698	6.10879
hsa-miR-376c-5p	0.363258	6.39485	0.280628	1	0.146388	0.840415	0.133164	0.0376569	0	0	9.02987	18.984	7.02548	9.32082	8.78638	7.50629	9.1138	7.20101	14.9863	11.3171	9.92384	24.2059	16.1854	7.27869	10.1378	8.48061	17.9631	16.3159	10.3827	16.0164	10.3294	10.9644	13.2799
hsa-miR-648	-0.374394	5.79354	0.2807	1	0.136026	0.840415	0.133164	0.00208068	0	0	8.95938	5.44632	5.8727	11.5137	9.83279	8.47478	10.031	6.54464	5.09378	8.80497	8.19607	6.35691	6.77171	7.65866	2.70492	8.08878	6.54343	9.75077	6.22538	7.09639	6.58696	3.35385	6.13373
hsa-miR-512-3p	0.488372	5.27199	0.28148	1	0.174903	0.84342	0.133164	0.00208068	0	0	3.82595	2.70432	2.36994	2.38519	6.47009	2.81116	3.30985	4.91178	4.41683	7.07158	0.818851	5.28721	5.08262	7.11308	4.61561	5.43291	6.39742	5.44747	2.10076	4.40837	3.74412	2.25301	8.15112
hsa-miR-548n	-0.320143	6.20809	0.28406	1	0.137905	0.840415	0.133164	0.00208068	0	0	11.5595	19.1783	12.6891	10.5048	10.971	8.44046	10.7692	14.1246	8.09343	8.70564	13.6878	10.5721	9.2989	5.95815	10.1828	7.03945	9.166	3.3796	6.24559	10.6556	13.229	10.9075	11.2307
hsa-miR-188-5p	-0.29404	7.01976	0.284321	1	0.142897	0.840415	0.133164	0.0394793	0	0	29.2092	24.756	24.2184	23.2165	15.408	17.8694	22.461	22.2433	19.3915	18.3434	16.2944	19.0425	16.9034	10.7076	11.0268	24.2893	11.9907	22.8616	21.7494	16.8093	19.7853	16.4221	24.4985
hsa-miR-3180-3p	-0.344564	6.21999	0.285239	1	0.118272	0.827901	0.133164	0.0156277	0	0	10.3507	14.2762	9.3251	20.637	9.89798	10.3419	10.7621	13.265	4.96059	7.80766	12.7592	8.4823	4.93283	10.3874	4.54933	12.1222	14.0492	11.9633	10.3612	6.11638	12.2736	9.8371	10.2142
hsa-miR-522-3p	0.318185	6.77577	0.287004	1	0.155378	0.84342	0.133164	0.0326808	0	0	20.1696	6.86736	10.4835	20.7048	8.83811	12.2314	16.7246	12.1625	13.2426	13.023	14.4693	20.0811	15.1937	14.3427	11.0342	20.342	26.9062	18.54	18.6507	17.729	15.9951	18.5642	25.5115
hsa-miR-885-3p	-0.341865	6.06359	0.287073	1	0.162175	0.84342	0.133164	0.020979	0	0	9.06741	12.9498	15.999	7.08644	8.79945	9.40417	11.6731	10.7532	5.78887	6.04059	10.9345	5.33261	6.70637	5.28209	14.9235	4.41194	6.651	16.1957	10.3507	7.95617	8.4717	7.67239	7.15866
hsa-miR-182-5p	-0.423403	5.19732	0.288799	1	0.206261	0.843579	0.133164	0.01891	0	0	6.3178	2.80656	4.64732	4.67406	3.33436	3.74403	9.38333	7.6321	1.29423	3.47492	3.61741	2.14713	5.14732	1.87102	7.50023	1.59179	5.1004	2.22935	5.16741	4.45074	1.84749	3.29834	3.07081
hsa-miR-181c-5p	0.296673	7.64172	0.29185	1	0.242958	0.855069	0.133164	0.103565	0	0	20.6675	21.1021	27.7003	31.2792	16.5218	37.7636	31.7089	26.1294	36.5714	27.0147	39.0519	31.7512	30.4553	45.9367	44.4939	18.2172	28.7839	17.5813	34.201	43.5424	50.0069	28.4547	22.4948
hsa-miR-887-5p	0.317739	7.05505	0.293835	1	0.145803	0.840415	0.133164	0.0443653	0	0	20.3545	17.0091	13.9333	20.8172	18.5936	12.2066	16.6227	18.7974	23.1364	20.0701	19.0149	13.8102	22.0317	17.7871	16.6069	34.8601	25.8881	28.2942	18.6708	25.7653	24.5059	15.3715	16.3594
hsa-miR-1915-3p	0.297743	7.80822	0.293947	1	0.460131	0.965167	0.133164	0.273991	0	0	29.4712	41.4741	16.3588	26.7683	33.9051	48.167	15.5852	31.903	80.7445	21.6895	22.5666	35.9829	7.32931	89.2042	49.1146	22.2856	23.7705	9.98888	70.3695	20.2347	34.8293	46.9164	25.5596
hsa-miR-497-5p	0.263887	10.8582	0.294102	1	0.518983	0.987689	0.133164	0.333004	0	0	222.811	224.872	239.009	241.546	322.835	477.967	142.9	836.348	380.092	191.207	470.946	327.984	195.509	737.583	384.065	71.8245	191.853	92.951	373.098	167.35	444.594	137.853	130.798
hsa-miR-4536-5p	-0.331208	6.51562	0.294894	1	0.0990981	0.802149	0.133164	0.0151798	0	0	12.9236	15.687	13.9005	11.7126	16.411	13.1685	23.5317	10.5964	14.2356	9.54162	10.8543	15.8341	11.8386	4.41608	10.1444	12.3158	20.3711	18.4457	13.468	9.68936	9.38329	14.1782	11.2426
hsa-miR-202-3p	0.371497	6.1318	0.296004	1	0.140112	0.840415	0.133164	0.0166958	0	0	6.51029	16.3407	5.85564	7.01374	2.2952	9.44025	8.32522	8.95913	15.158	12.2775	6.27023	10.5819	14.5342	6.653	7.35309	9.64045	11.6632	10.9092	8.30904	11.5438	14.1708	7.70374	9.20052
hsa-miR-525-5p	0.338692	6.80785	0.297016	1	0.108825	0.811609	0.133164	0.0276962	0	0	21.3966	20.5615	9.35844	13.9446	16.3858	9.37685	7.30431	17.2014	12.4569	20.1372	20.9017	19.0371	9.99771	18.663	15.7036	24.2485	15.7336	20.6996	18.6535	11.4171	16.9409	20.7263	20.4236
hsa-miR-548h-5p	0.417008	5.73239	0.297023	1	0.182237	0.84342	0.133164	0.0266008	0	0	6.35423	5.26941	9.08073	3.57411	6.54676	3.73817	4.08369	7.36906	8.23192	4.27042	6.31845	10.537	5.86294	4.60431	5.51318	11.8965	5.36927	12.9653	1.07815	7.98649	7.53174	7.65025	11.2168
hsa-miR-3180	-0.329372	6.20783	0.29784	1	0.13599	0.840415	0.133164	0.00716188	0	0	13.9923	13.0298	10.4451	13.8869	10.9716	8.44017	13.3485	6.43406	4.96263	4.23286	8.12877	7.43576	18.1001	8.90791	8.30252	12.117	11.6093	11.9619	7.27486	8.83814	8.45786	13.0465	13.2634
hsa-miR-548c-5p+hsa-miR-548o-5p+hsa-miR-548am-5p	-0.399757	5.56561	0.299303	1	0.171161	0.84342	0.133164	0.00208068	0	0	12.421	5.37244	6.9449	4.74374	2.28717	9.45513	8.36585	8.35906	3.57917	5.22851	4.50581	7.37604	6.83426	2.50446	4.60486	4.23421	5.24434	8.64623	3.13298	5.30767	4.69321	5.46845	6.12623
hsa-miR-450a-1-3p	-0.323082	6.41839	0.299611	1	0.091284	0.780657	0.133164	0.00208068	0	0	16.5449	11.8954	16.1222	11.6884	12.0811	15.0822	15.8498	12.3275	8.79467	14.0427	5.33911	13.7309	10.1188	10.2654	8.27948	14.8023	14.1798	8.78063	8.31473	12.4258	17.0168	10.9417	12.2563
hsa-miR-544a	-0.327783	6.24099	0.299969	1	0.104541	0.802149	0.133164	0.00208068	0	0	10.3557	15.5169	12.6995	13.8975	12.0529	9.38904	12.4767	8.12623	11.2368	14.0968	5.35551	9.53015	8.41591	8.15092	11.1197	15.9197	10.4052	9.82824	11.3912	6.11286	6.54994	7.69584	13.2651
hsa-miR-628-3p	0.357355	6.39617	0.301575	1	0.169415	0.84342	0.133164	0.0460753	0	0	13.8618	9.21624	8.14901	9.32242	8.78729	12.2755	8.2501	13.1221	8.73819	12.2108	19.1572	14.7956	13.5656	19.737	16.7057	4.55569	1.71524	13.0978	17.5891	9.67937	16.041	12.0401	10.2268
hsa-miR-941	-0.358518	5.83645	0.301762	1	0.22747	0.852213	0.133164	0.059963	0	0	8.97415	6.69443	4.75422	15.9878	9.83855	8.47153	7.42352	3.96253	7.46848	4.2808	10.9835	10.5277	5.00003	6.12664	1.76812	15.5348	2.87706	9.75908	7.25475	6.17493	6.58291	6.57153	6.1351
hsa-miR-4531	-0.31468	6.45592	0.302249	1	0.175039	0.84342	0.133164	0.0480459	0	0	15.3418	23.0787	11.6278	13.9611	9.92696	15.0784	13.2675	13.1642	8	14.0314	7.17464	18.9617	10.9811	8.77941	12.0281	9.72023	25.2028	12.006	8.31662	16.9564	7.48565	8.79784	6.15131
hsa-miR-30e-3p	-0.254422	8.45604	0.302936	1	0.291337	0.878936	0.133164	0.12581	0	0	43.7896	58.8762	64.6421	51.1929	76.5604	84.8789	62.4055	44.1911	66.5024	40.094	64.4641	60.2851	59.3572	97.569	58.3149	37.232	34.2013	43.7078	53.8957	54.9627	68.803	31.8056	30.6746
hsa-miR-212-3p	-0.282787	7.10712	0.305874	1	0.175551	0.84342	0.133164	0.0507379	0	0	29.2676	23.5481	23.1115	28.9375	21.9202	16.9139	23.2816	20.5189	13.9458	20.099	16.2796	20.1027	17.7426	12.8209	17.5551	20.4716	19.5588	29.3416	12.4726	14.9918	21.673	32.6099	23.4853
hsa-miR-605-5p	-0.350048	5.89103	0.306007	1	0.231463	0.853545	0.133164	0.0616547	0	0	6.57065	10.401	17.0403	10.4212	5.54994	9.42114	5.68978	6.51583	8.24151	4.27305	2.62405	10.5346	5.86706	3.14034	3.63561	11.8817	12.6185	9.76917	8.28489	12.5681	7.5336	4.43675	5.12011
hsa-miR-424-5p	0.25567	11.0195	0.306554	1	0.481132	0.966982	0.133164	0.270649	0	0	259.886	165.061	355.43	230.012	272.589	470.374	349.679	921.641	412.092	162.319	608.915	408.367	722.495	349.969	192.352	122.294	346.453	390.646	147.243	161.124	233.484	320.206	240.087
hsa-miR-545-3p	0.314004	6.90625	0.311904	1	0.164764	0.84342	0.133164	0.0492652	0	0	17.8187	11.9353	20.6493	11.7097	15.3307	16.0233	13.2503	11.2924	13.1916	10.3389	34.6886	19.0485	22.9524	23.6629	22.2371	12.6148	17.0331	21.7961	22.7847	24.0079	19.7788	14.2703	13.2978
hsa-miR-19b-3p	0.256536	9.73187	0.314504	1	0.45115	0.962615	0.133164	0.232344	0	0	87.2871	107.265	98.2287	89.548	100.765	199.921	170.032	318.324	202.236	99.483	126.036	106.916	152.522	277.223	145.271	41.7269	79.8909	65.6355	108.86	225.379	179.922	71.1803	127.703
hsa-miR-101-3p	0.370985	5.993	0.316472	1	0.143108	0.840415	0.133164	0.00208068	0	0	7.66081	5.37099	9.16437	4.74301	5.51586	8.49814	8.36721	10.7137	10.4861	5.13003	9.06077	12.6544	7.55903	7.45046	15.8456	8.29355	9.14432	8.74638	7.27275	4.31502	10.3702	7.68608	12.245
hsa-miR-33a-5p	0.297935	7.1159	0.317172	1	0.244305	0.855069	0.133164	0.0872289	0	0	15.4762	22.0528	17.3428	15.17	11.0406	19.8003	25.1411	33.0625	24.6431	21.8313	15.3381	16.969	29.7948	26.3776	30.6128	12.702	14.6092	16.4382	14.5453	32.9517	35.89	14.2967	13.3035
hsa-miR-564	-0.336702	5.79914	0.31736	1	0.286539	0.878936	0.133164	0.0635665	0	0	11.3522	7.90359	14.7783	3.64503	9.82978	6.56742	5.71066	3.11812	6.68301	6.99057	4.47765	10.5236	4.12881	3.90381	2.70412	5.59093	14.9427	9.7532	4.17043	8.00863	6.58578	6.56724	10.1964
hsa-miR-587	-0.31029	6.52636	0.318065	1	0.152523	0.84342	0.133164	0.029532	0	0	19.0477	16.9314	16.1539	15.1127	12.0958	7.46959	20.9564	9.74416	7.20014	8.64578	11.7742	9.55575	10.0913	8.74693	8.26856	12.3262	17.9337	16.3073	20.6709	13.3071	13.1888	10.9585	20.3978
hsa-miR-509-3-5p	-0.32215	6.13866	0.321952	1	0.180339	0.84342	0.133164	0.0324323	0	0	12.7391	15.4447	10.4268	19.4704	6.65235	7.49436	7.35563	6.44998	8.12367	8.72085	10.9191	11.608	4.07573	6.72349	8.31049	12.0696	17.6259	9.81235	8.3001	7.94197	5.60509	7.68286	11.2276
hsa-miR-487b-3p	-0.283451	6.82657	0.323846	1	0.186092	0.84342	0.133164	0.0459646	0	0	19.2162	20.8579	4.86219	28.8115	22.9444	17.89	19.9805	10.5082	13.2887	17.5032	14.487	9.57872	18.7012	16.5849	19.4715	13.7972	14.4131	14.216	21.732	25.8966	11.2568	15.3125	15.3264
hsa-miR-99b-5p	-0.233018	9.96057	0.32496	1	0.589875	1	0.133164	0.519549	0	0	111.686	172.506	154.767	141.77	287.67	210.181	192.296	97.3935	20.2925	4.98526	336.058	77.33	119.335	547.368	356.644	74.3623	166.625	61.2819	228.989	140.898	92.2123	50.4516	96.0529
hsa-miR-1200	0.364463	5.84556	0.325411	1	0.40973	0.942261	0.133164	0.30384	0	0	6.41004	13.7243	2.4478	1.32346	2.27771	0.879947	16.3375	3.92896	13.7749	8.7493	4.45581	9.50702	6.7173	0.969602	1.75988	11.9772	1.63999	12.9893	6.23667	9.7894	14.2149	10.8713	12.2376
hsa-miR-551b-3p	-0.243762	8.4649	0.325921	1	0.405436	0.942261	0.133164	0.196359	0	0	62.7257	43.4277	77.2349	44.2795	64.5819	108.519	42.2635	93.9964	61.1903	17.241	43.4786	73.9893	71.3332	56.6464	37.8659	35.8978	76.4127	67.584	23.8975	18.4055	75.4188	61.1551	40.879
hsa-miR-485-3p	-0.301093	6.47746	0.327393	1	0.234104	0.855069	0.133164	0.0707664	0	0	14.125	19.3781	9.37167	20.7425	5.59896	18.8847	14.9757	8.0638	8.77004	8.65372	3.50101	5.35668	9.23154	11.6974	18.6032	14.8507	21.5688	12.0101	12.4368	11.505	12.2416	13.0996	20.3948
hsa-miR-193a-5p+hsa-miR-193b-5p	0.297459	7.31105	0.330016	1	0.328677	0.88812	0.133164	0.132244	0	0	18.0359	15.8873	34.3512	25.4569	20.8062	19.777	12.2986	33.7916	22.9961	27.1004	44.6559	26.4504	15.0721	44.1756	33.3728	11.443	14.6784	18.6266	24.8809	24.7989	39.6467	13.2336	14.3279
hsa-miR-516a-3p+hsa-miR-516b-3p	-0.338649	5.70176	0.330327	1	0.207239	0.843579	0.133164	0.00208068	0	0	7.70741	10.2918	10.3065	5.88725	7.67307	4.66739	8.33165	6.56944	1.20219	7.01129	3.56161	4.26404	6.79313	6.95035	4.5906	10.509	6.50922	7.60988	6.22098	6.19712	10.4282	4.41849	6.13115
hsa-miR-548ad-3p	-0.323283	6.14898	0.337451	1	0.166483	0.84342	0.133164	0.0162457	0	0	9.09654	12.9938	14.9096	4.82862	13.1107	10.3499	14.2346	6.44744	7.3307	9.6181	8.137	15.781	6.68746	5.98247	1.75416	10.8176	9.13784	11.9511	9.32896	9.75892	11.3267	9.82676	12.2444
hsa-miR-219a-1-3p	0.309715	6.72273	0.337767	1	0.287791	0.878936	0.133164	0.0975656	0	0	18.9229	9.36227	19.4565	10.5354	7.75277	16.0456	10.7335	18.9253	29.6144	21.9508	14.4781	19.0255	14.342	11.4824	11.0396	8.60343	6.90233	13.1469	11.4301	12.3314	38.8391	12.086	17.3649
hsa-miR-128-2-5p	-0.37652	5.46646	0.337824	1	0.303427	0.886941	0.133164	0.0621755	0	0	6.41944	5.33069	3.57575	9.17794	8.70448	7.55266	4.05035	3.18049	2.02113	8.89615	3.58648	10.4775	3.30851	3.28245	1.78741	11.5349	5.20834	6.51025	2.1011	5.3241	2.7877	4.39189	5.10814
hsa-miR-203a-5p	0.273767	6.99165	0.338738	1	0.251692	0.865732	0.133164	0.0600008	0	0	20.3337	16.9902	9.39856	17.4084	16.4293	11.2596	24.3388	12.1128	12.3971	20.9783	18.1098	14.8555	15.1406	11.3756	19.419	30.8874	29.5755	27.1983	24.8536	23.0844	15.0256	26.1547	22.4687
hsa-miR-549a	0.323282	6.40464	0.340132	1	0.141812	0.840415	0.133164	0.00995157	0	0	11.4665	14.1381	8.15511	14.9396	7.71598	3.69983	11.6934	12.2737	15.7699	13.1054	15.4599	15.8419	14.4382	4.40187	9.20089	13.6342	13.0354	15.2438	10.3827	7.8743	14.1361	14.1893	16.332
hsa-miR-323b-3p	0.287199	6.93469	0.342872	1	0.211423	0.843579	0.133164	0.0518649	0	0	15.3945	13.2071	15.0369	16.2552	18.5732	17.9206	14.0913	9.61507	13.1835	22.774	13.529	22.1994	10.8394	13.5458	18.4923	37.2815	19.5487	16.4115	25.8792	21.297	21.6753	18.5926	25.5209
hsa-miR-495-3p	-0.227577	8.95216	0.349323	1	0.390426	0.94039	0.133164	0.16198	0	0	68.0478	81.1044	61.3433	102.094	71.2175	152.817	85.6979	87.8634	74.459	38.2543	54.334	73.0152	143.687	67.5165	95.3707	38.7989	76.8448	40.5119	73.5938	138.623	73.4463	63.4346	74.5754
hsa-miR-28-3p	0.252988	8.41856	0.349862	1	0.402349	0.942261	0.133164	0.165989	0	0	53.6569	31.6834	35.9145	56.805	56.8695	59.4106	42.3731	48.2966	55.8293	50.6285	91.8076	56.0837	56.7491	122.799	61.0822	26.5305	35.5278	30.6865	69.4184	48.689	92.4144	35.082	33.739
hsa-miR-1268b	0.283201	7.07138	0.350708	1	0.232104	0.853545	0.133164	0.0605183	0	0	25.2814	24.5198	15.0733	15.1608	12.1187	10.3053	20.8806	22.153	17.7408	31.6278	20.8491	16.9645	12.5373	12.0592	16.6059	30.9755	23.3892	23.9846	24.861	16.7677	23.5557	21.8565	27.5656
hsa-miR-885-5p	0.346034	6.0184	0.352589	1	0.170592	0.84342	0.133164	0.00208068	0	0	7.67707	7.82693	9.1753	10.3372	2.28936	6.5815	7.48445	7.29007	4.1917	6.02123	9.0576	7.43393	11.0623	10.4072	10.1867	12.1009	7.92665	9.81942	8.30258	8.84255	17.0561	8.76091	11.2296
hsa-miR-301a-5p	0.263013	7.53057	0.354513	1	0.309916	0.88812	0.133164	0.102776	0	0	28.0758	29.8995	34.4692	18.6981	20.8485	18.8039	24.9548	24.5001	25.1869	34.1234	22.6043	26.4753	17.608	18.9873	29.601	23.4716	46.3914	32.7214	37.288	26.5442	32.9737	59.8046	24.5301
hsa-miR-1255b-5p	0.298075	6.32867	0.354636	1	0.205204	0.843579	0.133164	0.0261601	0	0	6.58917	7.97048	11.4968	13.7986	15.2135	7.50816	5.67851	19.121	9.54805	11.335	8.09194	8.50454	10.1012	4.42196	14.8415	17.3984	14.2219	10.9377	12.4371	8.78926	11.2888	16.3188	15.3107
hsa-miR-651-5p	-0.287313	6.56993	0.355467	1	0.138881	0.840415	0.133164	0.0141041	0	0	10.4716	13.2061	9.38717	15.1221	18.5728	14.1162	28.67	13.1187	11.0697	13.103	14.5343	9.5599	10.9489	18.2519	9.19989	12.357	15.5091	13.0994	13.4729	11.4855	16.0397	13.1166	11.245
hsa-miR-330-3p	-0.338759	5.80707	0.355471	1	0.212912	0.844892	0.133164	0.0348799	0	0	4.10023	6.67984	6.99176	14.857	6.61544	10.3862	10.0329	6.53799	6.67878	4.28395	2.62974	10.5249	6.76595	8.40159	11.1914	8.10182	11.3684	1.1897	5.19907	6.17869	6.5849	5.49986	7.1504
hsa-miR-4787-3p	-0.315701	5.87473	0.359043	1	0.468715	0.965167	0.133164	0.305796	0	0	10.1867	9.15991	13.6942	10.4114	4.46878	0.868663	14.3568	6.51715	11.4557	15.1317	4.4689	10.534	0.665015	0.305368	4.57492	4.35255	1.61958	14.0225	1.07773	7.0783	7.53407	14.0384	12.2308
hsa-miR-892a	0.293368	6.24728	0.361742	1	0.2587	0.875527	0.133164	0.0352898	0	0	4.11723	1.66987	15.9229	9.29566	10.9158	10.3778	10.8747	7.23579	15.8782	11.3538	11.7954	7.45057	13.6196	11.7448	9.21859	10.9742	8.01245	11.9975	5.2223	16.0626	16.0645	8.79138	13.2729
hsa-miR-3144-5p	0.304157	6.09816	0.364294	1	0.266398	0.875527	0.133164	0.0460446	0	0	7.71938	9.09299	8.09035	1.34675	9.81776	12.3098	7.45527	9.82637	11.2283	8.69648	10.8973	5.34444	11.917	2.33298	13.9417	19.6976	7.95543	13.0402	8.30649	9.73697	6.54883	10.9152	9.19887
hsa-miR-563	0.296328	6.49213	0.365018	1	0.173879	0.84342	0.133164	0.0181326	0	0	11.5169	12.976	9.29996	10.4816	14.1781	11.3062	8.2172	11.4007	10.2612	18.4537	16.3656	10.6143	15.2828	7.24901	11.0651	14.9722	11.8371	21.6957	14.5078	15.0888	4.62851	18.5021	17.3536
hsa-miR-4461	0.29334	6.48863	0.365018	1	0.17945	0.84342	0.133164	0.0159423	0	0	13.9387	10.5105	10.4218	11.607	7.72839	6.54448	16.8415	13.0946	9.48648	19.3509	8.07357	13.7577	10.9319	7.25036	10.129	16.2521	16.7861	14.185	11.4174	14.1848	15.0785	20.6481	18.3707
hsa-miR-1307-5p	-0.26624	6.65164	0.370208	1	0.17455	0.84342	0.133164	0.0175355	0	0	15.4274	14.4909	16.1838	28.7155	16.4297	13.1591	12.366	16.4795	9.48005	12.1891	12.6735	17.9479	19.6402	10.1378	12.0001	17.547	16.7977	14.1881	9.35706	16.896	16.0281	8.82252	11.2479
hsa-miR-127-3p	0.225935	10.4233	0.370338	1	0.439784	0.958872	0.133164	0.177564	0	0	121.931	159.606	155.961	235.586	162.069	413.005	159.68	388.483	300.469	201.8	193.147	233.827	369.737	192.393	343.426	111.254	235.725	109.286	170.013	285.51	224.125	206.569	198.192
hsa-miR-186-5p	0.235107	8.98055	0.37348	1	0.398311	0.94039	0.133164	0.148315	0	0	69.1575	80.8941	58.9751	55.8575	43.9054	109.418	89.1827	78.6939	112.01	86.5121	120.776	87.8142	85.5628	138.769	79.5557	36.1465	60.2111	45.9683	87.0612	102.898	116.851	53.6582	71.5211
hsa-miR-4516	-0.214807	8.48765	0.37422	1	0.443912	0.962613	0.133164	0.188983	0	0	84.1545	105.116	22.2168	47.738	61.3152	78.2594	46.4561	59.9297	91.4776	38.3254	71.7522	73.9957	31.1415	80.5711	56.4472	25.1634	41.9143	29.5932	77.6829	48.7039	73.5214	26.3692	47.0022
hsa-miR-325	-0.278795	6.32829	0.374516	1	0.169438	0.84342	0.133164	0.00208068	0	0	14.0428	9.35089	13.8395	18.422	14.2155	7.48272	13.3157	11.5031	10.3959	14.0653	7.18781	15.8103	10.139	7.36894	12.0451	8.38001	12.9087	14.1268	9.34034	8.81361	10.3511	8.78288	9.20177
hsa-miR-3180-5p	0.30192	6.28543	0.375751	1	0.24223	0.855069	0.133164	0.0328787	0	0	13.8163	9.18212	9.25127	3.65953	13.063	8.46553	8.26983	12.3176	5.67517	11.3448	11.7885	20.0041	16.2334	4.43285	13.9089	13.55	6.78117	16.2891	8.31603	11.5128	9.38899	10.9459	13.2746
hsa-miR-30a-3p	-0.221763	8.21428	0.376646	1	0.383886	0.94039	0.133164	0.138171	0	0	31.0622	61.2485	38.2315	46.5084	47.1049	86.8288	54.949	42.6161	31.7883	23.4139	54.4838	39.1741	44.8929	82.3543	60.2262	30.4198	44.3131	33.9036	70.4098	35.374	52.7674	38.2943	32.7085
hsa-miR-27a-3p	0.27156	6.78038	0.377093	1	0.218105	0.844892	0.133164	0.0367117	0	0	12.8761	10.6444	11.619	10.554	15.313	19.8451	17.5691	22.2842	9.39261	19.258	9.87858	13.7866	19.5328	17.9669	16.6449	11.2446	26.9013	26.0664	22.772	11.4234	15.9957	13.1719	17.3671
hsa-miR-210-5p	0.268317	6.78284	0.377093	1	0.224516	0.852213	0.133164	0.0329833	0	0	7.95852	20.5797	14.9976	8.28403	14.2366	18.8917	14.1349	20.5932	19.4418	22.826	15.3894	15.8855	11.7325	9.30523	13.8384	12.5516	19.4527	19.6153	17.6196	13.2232	13.1467	21.7944	27.5468
hsa-miR-300	-0.279759	5.86509	0.378097	1	0.260769	0.875527	0.133164	0.00208068	0	0	12.5718	10.3676	9.23198	10.4027	4.46623	5.61128	9.15679	9.09952	9.84665	6.07157	7.24998	6.36486	7.62925	2.41458	9.28792	8.14348	4.13177	6.56947	4.17356	8.90532	9.44703	9.7804	6.13663
hsa-miR-934	0.334591	5.96772	0.378261	1	0.198703	0.84342	0.133164	0.00208068	0	0	10.0432	7.8071	8.05412	5.86397	6.58629	4.67492	6.62702	9.86946	10.5048	12.3274	8.14004	8.4747	14.6057	4.52517	7.37124	10.8044	12.7794	8.74139	5.21246	4.31872	9.41939	10.893	5.12595
hsa-miR-128-1-5p	0.260802	7.16702	0.37923	1	0.258299	0.875527	0.133164	0.0645382	0	0	25.3632	14.5745	23.0136	18.6002	12.132	23.5922	16.5749	33.8788	30.0116	23.5955	16.2488	21.1772	20.2732	14.1629	19.3946	27.1557	13.359	29.397	18.677	18.5469	32.084	26.1952	22.4768
hsa-miR-1206	-0.284924	5.99204	0.381987	1	0.228823	0.853273	0.133164	0.00208068	0	0	11.4424	9.20761	13.7305	7.06594	8.78457	9.41428	9.11741	6.48363	4.23732	9.65344	5.38015	8.46301	10.2396	3.83484	6.44404	10.7223	7.85167	8.72272	6.23634	13.4479	9.43284	9.80239	8.17338
hsa-miR-4286	0.24718	7.74726	0.383844	1	0.297384	0.878936	0.133164	0.0857387	0	0	29.4566	36.3914	30.019	25.617	29.5624	30.1545	26.5706	37.7631	51.7769	26.1118	25.3156	31.7622	22.7094	42.286	46.3364	31.554	28.8335	25.1809	31.1088	38.1362	49.0409	31.7237	42.8916
hsa-miR-298	-0.300573	6.08233	0.384245	1	0.186625	0.84342	0.133164	0.00208068	0	0	11.4926	8.01426	9.28851	12.716	10.9482	10.358	11.6751	6.4621	5.77941	9.63245	7.2199	14.7293	8.454	5.27123	6.43546	14.5362	10.3273	7.66586	7.269	7.04186	10.3787	9.81682	8.17631
hsa-miR-323a-5p	-0.349099	5.38968	0.384431	1	0.330391	0.88812	0.133164	0.0630613	0	0	1.54009	10.1029	2.44009	9.1492	5.49066	4.68905	7.5601	4.92682	5.2487	2.54004	2.66419	3.20131	5.98758	1.81222	1.79119	6.63258	3.98405	6.50017	1.0681	9.02809	4.70608	7.5673	6.12062
hsa-miR-548ar-3p	0.262557	7.10189	0.387393	1	0.216379	0.844892	0.133164	0.0396858	0	0	16.7134	19.5596	20.7329	23.1147	17.5299	14.0986	15.743	21.3031	15.4264	33.3972	16.2578	23.2705	20.2925	18.4854	15.6697	25.7953	19.6391	25.0685	21.7685	25.7553	18.8088	26.1805	22.4739
hsa-miR-548a-3p	0.323529	5.98772	0.389451	1	0.207259	0.843579	0.133164	0.00208068	0	0	5.26515	6.60237	11.386	10.3321	7.65972	4.67315	4.88736	9.86285	9.70163	15.0303	9.99004	9.52111	9.31617	5.98317	9.25031	5.7309	6.68251	8.74412	14.4661	9.75929	4.6532	6.61112	9.19503
hsa-miR-15a-5p	-0.198485	11.3622	0.394318	1	0.569066	1	0.133164	0.321854	0	0	288.268	343.863	402.944	472.524	512.243	615.44	693.641	479.193	193.986	83.6113	358.253	343.893	787.661	826.925	814.586	120.962	368.672	223.851	387.638	735.191	278.693	104.011	523.008
hsa-miR-193a-3p	0.272978	6.59408	0.395583	1	0.282164	0.878936	0.133164	0.0489793	0	0	4.19023	11.8051	16.0584	12.7675	13.1267	9.38995	17.6501	19.8349	21.1296	18.4216	18.1892	14.8167	16.991	21.0358	11.9898	12.4548	13.1269	7.73987	8.32942	15.0653	20.7756	6.67021	8.19513
hsa-miR-512-5p	0.264511	6.8147	0.396447	1	0.315812	0.88812	0.133164	0.0800601	0	0	20.2217	20.6058	13.8818	6.00959	7.76474	15.0784	18.412	20.5793	7.85106	18.3576	26.4301	27.4221	14.3205	12.1658	13.8347	8.63116	10.7135	28.225	18.6527	17.7226	15.9922	26.1078	13.2946
hsa-miR-1272	0.284225	6.40047	0.39744	1	0.172265	0.84342	0.133164	0.00208068	0	0	12.6855	8.00214	15.9847	11.5835	4.48295	6.54984	13.4152	9.73608	13.4251	17.589	10.8471	14.7941	7.47885	11.6526	14.8297	13.6262	13.029	14.1688	15.5299	9.68144	10.3304	12.0381	14.2968
hsa-miR-3158-3p	-0.284055	5.87587	0.398517	1	0.290044	0.878936	0.133164	0.0347707	0	0	6.55447	9.15241	7.00006	9.28693	5.5449	15.1628	9.1526	2.26032	6.64345	3.37728	10.0386	8.4517	6.74547	12.8963	10.2312	6.89312	13.821	5.50159	6.2308	7.07643	3.71646	5.50942	7.15322
hsa-miR-1269a	-0.298595	5.88664	0.39889	1	0.285793	0.878936	0.133164	0.0469424	0	0	6.56006	11.6041	7.00345	8.16944	4.46889	12.2909	12.6169	6.51307	6.64159	6.06905	9.10702	5.32156	2.37372	6.09465	3.63491	16.8317	9.01364	11.8997	9.31215	8.90219	4.6687	6.58016	5.12036
hsa-miR-151a-3p	0.23248	8.23365	0.398999	1	0.433078	0.952056	0.133164	0.155965	0	0	35.9792	45.6746	33.5852	40.6692	43.7826	55.6546	42.4346	60.823	91.6255	42.7533	47.1444	52.8946	78.2366	77.9006	38.8063	25.1227	31.6051	30.6665	40.4457	45.1632	74.4928	41.5793	18.4259
hsa-miR-1287-3p	-0.287953	5.91332	0.399247	1	0.23491	0.855069	0.133164	0.00208068	0	0	8.9925	10.3967	11.4769	8.17516	7.69989	10.3769	7.41272	9.94454	3.47605	13.2974	4.46408	5.3238	8.49857	9.83195	8.33733	4.36851	6.60053	6.57539	8.28757	4.34183	10.3983	8.72171	7.15444
hsa-miR-767-3p	0.315383	6.07364	0.400172	1	0.19377	0.84342	0.133164	0.00208068	0	0	11.2972	7.86006	8.08298	5.88709	5.52861	10.3995	5.73214	10.688	11.2402	13.1977	7.20095	7.43787	13.6823	8.89288	10.1797	12.1358	9.17631	4.46019	10.3625	10.6505	12.2711	4.4674	9.1981
hsa-miR-631	-0.293205	5.97151	0.400229	1	0.193097	0.84342	0.133164	0.00208068	0	0	10.2283	7.96898	9.26129	9.31396	8.78248	10.37	11.7158	10.7842	5.02751	10.5625	9.09103	7.41734	8.48264	7.54309	8.32991	8.19982	5.39531	9.78652	1.07954	13.4543	5.61587	10.866	4.10508
hsa-miR-342-5p	0.270685	6.76071	0.400511	1	0.161096	0.84342	0.133164	0.012998	0	0	15.311	16.8519	14.9905	11.6824	13.1552	14.1332	11.5725	27.3741	22.567	21.0484	15.3931	13.7847	16.0681	10.7496	15.7121	13.8431	16.9489	15.3057	16.5873	16.8329	16.9481	8.84817	20.4204
hsa-miR-1245b-3p	0.3193	6.0078	0.400553	1	0.199864	0.84342	0.133164	0.00208068	0	0	7.67968	6.61131	11.3936	5.87391	9.8001	4.67169	5.74733	9.856	8.11147	11.4146	11.8412	6.38643	9.3107	10.4176	5.48965	5.73822	6.68949	10.8861	12.4134	8.84558	10.3698	9.82968	9.19575
hsa-miR-490-5p	0.312827	6.00621	0.400553	1	0.278248	0.878936	0.133164	0.0370474	0	0	6.47974	6.61236	8.06717	9.22663	1.20127	12.3234	7.48187	6.44386	8.90226	11.4154	10.9142	13.6978	10.1895	4.5137	4.55282	12.0877	5.45149	7.67566	10.3579	8.84615	8.46173	6.61304	17.3252
hsa-miR-3179	0.299541	6.32922	0.40259	1	0.265457	0.875527	0.133164	0.0396818	0	0	9.02025	7.97049	9.2622	13.7986	12.0011	12.2793	3.96902	12.3017	7.21219	14.0225	9.01313	12.6933	15.3407	11.6934	12.0237	19.9366	8.0419	6.63704	6.25651	9.69322	22.7296	14.174	10.2242
hsa-miR-219a-5p	-0.251489	6.21753	0.403644	1	0.243622	0.855069	0.133164	0.00208068	0	0	11.5457	10.5398	9.31344	17.2463	10.9663	12.2528	9.91864	8.9784	8.86852	14.0969	9.9742	12.6641	15.44	10.3711	8.29871	8.33134	9.17897	9.82818	6.24681	3.40745	10.3618	14.1228	6.1463
hsa-miR-1248	0.290634	6.16949	0.404502	1	0.202928	0.84342	0.133164	0.00208068	0	0	8.95593	7.90773	9.22433	7.03267	11.9711	7.5208	7.43432	9.80401	10.4037	7.78747	9.03593	17.8957	12.7711	8.10926	8.28921	7.08726	11.6745	8.76869	12.4256	10.6308	14.1679	11.9988	7.16623
hsa-miR-433-5p	-0.274053	6.31812	0.404662	1	0.217223	0.844892	0.133164	0.0166624	0	0	9.1491	10.5913	12.7126	17.2914	12.0607	15.0984	12.4613	14.0693	8.04557	10.4743	6.26729	15.8089	6.65159	8.84084	12.0466	19.7781	5.49958	11.9846	10.3688	6.10089	8.44679	13.0715	12.2527
hsa-miR-449a	0.284288	6.11248	0.405139	1	0.285023	0.878936	0.133164	0.0181318	0	0	5.30912	6.65961	12.5443	8.14237	8.75232	7.52536	8.31464	9.82282	7.28677	12.2879	4.43304	6.39319	9.28417	11.8387	11.1158	7.063	10.4183	17.3154	14.4768	6.10935	15.1311	10.917	6.14695
hsa-miR-629-5p	-0.238918	6.75011	0.407178	1	0.195062	0.84342	0.133164	0.0150429	0	0	16.6984	15.7854	27.4821	15.1644	18.604	13.1517	17.4585	22.3701	14.8722	17.5213	11.7363	10.624	15.2439	10.8131	13.8598	15.0525	18.1032	10.9769	11.4242	15.0606	16.0148	13.1479	23.4651
hsa-miR-183-5p	-0.223625	7.30954	0.407996	1	0.321872	0.88812	0.133164	0.0785671	0	0	36.8215	26.1772	25.4327	17.5766	23.0329	26.3783	33.4012	12.9094	19.231	19.157	31.8452	15.9219	14.2395	29.9335	19.3934	24.5502	20.9372	31.5561	23.8378	22.1381	19.7492	35.9132	28.5901
hsa-miR-106b-5p	0.220485	8.73119	0.408719	1	0.462073	0.965167	0.133164	0.169302	0	0	43.7705	72.9775	50.8846	51.1793	52.5904	77.3233	79.2312	76.3233	94.8889	59.3463	78.9441	71.9479	100.186	143.374	78.6739	26.6119	48.5078	39.4154	79.7938	90.513	65.904	26.3953	57.2217
hsa-miR-1296-3p	0.255855	7.01216	0.411221	1	0.26571	0.875527	0.133164	0.0515394	0	0	11.7418	20.7527	15.063	28.7314	14.2752	12.2067	16.6229	21.3389	19.3127	28.0924	14.4368	27.4559	24.6491	12.7987	16.6139	23.1147	23.3455	21.815	10.4098	18.5789	19.7676	25.0802	19.4137
hsa-miR-5001-3p	-0.328398	5.37504	0.412157	1	0.333115	0.889049	0.133164	0.0341679	0	0	11.0925	1.58451	4.67291	3.5817	7.61907	5.64814	5.81667	4.06079	3.6338	2.54126	5.46199	6.32025	3.32186	1.81493	4.62231	7.8446	3.98081	1.16811	3.1268	9.03085	4.7069	5.4457	6.12026
hsa-miR-590-3p	-0.305474	5.63086	0.416948	1	0.287031	0.878936	0.133164	0.00624964	0	0	2.82482	10.24	12.4916	4.74683	9.79584	6.58293	4.02507	2.29522	7.56213	5.21218	5.42493	4.26009	5.03857	6.22576	5.54017	8.0047	4.06236	9.72337	6.21765	5.29287	5.64297	7.60958	5.11355
hsa-miR-614	-0.291128	5.62202	0.416948	1	0.343187	0.907155	0.133164	0.00586806	0	0	7.66351	6.59578	8.05678	2.48325	9.79289	8.49745	6.62424	5.7245	8.37429	8.8445	1.72235	5.3026	5.92402	3.96385	4.59667	5.52081	6.48165	5.4719	1.07315	5.29355	9.47749	9.73375	5.11343
hsa-miR-296-5p	0.229885	7.82	0.417067	1	0.510468	0.987689	0.133164	0.218539	0	0	25.7589	30.1111	26.6312	22.2044	26.3231	67.1246	22.3204	40.2326	24.3095	17.2863	48.1589	33.8762	18.4173	92.0677	67.7547	18.276	39.042	23.0211	52.8106	34.5378	46.1877	13.2708	21.4793
hsa-miR-596	0.275994	6.27184	0.417506	1	0.238579	0.855069	0.133164	0.0105471	0	0	6.57603	10.4097	10.3689	7.05549	7.70318	15.1523	8.26896	6.38691	8.79167	14.9385	9.02169	8.49979	15.3647	6.60623	10.1547	19.8737	14.1845	12.0007	13.4617	11.5169	10.3428	13.0892	9.20448
hsa-miR-5010-3p	0.271999	6.27541	0.417506	1	0.241632	0.855069	0.133164	0.00208068	0	0	11.4188	9.18658	8.13498	9.30596	9.85083	5.60564	12.5945	16.5886	11.1394	8.66328	12.7158	11.6406	6.6342	10.2593	10.1543	14.8106	10.4959	10.9289	9.34514	16.9651	10.3424	9.86923	12.2567
hsa-miR-451a	-0.18679	15.86	0.418293	1	0.646952	1	0.133164	0.471139	0	0	10953.4	9794.42	3920.29	3353.17	11851	21759.1	13516.8	8577.02	8047.08	3844.96	10693.9	6326.97	12179.7	29316.4	11726.9	5427.8	11847.3	3043.69	21476.8	11788.7	3618.15	2108.04	883.68
hsa-miR-1293	-0.294732	5.75472	0.418482	1	0.374057	0.938671	0.133164	0.0834209	0	0	6.51331	13.9383	8.09037	9.25372	6.60545	3.71358	8.3226	4.83087	3.51796	1.60995	5.40876	3.22203	2.38893	6.91386	6.47044	6.83095	10.1449	12.9326	8.27707	4.36252	12.3376	11.8849	4.10034
hsa-miR-384	-0.254087	6.31519	0.420369	1	0.248914	0.859912	0.133164	0.01651	0	0	11.5915	11.8275	20.5519	9.39087	8.82606	11.2896	15.0451	9.8005	15.9278	17.6678	12.7338	9.53916	6.65076	12.5315	5.47632	12.2049	11.6805	6.62208	9.34006	13.3541	6.54323	8.78222	10.2188
hsa-miR-519d-3p	-0.266728	6.18608	0.420409	1	0.248922	0.859912	0.133164	0.0201669	0	0	9.09861	14.2277	14.9115	16.1141	7.73279	7.49311	10.7854	14.1286	4.96371	8.70737	7.20492	6.38886	12.8143	5.23003	12.067	12.1142	14.0414	8.75193	9.33221	3.41065	11.3203	13.0456	9.197
hsa-miR-2113	0.244804	6.75188	0.42143	1	0.217787	0.844892	0.133164	0.0190308	0	0	11.6459	16.8573	7.09718	15.0767	16.3874	14.1322	16.7147	13.0148	14.8076	23.7322	19.9984	17.9789	15.2052	7.17135	19.4594	16.4303	24.3926	17.4561	19.6778	14.1309	17.9003	12.0878	13.2923
hsa-miR-369-5p	0.315631	5.71027	0.421956	1	0.266608	0.875527	0.133164	0.00208068	0	0	7.55367	11.2688	4.67085	3.57993	4.41736	3.73582	4.94647	5.66438	6.65537	6.07503	3.54688	9.49052	9.40235	4.6206	8.34627	6.87922	5.35503	11.8927	7.25663	5.25878	6.58004	6.57584	10.1994
hsa-miR-362-5p	0.221113	7.58995	0.426917	1	0.347408	0.908955	0.133164	0.0875684	0	0	24.4026	17.2912	28.8358	27.8576	19.7776	29.2248	39.3521	37.0054	22.8779	25.2632	29	26.4806	28.7589	36.022	39.8478	27.4708	42.6553	22.9916	45.5531	33.7022	25.3914	18.6844	37.7848
hsa-miR-222-3p	0.196454	11.753	0.432365	1	0.572408	1	0.133164	0.246301	0	0	352.176	432.572	480.237	408.785	680.719	819.065	438.55	435.443	815.357	697.456	828.322	712.001	1069.75	777.717	576.474	227.426	232.386	148.612	733.766	838.736	764.774	309.387	291.175
hsa-miR-3928-3p	-0.267142	6.24126	0.437324	1	0.269356	0.87733	0.133164	0.0234874	0	0	10.3413	11.7929	10.4446	11.6333	12.0471	12.2493	15.0726	7.27126	5.72706	7.79969	4.43382	4.29529	11.9166	10.3602	9.23634	20.9511	14.0776	6.61376	12.4204	11.5547	13.2227	9.84382	10.2159
hsa-miR-523-3p	-0.253415	6.09417	0.438869	1	0.415147	0.944733	0.133164	0.108438	0	0	11.4852	14.1628	15.991	10.4643	4.48423	7.50062	9.9548	0.586328	11.3084	12.3319	12.7812	8.47333	9.3257	6.73483	3.62039	14.5573	13.9812	10.8766	13.4361	1.6262	3.70476	10.8903	8.17714
hsa-miR-495-5p	0.229387	7.05444	0.439106	1	0.311759	0.88812	0.133164	0.055639	0	0	16.7015	15.7886	18.4676	12.892	23.9998	15.0506	21.7271	20.4842	23.9216	28.969	22.6916	20.1132	14.266	9.93286	20.3456	20.5349	35.8573	16.4272	17.6375	15.8746	16.9176	28.3248	23.4899
hsa-miR-431-5p	-0.258754	5.96343	0.440207	1	0.290506	0.878936	0.133164	0.0115992	0	0	7.79517	12.8587	9.25434	8.18306	8.77834	9.41853	9.99441	3.08853	7.3985	9.65858	6.30793	7.41739	12.0136	4.57476	6.44614	4.3873	5.3955	8.7196	12.3982	12.5387	5.61582	14.0641	6.1396
hsa-miR-29a-3p	0.192347	12.6237	0.440425	1	0.631734	1	0.133164	0.318089	0	0	701.417	974.459	811.559	964.752	768.465	1548.49	860.59	3929.27	1643.92	957.743	1152.94	1195.53	966.668	1370.7	891.975	193.399	621.611	442.133	733.839	868.61	1353.37	453.649	536.345
hsa-miR-1469	0.296133	5.96446	0.441827	1	0.260235	0.875527	0.133164	0.00208068	0	0	8.86253	11.4416	5.83343	2.48434	5.51775	11.3696	4.88871	7.30744	9.71674	12.3306	8.14167	8.4737	11.0836	8.21486	6.43265	9.53614	12.7725	8.73979	8.29892	7.03717	5.60649	8.75133	9.19394
hsa-miR-1271-5p	-0.285858	5.63943	0.442214	1	0.307388	0.88812	0.133164	0.00208068	0	0	1.57486	7.81874	11.3854	6.98808	5.5183	7.53914	9.2325	7.45064	5.14122	3.40629	7.28639	2.16885	7.69349	3.95684	6.48362	6.77456	7.69014	6.53903	9.29453	4.37751	4.68545	4.41357	7.14497
hsa-miR-3147	0.262685	6.52383	0.445124	1	0.202921	0.84342	0.133164	0.00208068	0	0	10.3247	13.0063	14.917	12.7483	13.1148	6.54104	10.7805	13.085	14.9238	16.6555	14.5154	17.9494	11.7938	11.5865	11.9988	13.7025	18.0391	17.4114	18.628	11.4671	9.37	8.82367	13.2842
hsa-miR-149-5p	-0.198427	7.68617	0.447185	1	0.424175	0.944733	0.133164	0.116637	0	0	29.5829	39.1115	24.3881	24.5326	46.9746	37.703	44.2373	26.9936	25.9366	21.7333	30.8347	30.6874	52.879	53.9067	40.7853	18.1801	40.1111	17.5721	21.7978	21.1658	33.917	27.3549	26.5702
hsa-miR-1185-2-3p	0.220648	7.00007	0.44774	1	0.327719	0.88812	0.133164	0.0575037	0	0	17.9067	13.2563	18.4526	11.7437	17.5166	14.1053	26.887	11.2771	11.6319	19.2012	26.3815	23.2556	20.3277	9.23855	28.7727	26.9947	15.8132	22.8886	14.5385	19.4833	24.5173	23.997	23.487
hsa-miR-137	0.251718	6.621	0.448739	1	0.21122	0.843579	0.133164	0.0135574	0	0	10.3667	20.4587	8.20593	15.0328	15.2842	8.4356	10.7508	15.5897	16.43	15.7351	10.8167	24.2444	12.6379	14.4431	12.9235	17.6291	16.8636	19.5793	10.3931	12.3522	10.3124	17.4534	13.2878
hsa-miR-492	0.263537	6.05468	0.450585	1	0.309472	0.88812	0.133164	0.00208068	0	0	11.3048	6.64284	10.3103	3.63376	5.53011	9.4412	8.32778	9.84362	10.4648	9.60556	12.7614	5.34141	9.3008	11.8836	3.61495	12.1151	7.9349	5.53385	9.33229	11.5674	12.2749	6.61748	13.2633
hsa-miR-4741	0.327799	5.67416	0.451517	1	0.243622	0.855069	0.133164	0.00208068	0	0	7.53522	1.57534	9.07964	8.01942	3.34239	4.69487	4.08442	7.39253	6.66928	4.28082	9.11933	6.36064	6.76045	7.63148	6.46304	6.86312	5.34388	2.27512	7.25474	8.00194	7.5391	9.77084	8.16694
hsa-miR-324-5p	0.207348	7.94354	0.454018	1	0.477982	0.966982	0.133164	0.150021	0	0	30.8275	18.6941	32.3672	31.4076	42.6311	46.2319	41.7067	66.8386	44.0062	13.7576	41.7289	32.8357	42.3751	62.6909	50.0202	18.314	31.4751	23.034	57.9907	35.4048	49.0073	26.3255	48.001
hsa-miR-1285-3p	0.242283	6.80368	0.45459	1	0.242263	0.855069	0.133164	0.0174937	0	0	16.5654	14.4049	16.1336	15.0929	15.3207	16.0298	8.99588	9.64246	19.4331	19.2534	13.5488	21.1309	15.1909	16.5069	14.7718	25.5131	16.969	27.1454	16.5898	13.2207	16.9439	13.174	18.386
hsa-miR-626	0.2245	7.03143	0.455405	1	0.285987	0.878936	0.133164	0.0418945	0	0	15.4602	18.282	17.3327	25.36	14.2812	13.1529	19.1712	20.4935	15.4578	21.8596	20.8595	24.3096	15.997	10.6524	19.4149	24.4254	13.3079	26.1281	20.7309	17.677	26.4118	25.0829	26.544
hsa-miR-18b-5p	-0.246339	6.17207	0.456296	1	0.268092	0.876793	0.133164	0.00208068	0	0	13.9456	9.27882	13.7847	11.6105	7.72982	12.2585	9.93261	6.43677	10.4695	9.60762	14.6199	11.6146	5.80605	7.43541	6.42533	9.58009	14.0363	11.9597	6.24491	7.93217	12.2761	7.69011	9.19673
hsa-miR-1827	-0.234157	6.1699	0.456296	1	0.311215	0.88812	0.133164	0.00208068	0	0	10.303	11.7457	12.6629	13.856	17.3957	9.39996	3.10017	8.99189	8.88798	6.91454	9.98165	8.48071	7.55167	5.23234	12.0681	10.8471	6.69943	11.9599	13.4432	9.74916	9.41249	11.9749	9.19677
hsa-miR-103a-3p	-0.252221	6.0914	0.458173	1	0.278841	0.878936	0.133164	0.00208068	0	0	11.4844	6.76568	7.03864	10.4638	9.87132	13.222	14.2746	10.7327	5.77156	8.72642	11.8525	14.733	8.44771	6.73513	10.1968	12.0513	6.67015	6.59777	9.32668	10.678	2.75607	7.67947	8.17712
hsa-miR-503-3p	-0.24982	5.94931	0.461401	1	0.297117	0.878936	0.133164	0.00208068	0	0	8.99876	7.94953	11.4814	10.4231	7.70185	10.3752	8.27169	9.92694	8.19873	8.75834	10.9525	14.7111	8.48569	5.31699	5.50673	4.38354	7.83783	7.65	11.3709	3.43213	4.6637	4.44498	9.18837
hsa-miR-1245b-5p	-0.25227	5.83647	0.463997	1	0.344446	0.907155	0.133164	0.0223049	0	0	11.3489	11.559	5.86854	9.27105	6.61326	5.61436	9.171	8.24468	5.068	12.4133	4.4711	5.31905	4.99429	4.62169	10.2364	10.6221	5.35408	7.63371	3.14303	7.99571	5.6252	4.43426	13.2448
hsa-miR-6503-3p	0.274583	6.10593	0.465118	1	0.302565	0.886941	0.133164	0.0177614	0	0	11.3283	6.65899	9.21036	11.4934	5.53471	9.43654	4.0003	6.42265	4.94928	6.90437	9.04619	10.577	16.3131	13.3349	3.61188	13.4149	9.18657	13.0404	9.33545	9.73675	12.2682	8.77133	12.2493
hsa-miR-208a-3p	-0.212363	6.83672	0.465404	1	0.201783	0.84342	0.133164	0.00499614	0	0	17.9661	23.3376	19.6172	18.5923	13.2115	15.994	22.5537	13.868	17.1542	17.4945	19.0853	15.8776	11.7484	16.5637	19.4659	15.1117	20.646	14.2208	16.5836	15.04	16.0037	18.5488	11.2541
hsa-miR-933	0.232747	6.7609	0.46783	1	0.317903	0.88812	0.133164	0.0387195	0	0	16.5448	14.3854	16.1222	12.8205	15.314	9.37505	14.9919	11.331	11.7122	22.8369	21.8396	15.8822	10.8745	12.9163	6.37196	19.0222	15.6972	27.1324	20.7087	12.3281	22.6535	14.2464	22.4558
hsa-miR-30a-5p	0.182301	11.35	0.468689	1	0.612406	1	0.133164	0.258123	0	0	272.838	450.516	276.045	303.149	391.867	733.376	320.336	655.8	1113.09	488.551	433.578	487.727	408.327	722.182	428.416	164.613	264.782	216.226	398.008	173.517	656.513	359.57	154.296
hsa-let-7d-5p	-0.166087	12.0844	0.472684	1	0.60709	1	0.133164	0.277897	0	0	453.336	684.631	611.902	647.917	966.43	1168.67	887.373	593.031	433.98	264.545	1470.84	625.309	761.746	1902.24	1038.37	262.939	617.39	311.173	749.334	579.649	766.616	300.666	362.681
hsa-miR-513c-3p	-0.227828	6.21758	0.473062	1	0.329786	0.88812	0.133164	0.0137143	0	0	10.3221	14.234	12.6762	12.7464	15.2611	10.3484	5.64135	12.3947	9.65404	3.34031	6.27665	14.7525	13.6779	5.94489	11.1189	9.60834	7.95142	11.9691	8.30595	7.01727	12.2696	15.1932	8.1814
hsa-miR-365a-3p+hsa-miR-365b-3p	0.184836	9.93222	0.473096	1	0.664388	1	0.133164	0.336186	0	0	135.712	119.084	140.854	123.159	184.898	200.805	114.731	109.716	97.2299	92.4457	416.022	189.358	120.159	478.791	245.345	58.0804	100.679	54.7468	253.856	85.8013	230.814	64.6459	48.0573
hsa-miR-1277-3p	-0.21771	6.20497	0.473605	1	0.360934	0.928787	0.133164	0.0174061	0	0	15.1649	12.9921	17.1433	10.4888	14.1838	5.59221	4.79271	11.5426	8.87024	6.01336	7.2007	12.6636	11.0457	4.49159	13.0033	7.05004	10.403	8.75656	8.30543	14.2921	9.40851	10.9118	12.2484
hsa-miR-520a-3p	-0.3042	5.31094	0.473887	1	0.402113	0.942261	0.133164	0.0335618	0	0	6.3417	4.04626	5.76563	6.90555	7.60567	2.78514	4.09024	4.07502	6.0969	1.64946	3.60127	11.4927	0.709108	2.57785	3.68133	1.62389	6.34182	4.37061	6.19896	4.42766	4.71172	3.3122	4.0893
hsa-miR-3127-5p	0.30423	5.65601	0.474367	1	0.446606	0.962615	0.133164	0.0768409	0	0	9.88369	8.85985	6.87468	3.57234	5.47958	0.884581	3.21779	3.96777	3.50786	4.28461	7.26217	5.31502	12.0861	3.16492	8.35459	14.2802	4.10975	9.75415	4.17062	6.17948	9.45647	5.49932	7.15024
hsa-miR-2116-5p	0.290807	5.66607	0.474367	1	0.325354	0.88812	0.133164	0.00208068	0	0	6.35843	1.57783	5.77466	4.69361	7.61274	6.60993	5.82686	3.9655	5.87818	8.79732	6.33084	4.27106	6.76421	9.15536	7.40845	10.5902	5.33871	8.69214	6.22692	8.92055	3.72079	7.63679	5.11828
hsa-miR-660-5p	-0.18654	7.68186	0.474826	1	0.507911	0.987689	0.133164	0.162406	0	0	22.0595	25.0895	23.2442	35.9887	39.3758	45.2841	52.7043	26.1596	13.7656	17.3191	27.174	17.002	27.9062	51.045	57.5809	16.8495	28.7309	20.8225	35.2256	57.9423	21.6074	26.2713	44.9179
hsa-miR-125a-3p	-0.202611	6.57696	0.475569	1	0.28927	0.878936	0.133164	0.00565909	0	0	19.0404	13.1856	8.24684	16.2408	20.7169	16.0233	13.2504	12.26	18.8825	13.9897	13.6052	22.1235	10.0718	10.8927	11.0699	11.0872	10.5764	12.0304	14.5048	10.5757	13.1794	15.2714	11.2461
hsa-miR-454-3p	-0.191265	7.502	0.475934	1	0.425012	0.944733	0.133164	0.0973953	0	0	21.9929	31.3567	33.446	29.0623	31.7411	31.0963	35.8646	19.5389	15.3322	13.8137	34.5427	24.3545	35.727	53.4493	34.2938	22.061	21.0394	19.7163	30.047	22.9913	27.3091	22.992	31.6581
hsa-miR-513a-3p	0.228521	6.75774	0.479222	1	0.289238	0.878936	0.133164	0.0230666	0	0	22.6295	11.8952	12.747	11.6883	12.081	16.0343	12.4215	19.7637	21.7979	17.4842	26.4497	14.8327	15.2047	8.6007	9.17008	21.6005	16.9415	18.5324	12.4623	14.1305	15.9994	15.324	18.3837
hsa-miR-520d-3p	0.223531	6.45295	0.479847	1	0.384951	0.94039	0.133164	0.055512	0	0	5.40901	6.79051	14.9019	13.8584	12.0325	13.2125	11.6552	19.0626	12.6226	11.311	12.6852	8.51255	5.74252	5.82714	12.9468	21.3135	6.82633	9.87821	19.6495	19.6364	12.2293	12.0443	19.3851
hsa-miR-664b-3p	-0.197806	6.46669	0.480302	1	0.370755	0.936848	0.133164	0.0223201	0	0	20.1825	13.1299	8.22837	12.8143	17.4621	16.9897	9.00836	16.5524	19.7533	8.64993	14.5497	6.40794	12.7134	13.89	13.8993	8.45311	9.2905	10.9402	10.3791	14.2195	13.1916	5.5689	14.2944
hsa-miR-1246	0.593431	4.4019	0.48094	1	0.515483	0.987689	0.133164	0.252598	0	0	1.28423	1.30879	1.16365	1.17032	1.10243	0.934027	0.799641	0.746974	0.631173	0.82562	0.872966	1.07546	12.745	0.543498	0.898532	1.43282	1.36443	1.11744	1.04773	0.8436	0.92129	1.11925	1.02835
hsa-miR-3164	0.218262	6.65756	0.482871	1	0.295501	0.878936	0.133164	0.0131596	0	0	11.614	8.10908	20.5744	12.7954	15.2961	13.1886	10.7348	23.2027	13.3038	17.5128	20.0221	16.9184	20.4552	8.63642	14.7923	12.4816	13.1506	13.1345	12.4567	15.054	16.0113	9.91677	18.3787
hsa-miR-584-5p	0.240705	6.40277	0.483172	1	0.271163	0.878936	0.133164	0.00208068	0	0	10.2794	8.0135	18.2254	9.34197	12.0215	9.40488	7.37122	14.8292	5.64903	11.3212	13.6167	10.6054	10.9565	12.3899	6.39559	14.9	13.0248	12.0209	16.5583	15.1147	15.0911	14.1856	15.3138
hsa-miR-410-3p	-0.221159	6.3805	0.483819	1	0.328965	0.88812	0.133164	0.03273	0	0	14.0525	21.7325	7.08482	11.6638	12.0659	12.2371	13.3094	8.92934	11.9346	6.88044	13.6445	11.6385	8.37703	7.34038	15.7958	17.3303	9.25219	7.70506	16.5457	12.4277	5.58845	8.79178	18.3569
hsa-miR-25-3p	-0.161844	11.1366	0.485489	1	0.60504	1	0.133164	0.2589	0	0	225.607	322.877	282.969	401.699	477.175	586.266	500.394	508.916	306.781	132.583	494.5	310.029	504.358	799.64	454.413	101.843	238.67	159.489	335.816	548.04	337.135	113.835	366.732
hsa-miR-375	-0.231312	5.82026	0.487967	1	0.405333	0.942261	0.133164	0.00606491	0	0	8.93657	11.542	3.61482	12.6113	4.45968	7.52465	9.17999	5.66774	6.661	9.6945	10.0471	9.48901	6.75566	5.36979	7.40408	11.8535	4.12275	5.49691	8.28256	6.1717	3.71881	4.43324	7.15181
hsa-miR-382-3p	0.271262	5.81688	0.488042	1	0.385513	0.94039	0.133164	0.0403159	0	0	4.01625	6.54705	9.13204	4.72323	2.27956	7.55237	10.1578	9.93032	8.20293	11.4729	7.23759	3.23177	11.1368	6.06237	5.50754	13.1856	7.83395	4.43734	3.14615	7.97463	3.71245	9.7953	11.2196
hsa-miR-196b-5p	-0.168644	8.75021	0.488801	1	0.498955	0.98556	0.133164	0.140758	0	0	40.0749	78.3551	62.4289	74.3193	94.0577	88.616	86.6415	65.6055	97.9981	47.0639	83.5269	87.756	108.787	93.6192	64.7602	27.9404	62.5931	52.4499	67.3702	52.2107	65.9163	44.9025	42.93
hsa-miR-320e	-0.167067	7.66912	0.489712	1	0.53441	0.998734	0.133164	0.182799	0	0	39.5563	47.9715	24.38	30.2548	32.8576	35.8135	29.886	62.1367	65.7902	36.7726	30.8361	31.7386	27.9081	36.0463	31.4618	6.11404	19.8453	14.3186	22.8306	20.272	42.4458	23.019	14.3329
hsa-miR-1236-3p	-0.229856	6.25089	0.489744	1	0.384515	0.94039	0.133164	0.0582122	0	0	9.11506	13.0219	10.4417	16.131	13.12	12.2506	9.05537	6.41816	11.2168	7.79609	12.746	15.8007	3.19419	6.6641	15.8219	10.8973	22.5884	6.61587	7.27821	6.10798	6.54733	8.77413	14.2833
hsa-miR-655-3p	-0.249736	5.72779	0.491173	1	0.479087	0.966982	0.133164	0.0539983	0	0	5.28565	9.06647	9.18944	9.23881	9.80832	3.71635	7.46986	2.27948	2.73776	7.00089	8.20233	7.39581	3.2617	5.41503	7.41685	8.06849	11.3309	4.41687	13.4014	3.45595	1.8227	8.69176	9.17906
hsa-miR-506-3p	-0.19593	6.7138	0.497038	1	0.349303	0.910927	0.133164	0.02964	0	0	25.2436	19.5002	8.26703	14.0125	13.1934	20.7626	17.4803	13.9063	14.8843	6.83509	13.5809	10.6222	17.8626	21.7713	13.8629	12.4536	13.1259	14.2022	15.5448	14.1623	15.0664	12.0671	25.4983
hsa-miR-146b-3p	0.316777	5.36299	0.498971	1	0.393121	0.94039	0.133164	0.0124955	0	0	6.22913	5.15168	6.79966	2.40987	3.31371	2.80036	2.39993	4.03073	5.1993	6.14574	6.37714	4.2511	2.42222	5.53679	0.852344	5.46205	4.02133	4.39151	6.21006	11.7675	3.73989	5.46269	6.12472
hsa-miR-888-5p	0.200943	7.20014	0.501965	1	0.377529	0.94039	0.133164	0.0570702	0	0	18.0147	24.6605	21.9095	16.3458	15.3895	21.6816	23.3654	29.665	16.161	19.1551	21.7461	23.2809	20.268	14.1555	19.3922	29.7827	28.4809	26.1652	22.8065	16.7483	29.2336	30.519	25.5342
hsa-miR-196a-3p	0.223718	5.98737	0.502352	1	0.367983	0.935191	0.133164	0.00208068	0	0	6.49181	11.4829	6.96195	5.88112	7.66848	4.66937	10.0831	6.45338	4.20604	7.82484	9.99413	11.6063	5.81888	5.99256	10.1951	9.5401	16.407	8.74079	11.3827	7.94449	10.3746	10.8923	6.1434
hsa-miR-181b-2-3p	-0.201432	6.29383	0.505983	1	0.331654	0.88812	0.133164	0.00208068	0	0	12.7853	10.5621	11.5721	10.5094	10.9739	14.1535	14.2042	9.80253	8.82998	5.99984	8.1118	10.5845	17.1601	18.4937	6.41322	10.9293	7.98408	14.1245	12.4259	9.72234	6.54367	9.85489	11.2357
hsa-miR-548j-5p	0.260844	5.62636	0.50808	1	0.39447	0.94039	0.133164	0.00208068	0	0	1.52604	6.46838	5.76963	5.80142	8.67156	3.73899	5.83322	7.41296	6.69682	3.39214	5.40859	7.39743	4.13422	4.65905	4.58479	9.31922	10.1457	6.55436	4.16922	11.6859	6.58863	7.62943	5.117
hsa-miR-98-3p	-0.196529	6.23785	0.509563	1	0.406598	0.942261	0.133164	0.0325408	0	0	11.5406	10.5347	22.7317	5.96909	9.88872	12.254	8.20542	8.11647	8.85294	14.9864	7.19575	11.6239	14.5455	11.8324	6.41798	10.8964	2.96715	10.9044	12.4218	12.46	10.358	8.77394	8.18233
hsa-miR-19a-3p	0.181331	8.32101	0.509784	1	0.61649	1	0.133164	0.228159	0	0	31.0041	40.6394	38.1894	48.749	30.7508	66.9909	68.5104	114.797	63.4761	19.875	46.2177	53.9592	64.4943	103.937	53.6675	25.1475	27.7804	24.1538	45.6218	89.8027	54.6241	18.7433	34.7562
hsa-miR-127-5p	0.239539	5.80305	0.509831	1	0.398291	0.94039	0.133164	0.0158191	0	0	6.42186	1.60602	6.91912	9.17989	4.43186	7.55201	8.40336	3.94141	3.47261	7.86288	6.31348	6.36967	5.85508	6.07268	7.39265	10.6796	12.657	5.5072	6.23332	7.97903	11.3535	12.9889	8.17113
hsa-miR-362-3p	-0.196116	6.70744	0.511246	1	0.414732	0.944733	0.133164	0.0784619	0	0	17.8922	15.7502	17.3164	17.414	6.69664	20.7634	21.7599	18.1423	11.0015	13.0645	16.3465	16.9112	22.2244	25.4509	19.4889	13.7434	16.8463	3.40941	13.4839	20.4956	9.36504	4.50263	9.21361
hsa-miR-499a-5p	-0.191837	7.17583	0.513409	1	0.416495	0.944733	0.133164	0.0792176	0	0	23.0847	19.7654	20.8462	20.9668	17.5885	21.6542	43.6988	13.7728	20.8315	27.1866	19.9353	24.314	12.5415	16.3601	19.4103	25.7533	15.8414	27.2131	35.1693	12.2827	23.5588	17.5316	25.5273
hsa-miR-296-3p	-0.250369	5.73719	0.516583	1	0.351881	0.91466	0.133164	0.00208068	0	0	5.28904	9.07222	8.08037	9.24204	5.52742	8.48747	8.33518	6.55194	6.69967	4.29082	7.26902	6.35483	6.77802	4.6617	3.64478	11.7837	10.1419	6.55349	5.19692	2.54976	10.4203	5.49426	6.13297
hsa-miR-550a-5p	0.287632	5.59292	0.518632	1	0.380323	0.94039	0.133164	0.00208068	0	0	6.32962	5.24626	5.7591	4.67976	6.53754	5.65767	2.36204	5.6968	6.70976	6.09856	4.48425	5.31023	6.78384	5.42071	11.2044	10.5348	5.31186	5.48403	3.13921	5.27756	6.5913	5.49156	8.16336
hsa-miR-1266-5p	-0.212164	5.97087	0.526838	1	0.424957	0.944733	0.133164	0.0348852	0	0	7.78831	11.6273	7.01131	5.92582	15.2012	9.42039	8.27147	16.8232	8.97956	7.84941	6.30535	7.41914	9.35774	5.30421	2.69219	9.46889	10.2815	2.28562	8.29227	7.9668	10.3888	9.80238	5.12306
hsa-miR-578	0.214209	6.39326	0.528191	1	0.30582	0.88812	0.133164	0.00208068	0	0	11.4951	10.4892	15.9988	11.5943	10.9491	6.54738	8.22819	13.9852	7.97395	14.9062	12.6963	11.6513	12.7043	11.6664	12.9559	19.9806	8.05754	17.3801	12.4402	10.5896	14.1405	9.8837	8.18973
hsa-miR-548a-5p	0.189441	6.81428	0.530539	1	0.408281	0.942261	0.133164	0.0424808	0	0	10.4533	15.6745	21.7689	21.8851	7.76929	16.0244	12.3984	16.3687	7.09095	16.581	18.1468	19.0336	11.73	9.30105	15.7074	25.5108	21.9482	21.7693	22.7733	15.9237	16.9441	21.7971	17.3676
hsa-miR-194-5p	-0.165602	7.53138	0.530654	1	0.536736	1	0.133164	0.138642	0	0	30.7375	22.4655	18.6472	26.7785	29.5743	36.7814	51.115	23.7032	26.7751	15.5744	35.4496	26.4622	30.5373	52.6745	42.6873	12.8047	19.7895	20.8034	27.9854	45.4311	28.252	16.4967	14.3301
hsa-miR-211-5p	0.218584	6.45075	0.531555	1	0.341142	0.907155	0.133164	0.00934687	0	0	13.9442	10.5151	13.7838	12.7346	10.9579	9.39934	7.35786	13.114	12.6247	14.8896	8.99978	12.7044	8.33942	11.6326	12.0096	11.0774	22.8918	19.5369	14.5034	14.1978	12.2298	14.1935	6.1541
hsa-miR-548g-3p	0.198517	6.83847	0.531735	1	0.450041	0.962615	0.133164	0.0758939	0	0	17.8238	19.4152	18.404	16.2436	7.77096	12.2182	15.814	27.3375	11.6871	21.9208	8.0419	19.0369	15.1843	2.921	20.3825	17.7773	15.7328	26.0773	15.5604	15.9181	19.7912	29.3381	16.3504
hsa-miR-302c-3p	0.266313	5.79595	0.532278	1	0.313175	0.88812	0.133164	0.00208068	0	0	7.60411	6.53872	5.80394	9.17272	6.56862	4.68366	4.0536	7.35831	8.21458	6.0611	5.38752	4.27849	7.61372	9.06961	11.1678	11.9235	6.60528	9.77888	5.20485	1.63726	8.484	8.72369	10.2028
hsa-miR-301a-3p	-0.151515	8.7637	0.533778	1	0.604716	1	0.133164	0.197631	0	0	51.4769	46.1069	69.3101	61.6376	82.0714	129.256	84.9625	68.9085	38.3826	28.6202	104.491	55.0561	72.8932	148.434	114.926	48.1573	58.7533	36.1451	83.9239	58.4444	63.0805	27.4805	72.5258
hsa-miR-543	0.169782	8.28364	0.534515	1	0.533918	0.998734	0.133164	0.132748	0	0	23.4313	38.0609	46.1781	54.4755	55.7619	47.121	53.3513	45.866	48.3555	33.9434	33.4581	40.2478	80.7863	36.9887	81.5782	38.5455	40.5875	44.7853	44.5847	93.3993	42.3428	58.9679	55.1595
hsa-miR-1909-3p	-0.256732	5.41427	0.536398	1	0.507861	0.987689	0.133164	0.0872391	0	0	6.37566	5.28956	4.67392	10.2475	5.48799	0.882582	7.56697	5.78333	4.41927	6.1609	0.81919	2.15931	8.65713	0.371022	8.41052	1.64994	5.20122	6.50746	9.27732	4.40938	5.66106	3.32329	4.09237
hsa-miR-2278	0.282534	5.24764	0.53733	1	0.43705	0.956857	0.133164	0.00586151	0	0	3.85165	3.92636	2.38104	2.39677	6.48389	2.80607	4.17398	2.33651	3.6333	8.91873	3.59464	4.24223	2.44002	1.08525	3.67597	5.40321	6.36895	4.37744	5.17823	9.03043	3.74848	3.31793	6.12032
hsa-miR-92b-3p	0.224503	5.89176	0.537642	1	0.470096	0.965167	0.133164	0.0667708	0	0	4.04249	5.36688	2.46184	8.09574	9.78943	9.45704	9.24414	9.04659	1.91186	6.94438	5.37743	10.5519	6.71339	7.51874	7.3824	16.9692	4.1715	10.8612	12.402	10.6982	2.75955	8.73781	10.2067
hsa-miR-520g-3p	-0.241274	5.81459	0.53781	1	0.516659	0.987689	0.133164	0.104769	0	0	7.73322	7.88893	4.74148	5.89961	9.8239	10.3916	10.9185	11.7121	2.71724	9.69667	10.0488	3.22585	6.75761	3.1534	7.40507	5.6092	8.98568	17.1963	6.22829	10.7468	3.71926	3.35842	1.04563
hsa-miR-147a	-0.204228	6.10017	0.539259	1	0.372156	0.936848	0.133164	0.00208068	0	0	13.8897	6.75959	9.28042	12.7047	7.71821	10.3616	11.6871	8.15617	8.91566	12.3254	8.13904	6.38418	6.69035	8.94824	12.0781	10.8087	6.67819	6.60034	11.3835	6.1273	13.2395	7.68244	9.19459
hsa-miR-142-3p	0.153058	14.3923	0.539405	1	0.805451	1	0.133164	0.619827	0	0	1713.65	1598.09	1421.22	6985.85	1660.64	4021.22	5667.18	3460.32	1906.72	639.412	1282.45	1593.47	3194.14	3790.2	7440.05	812.049	1736.39	1329.33	1633.49	18838.8	1321.18	954.137	8697.25
hsa-miR-381-5p	-0.172945	6.70173	0.539764	1	0.321772	0.88812	0.133164	0.00208068	0	0	16.6537	13.2356	16.1824	18.5401	14.2698	16.0108	20.9126	12.2182	14.8872	13.9567	12.6609	21.0997	13.5139	19.5766	16.6752	12.4507	6.8664	13.1258	12.4534	13.2602	19.8248	16.3722	15.3226
hsa-miR-381-3p	-0.161143	7.517	0.539914	1	0.490037	0.975186	0.133164	0.0953951	0	0	31.973	22.4576	34.5812	37.0603	28.486	42.4732	17.2678	34.5861	43.6714	15.5764	18.9635	23.3052	33.9909	26.8837	38.9561	20.755	31.1561	20.8015	27.9844	24.7798	31.0971	17.5793	26.5636
hsa-miR-638	-0.231041	5.77474	0.54087	1	0.406476	0.942261	0.133164	0.00208068	0	0	6.50944	5.41514	4.7344	10.3666	8.74628	7.52877	11.808	7.4005	6.68001	8.79983	7.26189	9.4839	1.52148	7.64647	6.46587	5.59385	5.33533	7.62557	7.25329	6.17917	3.72135	7.6353	9.18143
hsa-miR-151a-5p	-0.15343	7.74925	0.541125	1	0.560946	1	0.133164	0.158634	0	0	35.8561	36.5907	19.8261	29.1292	35.0435	62.3329	34.083	30.3025	37.3457	21.7193	42.7182	28.5917	36.4775	65.2424	45.4301	12.8682	24.9661	22.9991	34.1997	41.7544	44.3253	15.4327	13.3142
hsa-miR-3690	-0.191345	6.47741	0.54366	1	0.390585	0.94039	0.133164	0.0323656	0	0	22.6152	9.38805	11.616	12.8156	14.2336	13.1807	14.1407	3.85411	11.8815	13.1195	13.6235	14.7886	18.8325	3.70169	10.1441	14.8741	16.6964	10.9417	13.4682	15.124	7.4817	13.1052	15.3121
hsa-miR-1183	-0.169447	6.93925	0.544414	1	0.409354	0.942261	0.133164	0.0371937	0	0	15.531	20.8854	18.5097	28.8325	16.4685	20.7344	18.2614	14.6745	16.3177	15.6836	8.04161	16.9392	24.7277	24.4723	16.6387	16.4809	21.9697	16.3932	20.7151	26.747	15.991	14.2573	12.2762
hsa-miR-326	0.214486	6.10448	0.548203	1	0.361715	0.928787	0.133164	0.00208068	0	0	6.53449	9.12354	5.86839	8.15101	8.75785	10.3884	10.0394	6.42564	12.0265	12.2943	7.19973	11.6203	14.5583	6.67801	6.42087	9.60723	9.18065	14.1063	12.4194	13.3788	10.3614	5.54599	5.12844
hsa-miR-181a-2-3p	0.176008	6.91295	0.552358	1	0.396413	0.94039	0.133164	0.0305787	0	0	17.8749	16.9825	10.5295	18.5364	16.4268	19.8165	14.9297	16.336	16.2856	18.3371	17.2092	17.9959	14.3014	7.84384	19.435	25.6049	20.7682	26.0956	28.9657	17.7049	15.9841	16.426	19.4085
hsa-miR-218-5p	-0.137567	10.6679	0.553021	1	0.657994	1	0.133164	0.259349	0	0	198.625	209.304	222.908	341.215	255.08	517.554	249.62	297.061	305.589	223.65	332.999	360.7	259.253	555.103	305.405	92.2317	212.476	70.0362	353.377	140.765	407.91	150.928	74.6181
hsa-miR-342-3p	-0.137966	10.9814	0.553154	1	0.658087	1	0.133164	0.25728	0	0	234.483	252.434	239.122	432.915	357.932	473.148	492.16	236.09	156.004	61.7639	385.579	220.133	195.508	632.187	582.273	190.354	383.964	267.419	349.271	675.07	246.69	183.713	391.234
hsa-miR-138-5p	-0.200849	5.87865	0.557558	1	0.421184	0.944733	0.133164	0.0049681	0	0	14.9415	5.44353	5.87114	5.90754	10.9014	9.4309	7.43458	12.543	7.42917	5.16624	5.39045	8.45415	5.86074	6.0853	6.45356	13.1449	5.37271	7.64177	6.232	7.07202	8.48665	7.65176	6.13762
hsa-miR-154-5p	-0.144789	8.48718	0.558529	1	0.594856	1	0.133164	0.167954	0	0	37.4545	45.9846	48.5952	58.0899	60.216	112.313	66.6221	112.23	64.9367	28.6508	53.4999	50.8054	79.8635	57.3076	85.2651	26.5165	66.2453	28.5083	40.4546	53.16	55.5592	42.6901	41.9013
hsa-miR-1297	-0.181352	6.46886	0.561234	1	0.420767	0.944733	0.133164	0.0170541	0	0	9.18256	10.6331	20.5996	18.4555	14.231	11.2792	12.4311	11.4456	9.53956	15.8106	9.9323	8.50613	14.4591	8.75573	5.46412	17.4166	17.9194	16.3031	8.31903	13.3116	11.2866	12.0302	15.3118
hsa-miR-518e-3p	0.231464	5.93531	0.561329	1	0.395244	0.94039	0.133164	0.00208068	0	0	10.059	9.03353	6.94976	9.22027	4.44541	5.6273	5.75178	11.6076	8.15194	13.2477	11.8608	6.37975	5.82846	7.49505	8.31837	8.24787	13.9537	8.73333	7.26823	7.95366	5.60946	5.52927	6.14207
hsa-miR-1288-3p	0.207618	6.19336	0.561413	1	0.393319	0.94039	0.133164	0.0134464	0	0	12.5978	7.93919	10.3593	8.17278	13.0562	4.65655	7.41526	14.0698	11.9769	17.6699	7.18906	8.49222	10.1419	9.57772	4.54149	12.2012	14.1254	8.76943	6.25053	15.1752	9.39933	9.85503	9.20142
hsa-miR-561-3p	-0.209968	5.82408	0.562952	1	0.445224	0.962615	0.133164	0.0128964	0	0	7.73011	4.18626	11.4345	10.3783	7.68121	7.52534	8.31457	11.7039	10.6648	5.17519	7.25348	9.4901	7.63541	1.70094	4.57679	4.34498	12.6	6.56652	7.25641	6.17011	7.53623	6.57535	4.10243
hsa-miR-1205	0.204958	5.97633	0.56303	1	0.470573	0.965167	0.133164	0.0483236	0	0	5.28329	5.39885	14.7257	9.23657	5.52528	4.66932	8.3411	6.45701	2.66315	12.3331	3.52645	7.42802	5.82168	8.21927	8.314	9.53145	10.3382	16.2085	6.24119	10.6788	8.46691	11.9582	13.2585
hsa-miR-3605-5p	0.203285	6.39619	0.568279	1	0.431074	0.952056	0.133164	0.0348361	0	0	11.4996	21.5105	7.04423	7.08806	13.0978	8.45063	7.36757	13.9852	11.8718	9.53731	12.6963	11.6513	12.7043	8.01711	11.0794	17.4381	8.05754	14.1644	11.4106	10.5896	7.48035	16.329	22.4318
hsa-miR-597-5p	-0.170848	6.80408	0.571253	1	0.364299	0.928787	0.133164	0.0165988	0	0	19.1658	19.5483	17.3403	12.8934	16.4465	21.703	18.3075	11.3468	12.5096	19.2857	10.8072	13.7779	18.6973	13.673	17.5956	9.89798	18.1502	23.893	16.5821	15.0444	11.256	22.8475	19.3988
hsa-miR-3136-5p	0.180088	7.01298	0.571918	1	0.481499	0.966982	0.133164	0.0775373	0	0	22.8395	9.48941	26.3553	14.0274	25.0759	14.1016	12.346	23.871	35.5837	22.7576	16.274	21.1568	26.3891	12.8058	12.8816	11.3313	12.0353	22.8892	18.6658	20.3828	29.2664	17.522	16.3568
hsa-miR-1226-3p	-0.191656	6.18072	0.572566	1	0.417184	0.944733	0.133164	0.00651756	0	0	7.85946	10.5051	16.0112	16.0951	10.9545	8.44869	7.3624	10.6937	5.73879	7.80695	10.9042	6.38991	6.67356	8.16219	8.3012	15.9001	9.16916	10.8948	9.33314	9.74464	8.45683	16.2551	10.2144
hsa-miR-1285-5p	0.168829	7.12557	0.574763	1	0.450292	0.962615	0.133164	0.056071	0	0	16.7541	28.3699	19.6315	12.9156	18.6259	18.8384	20.8285	19.6245	26.972	12.0837	19.9264	16.9669	20.2922	14.9042	18.4696	24.4919	23.4064	19.6745	20.7368	29.3566	19.7571	31.5758	31.6412
hsa-miR-140-3p	0.177033	6.91538	0.575179	1	0.469213	0.965167	0.133164	0.0680653	0	0	19.1021	13.232	8.26206	23.0617	13.1885	20.7676	17.4927	23.9179	19.3757	12.1155	21.8057	12.7459	11.7098	28.7671	29.7318	8.65712	23.2647	15.3262	12.4697	26.7224	19.7817	12.1061	18.3903
hsa-miR-521	0.192851	6.65146	0.575413	1	0.394574	0.94039	0.133164	0.0326483	0	0	20.1393	20.5145	12.7255	9.40372	12.0683	4.63395	14.1629	12.2051	10.9843	16.6236	19.103	16.9168	11.7664	12.2541	12.9214	16.3531	11.8973	26.0236	18.6379	12.3491	11.2607	14.2275	20.4135
hsa-miR-488-3p	0.198714	6.02884	0.575528	1	0.45982	0.965167	0.133164	0.0193178	0	0	6.51187	5.41743	6.97417	7.01475	13.0214	6.57321	10.0625	5.59506	8.11363	9.61508	5.36326	11.6108	5.81191	7.45098	2.68397	10.8258	12.8005	8.74623	8.30142	12.4892	15.1473	9.82885	13.2612
hsa-miR-506-5p	-0.201236	6.15221	0.575966	1	0.362206	0.928787	0.133164	0.00208068	0	0	10.2869	11.7259	10.4132	7.08816	12.0246	11.31	12.5331	8.99467	4.96793	8.7106	9.05701	10.5696	9.30535	8.17808	7.36502	12.1035	9.15515	13.0264	8.30278	7.0262	5.60193	13.0424	15.2947
hsa-miR-548k	-0.174005	6.47635	0.57782	1	0.482279	0.966982	0.133164	0.0499816	0	0	12.8651	13.1267	11.6134	19.5837	13.1544	16.9905	9.86356	10.5942	6.42884	14.9107	15.471	4.30703	6.61904	8.02353	20.4763	13.6001	10.5364	21.6588	19.6414	12.4032	10.334	7.72818	14.2951
hsa-miR-302a-3p	0.181161	6.78067	0.578337	1	0.441398	0.959771	0.133164	0.0440514	0	0	17.7965	15.6586	12.7603	21.873	9.92939	6.52369	19.2617	7.13894	15.5759	21.9415	10.7987	20.0774	15.2014	12.191	21.3305	15.1418	18.1934	20.686	19.679	8.72993	20.7504	18.5587	23.4741
hsa-miR-4448	-0.241259	5.3039	0.579042	1	0.516289	0.987689	0.133164	0.0309999	0	0	7.50399	4.03367	4.65088	4.67779	3.33614	8.53914	3.22857	4.94404	2.84665	0.760707	4.53406	6.31529	6.00432	1.09666	1.79473	7.81245	2.75655	1.16534	5.17543	5.34714	5.67136	7.55656	6.11843
hsa-miR-1233-3p	0.165883	7.76547	0.57963	1	0.737965	1	0.133164	0.338862	0	0	39.4639	33.913	35.7302	31.3587	29.577	28.2503	21.479	22.7755	10.7109	21.7014	103.144	45.4453	17.5728	110.815	40.746	22.2519	31.3746	6.7194	52.8016	16.6726	31.0531	17.6148	9.23338
hsa-miR-330-5p	-0.192516	5.87922	0.58199	1	0.492574	0.977797	0.133164	0.0095408	0	0	6.53811	10.3484	8.10747	8.15362	8.75953	9.43141	8.30122	5.65083	7.42828	7.86837	7.2446	6.36771	5.86033	3.13126	6.45335	13.1465	1.62534	7.64205	12.3922	4.34316	8.48644	9.78686	12.2328
hsa-miR-625-5p	0.18565	6.64002	0.581998	1	0.43248	0.952056	0.133164	0.0348837	0	0	9.16361	20.5096	10.4731	13.9253	17.4474	14.1405	7.31607	26.6156	7.90068	18.414	12.656	13.771	13.5051	14.4406	17.6074	12.4679	15.6253	13.1306	11.4244	20.4856	17.9168	17.4542	7.17672
hsa-miR-758-3p+hsa-miR-411-3p	-0.16073	6.81472	0.583452	1	0.471698	0.965167	0.133164	0.056405	0	0	14.2399	19.5508	22.9834	27.6367	11.04	13.1503	17.4528	20.6305	14.0531	8.59529	14.4831	12.73	9.15578	13.6658	14.7843	18.9841	19.4001	27.1178	26.8833	7.83855	14.104	15.3165	20.4173
hsa-miR-374a-5p	-0.125494	12.4175	0.583857	1	0.672403	1	0.133164	0.238179	0	0	587.657	803.548	1033.06	963.598	908.525	1398.6	1008.84	675.013	688.142	400.896	1346.33	897.193	1298.3	2029.33	1282.65	342.143	570.756	419.202	1063.36	1187.07	953.08	377.158	513.865
hsa-miR-33b-5p	0.181765	6.83765	0.585696	1	0.381188	0.94039	0.133164	0.0193609	0	0	12.9263	19.4224	16.1562	15.115	17.4901	14.1187	13.2448	16.361	21.75	20.139	19.9827	13.7897	10.8618	12.8844	17.5754	15.1757	23.2074	19.6221	11.4342	15.919	13.1437	22.8791	26.5313
hsa-miR-765	-0.16385	6.39986	0.587084	1	0.487109	0.971782	0.133164	0.0182538	0	0	15.2625	6.84712	11.5933	19.5487	18.5166	9.38367	9.88381	14.8736	8.78404	14.0348	6.25578	13.7343	7.49968	9.51695	17.6703	12.275	10.5035	14.1475	7.28571	15.1426	10.3408	13.0928	10.2227
hsa-miR-514a-5p	-0.152728	6.64419	0.590611	1	0.468208	0.965167	0.133164	0.0110939	0	0	16.6162	19.4352	15.0347	20.7758	16.4157	13.1661	8.97748	13.9262	11.799	10.4	12.6692	11.6662	18.7565	24.7732	11.9969	13.7121	19.284	12.0424	13.4806	13.2708	12.2197	9.90392	15.3204
hsa-miR-363-5p	0.176813	6.40191	0.592928	1	0.458146	0.965167	0.133164	0.0245614	0	0	19.9568	8.02834	11.5392	5.95918	13.1022	10.3543	8.22042	8.89661	15.0073	10.4307	9.00724	14.7911	13.5771	8.7444	12.0175	23.7837	10.5432	10.9445	10.3807	16.9334	12.236	12.0343	10.2257
hsa-miR-519b-3p	0.223129	5.98386	0.595479	1	0.394648	0.94039	0.133164	0.0158469	0	0	10.0864	10.2724	5.84531	8.11942	7.66804	7.53369	4.01524	3.91042	8.92232	12.3296	8.14114	7.42897	11.0824	4.52761	12.0805	9.53819	6.67311	15.1457	9.3272	7.0366	14.1976	6.60807	5.12578
hsa-miR-584-3p	0.162134	7.06878	0.599851	1	0.494934	0.980043	0.133164	0.0564084	0	0	20.4255	18.3276	21.8733	16.3181	22.9352	16.9445	14.0307	16.2885	15.449	33.4225	20.8553	33.7562	9.96233	17.0826	14.7428	19.227	28.37	17.5064	20.7325	21.2706	20.7127	26.1669	19.4151
hsa-miR-944	-0.158391	6.4029	0.604815	1	0.45874	0.965167	0.133164	0.0173016	0	0	16.4779	14.322	16.0849	15.0455	7.75012	5.58349	15.8935	8.07167	10.3459	17.6263	9.94093	6.40474	15.3554	6.59741	8.27626	13.5533	12.9703	13.0768	8.31626	14.2334	15.1045	13.0936	13.2748
hsa-miR-1537-3p	0.155617	7.17693	0.605498	1	0.521557	0.988604	0.133164	0.0741601	0	0	25.4198	22.1582	13.9845	15.2085	21.8798	24.5307	19.1032	17.9326	22.3177	15.6172	27.2599	20.1246	35.842	17.742	28.7376	14.0327	23.4369	28.3147	11.4479	33.8427	16.9078	19.7089	28.5886
hsa-miR-320c	0.200092	6.16101	0.607945	1	0.427115	0.946772	0.133164	0.00208068	0	0	8.97645	10.3769	12.5782	8.16633	6.62084	8.47103	7.42216	8.11082	9.63026	9.58503	9.04019	7.44263	9.27644	10.3361	12.052	8.35876	12.8822	10.9079	17.5623	9.72886	9.4026	4.47235	15.3008
hsa-miR-27b-3p	-0.11752	11.3608	0.608307	1	0.741678	1	0.133164	0.377827	0	0	286.971	386.845	483.629	366.986	475.041	565.48	637.828	271.315	229.05	138.689	962.924	331.206	455.018	1486.35	586.772	122.329	250.458	125.688	669.456	320.783	485.037	155.349	155.317
hsa-miR-613	0.185031	6.33531	0.609079	1	0.476095	0.966982	0.133164	0.0313864	0	0	4.15046	11.6998	14.8692	11.5829	8.7941	12.2696	9.09841	6.37826	17.4123	9.5496	10.8609	12.6911	18.8528	9.50473	3.60054	17.3829	9.27669	12.008	13.465	9.69662	12.243	9.87492	16.3268
hsa-miR-498	0.166727	6.9638	0.610541	1	0.519836	0.987689	0.133164	0.0674631	0	0	26.4813	23.2515	18.4521	17.4219	13.1961	15.0555	7.26131	24.7392	30.1988	25.4462	9.86267	23.2485	14.2899	9.96683	13.8205	23.0569	15.79	15.3327	22.7866	14.0958	20.7257	25.0633	20.4292
hsa-miR-517a-3p	-0.204357	5.85618	0.611711	1	0.518516	0.987689	0.133164	0.0252878	0	0	11.3455	2.93731	9.21863	5.90366	7.68536	10.389	10.9104	3.95071	2.70635	12.4025	7.24842	6.36568	8.5091	8.34753	2.69855	10.6447	9.01176	10.835	5.20278	8.90301	6.57748	4.43735	9.18508
hsa-miR-516a-5p	0.193288	6.05978	0.617467	1	0.470294	0.965167	0.133164	0.0125814	0	0	5.30983	10.3247	11.4352	12.6093	7.68152	6.57054	3.99963	11.5595	9.67961	13.2103	12.7639	5.34073	11.0594	6.69988	10.1854	12.1071	9.15752	5.53274	8.30307	6.11937	4.6507	9.83364	14.2789
hsa-miR-3074-3p	-0.155841	6.16552	0.617485	1	0.524873	0.990419	0.133164	0.00208068	0	0	11.4936	14.174	17.1127	10.4689	10.9486	5.59655	5.65763	5.58459	7.30647	11.4024	8.12785	12.6608	13.6903	8.90431	8.30177	8.31823	10.3915	9.82406	8.3042	7.92906	11.3191	14.1169	7.16315
hsa-miR-134-3p	0.191119	6.17371	0.617702	1	0.462917	0.965167	0.133164	0.00208068	0	0	11.3921	11.6067	11.4709	3.65444	9.84241	4.6571	10.8788	13.2249	8.0552	8.68629	6.26995	10.5822	13.655	7.38403	11.1099	13.4519	11.6646	9.83832	12.4242	7.00819	8.44895	13.0666	11.2347
hsa-miR-1276	0.170704	6.32103	0.617775	1	0.479979	0.966982	0.133164	0.00208068	0	0	11.4739	10.468	8.1582	11.5815	6.64101	11.3159	12.5527	10.6146	13.4841	16.7267	13.6358	10.5964	10.1101	8.78187	12.0289	5.83667	12.9716	17.3611	7.286	9.69972	9.38836	14.1668	13.2749
hsa-miR-4532	0.154199	7.53805	0.618053	1	0.70586	1	0.133164	0.229207	0	0	34.3296	28.696	16.3293	18.7172	23.03	47.2564	18.1524	19.5038	47.4053	18.2089	42.7554	47.5042	9.05247	76.2224	32.4014	20.8127	23.637	8.88737	34.1886	15.8054	39.61	12.1636	24.5294
hsa-miR-378c	-0.182802	5.2841	0.618839	1	0.662735	1	0.133164	0.0431235	0	0	3.93465	7.61038	2.41653	6.88169	7.59007	4.70399	1.51231	4.07487	6.9178	4.36189	1.74387	2.15393	0.709057	3.33434	5.57715	6.59529	8.69758	4.37067	5.17509	6.27095	0.891285	3.31225	5.10399
hsa-miR-548m	0.146299	7.27538	0.62455	1	0.531757	0.998452	0.133164	0.0691471	0	0	18.0663	23.4819	25.3417	22.0701	16.4881	30.2146	18.2205	29.6341	25.3381	22.687	42.8463	26.4409	26.288	16.2673	13.7909	20.6651	26.0121	22.9387	24.8753	15.8416	25.4302	21.8877	28.594
hsa-miR-4421	0.170564	6.39713	0.626136	1	0.424392	0.944733	0.133164	0.00208068	0	0	11.5102	12.9678	10.4186	12.7276	12.0285	8.44881	9.07961	12.2881	11.0928	14.0118	10.8517	11.6506	17.0756	10.2062	5.46284	14.8841	13.0131	12.0174	16.5564	11.4957	12.2366	14.1814	11.2432
hsa-miR-519b-5p+hsa-miR-519c-5p+hsa-miR-523-5p+hsa-miR-518e-5p+hsa-miR-522-5p+hsa-miR-519a-5p	0.176625	6.1979	0.627318	1	0.423502	0.944733	0.133164	0.00208068	0	0	11.4099	4.22467	14.8206	9.30153	8.77539	6.5592	10.0008	14.0705	15.1406	10.475	11.8095	8.49207	11.8932	5.18762	5.47687	8.37423	9.21828	9.84161	8.31032	11.5381	15.1217	10.9275	12.2525
hsa-miR-1269b	0.189376	6.15123	0.627502	1	0.516514	0.987689	0.133164	0.0214045	0	0	7.76687	16.4485	5.87888	10.4068	13.0495	1.81155	7.42314	9.81731	8.84954	16.7863	6.27247	8.48827	9.27977	8.86609	8.29379	10.9013	12.8745	11.976	6.24862	12.458	10.3571	8.77503	12.2505
hsa-miR-487a-3p	0.147234	6.97098	0.627815	1	0.515868	0.987689	0.133164	0.0550539	0	0	9.2729	15.7741	27.4716	11.7477	17.5202	20.7569	19.1745	23.0518	14.721	12.1077	17.2003	22.1998	29.883	11.3948	12.8865	21.7609	14.5355	20.7239	20.7247	20.3953	17.8771	19.6722	30.6119
hsa-miR-4488	0.14513	7.45262	0.631253	1	0.65215	1	0.133164	0.145079	0	0	37.977	26.117	15.1758	16.4124	26.2655	35.8809	18.1719	20.3608	57.5012	35.0464	32.6973	31.7208	7.35337	45.482	21.2274	23.4077	28.6477	18.64	30.051	20.2934	33.9376	18.6659	18.4091
hsa-miR-30d-5p	0.121276	11.6105	0.633865	1	0.740951	1	0.133164	0.254235	0	0	316.377	444.245	468.674	331.059	580.064	772.889	482.751	1039.3	864.052	436.868	763.935	459.208	471.861	1116.36	509.847	140.099	301.266	258.784	509.934	309.197	718.643	294.08	247.251
hsa-miR-567	0.192582	6.37963	0.634801	1	0.450755	0.962615	0.133164	0.0398056	0	0	13.9137	9.25502	14.8832	13.8403	8.79948	5.59633	9.08775	13.1419	13.4478	20.2976	9.00954	14.7889	17.9558	10.9441	9.20652	3.21152	11.7723	10.942	13.4684	8.78473	19.8623	10.9567	7.17104
hsa-miR-423-5p	-0.109367	8.54577	0.640155	1	0.634839	1	0.133164	0.119275	0	0	61.4603	82.0033	61.2052	55.7988	67.8476	74.4796	38.9109	52.4297	84.5625	59.4225	66.2526	71.9041	67.8525	93.1434	59.2188	48.0343	41.9577	35.0368	54.9412	49.5753	68.7789	49.2259	30.6778
hsa-miR-769-3p	0.173448	5.84366	0.640663	1	0.579995	1	0.133164	0.0627093	0	0	10.0301	5.3611	10.263	1.33291	5.5125	2.77094	12.7543	6.49263	13.002	6.95556	8.16463	4.28023	6.72669	4.57984	8.33167	9.44811	4.15602	4.4379	8.2902	5.24343	11.3497	9.7964	13.251
hsa-miR-548ah-5p	0.154797	7.07864	0.642871	1	0.525595	0.990419	0.133164	0.0687508	0	0	17.9703	28.3368	20.7494	18.5948	15.3763	13.1452	18.2843	28.8944	22.3745	28.0769	19.9356	26.4131	22.0371	18.5145	19.4105	23.1477	25.8765	33.6753	15.5739	18.57	8.39017	12.1234	13.3016
hsa-miR-34a-5p	-0.106538	10.6229	0.643429	1	0.735478	1	0.133164	0.280888	0	0	171.812	210.571	311.589	250.824	325.029	391.183	243.805	646.795	150.87	70.5168	154.08	160.893	298.33	315.767	669.531	84.0532	234.502	126.737	244.606	298.793	190.182	148.74	248.237
hsa-miR-452-5p	-0.162595	5.80191	0.646591	1	0.543764	1	0.133164	0.00848808	0	0	6.50583	7.86416	9.19792	5.88887	7.67428	9.44168	8.32909	9.11155	13.0925	9.69442	8.18484	7.40522	4.99625	5.36965	1.7672	13.0896	5.35061	4.42661	4.17237	7.08412	5.62599	6.57412	6.13568
hsa-miR-433-3p	-0.144643	6.25413	0.646895	1	0.606948	1	0.133164	0.0815636	0	0	11.5337	11.7634	11.5524	12.7429	1.22308	23.7108	7.35213	12.3707	11.9913	6.00334	9.9634	10.582	13.6556	6.65267	13.9328	8.36285	16.5463	7.69299	16.5356	6.10433	12.2622	5.55173	7.16569
hsa-miR-876-5p	0.169627	6.14874	0.647435	1	0.505147	0.987689	0.133164	0.00208068	0	0	8.97931	7.93054	11.4675	9.28972	5.54598	9.42515	10.0156	11.5268	7.28293	12.2849	9.96796	7.44118	7.53383	6.664	13.9378	13.4301	10.4236	8.76224	10.3654	9.73267	8.45153	10.9188	13.2669
hsa-miR-1908-5p	-0.148961	5.96054	0.647982	1	0.545256	1	0.133164	0.0167696	0	0	5.33905	10.3803	10.3534	8.16784	11.9819	4.65774	11.7509	7.33752	12.9733	7.84815	4.45592	10.5497	12.0037	2.38402	8.32646	10.7263	5.40388	6.58562	9.32001	5.23797	12.301	7.66543	6.14033
hsa-miR-1281	0.149602	6.52206	0.648664	1	0.550627	1	0.133164	0.0405445	0	0	15.222	10.5683	4.80629	10.5127	16.3518	12.246	15.9222	12.2478	14.1582	15.7689	9.91302	13.7577	10.0633	7.25026	7.3226	17.5329	8.09562	23.8379	21.7127	12.3759	13.1753	13.1282	18.3708
hsa-miR-582-3p	0.152645	6.46525	0.649991	1	0.47057	0.965167	0.133164	0.00208068	0	0	13.9762	10.5418	11.5605	10.4984	8.814	12.2523	14.2211	12.2661	11.8439	14.8896	12.6859	10.6092	15.3033	11.6326	11.0722	12.3648	13.0474	14.1751	7.2917	13.2924	12.2297	17.415	18.3677
hsa-miR-507	0.194224	5.90534	0.651782	1	0.5431	1	0.133164	0.0244849	0	0	5.26379	9.02957	5.83384	11.4418	8.72759	2.76877	7.49041	13.3482	2.67716	8.74378	5.37671	6.37687	10.2295	6.03038	4.56241	8.22752	7.8651	14.0599	9.32168	8.87197	5.61216	11.9432	9.19082
hsa-miR-601	0.184702	5.91389	0.651782	1	0.599666	1	0.133164	0.0715858	0	0	2.82723	9.03786	6.95161	11.4475	5.51983	9.45159	5.74984	10.7597	16.9622	6.04332	7.22613	6.37751	7.58734	3.0965	10.207	3.10538	10.3032	8.72879	2.11591	15.2658	8.47334	7.67012	8.17477
hsa-miR-520h	0.157158	6.37081	0.652137	1	0.578281	1	0.133164	0.0494891	0	0	11.5017	8.02144	20.4626	16.0876	4.48684	4.6456	10.8063	13.1486	9.54372	10.438	6.25069	13.7406	9.22794	8.76047	12.9611	13.5865	10.5274	10.9393	8.31854	17.8523	21.7735	15.2487	11.2421
hsa-miR-1302	0.149116	6.9169	0.652465	1	0.503609	0.987689	0.133164	0.0445583	0	0	19.1132	20.7357	22.9458	14.0085	14.2715	13.1586	13.2169	13.8156	19.3794	19.228	16.2909	15.8962	16.8973	9.2699	11.0249	21.7176	15.7656	28.2463	20.7203	13.2053	22.6326	23.9732	29.59
hsa-miR-140-5p	0.117771	9.93109	0.652787	1	0.747797	1	0.133164	0.243613	0	0	116.665	107.429	119.014	157.875	145.598	246.099	159.836	146.77	180.359	66.1807	132.369	148.145	188.167	360.481	359.387	48.5537	112.328	60.1964	159.617	225.305	207.241	83.1958	130.773
hsa-miR-1303	0.170447	5.76669	0.654186	1	0.583164	1	0.133164	0.0488705	0	0	8.80428	7.75961	3.57721	1.32648	6.57246	7.55161	9.27784	4.8027	9.0395	5.17013	5.39338	4.2756	3.24161	3.87186	4.57411	9.39833	12.6218	6.57061	7.25822	13.484	6.5776	9.78202	11.2161
hsa-miR-320d	-0.151527	6.19378	0.657088	1	0.595965	1	0.133164	0.0577121	0	0	11.5068	9.2651	11.537	12.7253	9.87827	15.125	6.50774	3.05271	20.7823	6.90657	8.12358	16.8388	11.0434	11.1114	13.944	9.60719	14.0686	4.46094	9.33466	5.20871	7.50181	8.76946	6.14639
hsa-miR-1180-3p	-0.108138	8.13874	0.65727	1	0.642077	1	0.133164	0.117962	0	0	51.1234	34.2369	55.3298	51.0508	49.2495	58.4699	29.7687	53.4433	45.4571	38.3947	53.5811	43.3843	45.7642	63.2737	60.2361	21.0306	39.1861	21.9585	41.4661	32.7026	62.2353	33.9435	39.8476
hsa-miR-671-3p	0.168275	6.60881	0.661841	1	0.632224	1	0.133164	0.102652	0	0	20.1207	13.0859	9.34201	12.7909	7.75061	23.6772	4.76919	14.7551	25.8407	25.5872	14.5035	16.9108	19.6088	13.0062	8.24958	11.1532	4.3275	6.65898	11.4225	11.4556	21.7294	15.2958	12.2685
hsa-miR-331-5p	-0.187191	5.50327	0.662956	1	0.579017	1	0.133164	0.00208068	0	0	6.39762	6.52179	5.79572	6.94162	5.4951	5.64295	5.80045	4.02235	3.58147	8.87058	4.50672	12.564	5.94707	7.04747	3.66192	2.96759	5.24152	5.46033	6.21219	3.48034	1.83103	3.33308	6.12597
hsa-miR-1204	0.177175	6.28482	0.663352	1	0.504205	0.987689	0.133164	0.0394592	0	0	15.0655	9.21732	13.7379	14.9295	5.5588	3.70099	8.24948	7.23367	11.1457	18.5381	11.7937	17.9104	14.4921	7.33779	9.21753	13.5298	6.77215	13.0707	14.4895	7.89646	6.538	9.86739	11.239
hsa-miR-520f-3p	0.168827	6.24605	0.66439	1	0.515061	0.987689	0.133164	0.0316233	0	0	7.80642	14.0981	14.8398	12.6789	8.78281	5.60352	4.8227	10.6396	17.4843	9.56864	6.2629	8.49574	10.1302	5.17344	12.0402	17.2988	11.7004	15.2035	7.28264	10.6207	8.44324	9.86141	15.305
hsa-miR-671-5p	-0.13759	6.2639	0.664465	1	0.546091	1	0.133164	0.0146148	0	0	7.87707	14.23	16.0307	9.36374	14.1863	14.1624	4.79092	12.3664	9.62149	5.11039	10.8866	12.6734	8.39804	10.3244	10.1687	18.5042	12.8936	7.69426	12.4249	9.7251	6.54464	11.9971	8.18356
hsa-miR-302f	0.158557	5.83204	0.665409	1	0.628868	1	0.133164	0.0549355	0	0	11.2133	9.00226	2.45951	9.20262	2.28473	6.58779	7.5058	8.21307	3.46984	11.4762	10.0262	5.32554	10.2566	1.68188	5.50856	9.43759	6.61042	6.57858	7.26175	8.88943	5.6181	15.1209	8.17154
hsa-miR-363-3p	-0.108453	8.14089	0.668974	1	0.652462	1	0.133164	0.116229	0	0	33.5288	40.6489	45.0515	48.7553	44.8995	51.8455	64.285	34.3237	31.8034	33.987	42.619	32.8463	35.485	92.3473	57.443	41.069	36.6352	33.898	49.7356	46.999	50.8817	28.512	49.0271
hsa-miR-650	-0.139257	6.45816	0.669765	1	0.457369	0.965167	0.133164	0.00208068	0	0	17.7208	14.3473	16.0998	12.8019	7.7547	13.186	12.4419	7.21316	11.101	12.225	12.7006	8.50622	10.0957	9.48469	12.9594	8.45565	15.4652	16.3034	15.526	11.4993	10.3348	17.3961	16.3289
hsa-miR-337-5p	-0.106941	8.19097	0.670976	1	0.667452	1	0.133164	0.129301	0	0	25.9823	48.3658	40.4943	46.4757	39.4684	92.5338	47.4154	43.442	48.4602	27.8122	36.2193	45.4985	63.7434	48.3693	63.0153	41.106	64.7036	20.8765	34.2323	49.666	43.3083	46.9831	46.99
hsa-miR-301b-5p	0.131523	6.86147	0.673206	1	0.485942	0.971782	0.133164	0.0113326	0	0	17.8625	18.2161	18.4267	10.5898	16.4228	15.0636	16.6462	14.6734	16.3159	22.8104	21.821	17.9888	17.7816	13.5993	20.3813	17.7821	18.2344	19.6245	12.4665	17.7192	11.2452	21.8048	19.4056
hsa-miR-3196	-0.134633	6.09316	0.674102	1	0.628973	1	0.133164	0.0687909	0	0	9.03224	9.21598	7.02657	10.4459	16.2908	10.3665	7.38961	5.59825	11.2889	17.7429	3.52362	13.6954	7.56275	9.68549	6.42981	10.8162	4.20147	16.2181	6.24285	10.67	12.2823	5.53667	3.08959
hsa-miR-604	0.21759	5.45887	0.674736	1	0.649689	1	0.133164	0.0918377	0	0	3.92463	6.40418	3.52703	5.7684	9.70312	1.83813	2.37646	3.15579	6.78148	7.94792	4.50184	6.33946	6.82499	1.76239	2.71777	9.19854	4.04528	13.9458	4.16191	5.30214	0.882741	5.47267	6.12733
hsa-miR-628-5p	-0.126314	6.32379	0.676341	1	0.637824	1	0.133164	0.0574358	0	0	12.7784	8.06838	11.5685	12.7613	9.89522	17.9705	10.7678	10.6375	3.38015	6.88474	13.6505	10.5895	10.1285	25.9152	10.1603	10.9594	9.24026	13.0642	10.3718	16.0703	9.39471	3.39633	11.2377
hsa-miR-34c-3p	-0.14167	6.08538	0.677164	1	0.583139	1	0.133164	0.00208068	0	0	11.4499	9.21435	7.0259	12.688	9.86056	8.45922	10.8403	4.7526	8.1241	8.72107	7.21335	7.4303	12.8382	11.9327	13.0206	7.00772	6.67898	8.74269	8.30005	8.85134	7.51055	13.0322	9.19467
hsa-miR-675-5p	0.180029	5.8535	0.677203	1	0.596161	1	0.133164	0.040026	0	0	5.25016	11.4149	12.474	5.85962	2.28527	6.58706	4.89738	9.92451	3.46362	6.95385	10.9511	5.32728	6.72465	6.05548	5.50614	16.9186	5.39384	8.71879	9.31792	8.88384	7.52467	6.59088	8.17248
hsa-miR-612	-0.102421	7.89743	0.677753	1	0.633326	1	0.133164	0.0911612	0	0	42.1829	58.3219	46.1005	45.2146	26.3677	27.2728	30.6725	59.4273	32.6737	38.4611	28.0483	34.9275	35.5589	29.4791	28.6311	38.2223	32.6782	42.5205	35.2461	33.6465	36.7244	34.987	44.934
hsa-miR-93-5p	-0.0946488	10.7538	0.678105	1	0.763342	1	0.133164	0.289104	0	0	175.683	241.88	252.883	212.623	350.209	395.872	445.625	496.88	248.706	108.995	343.867	208.483	442.619	649.265	326.688	45.8867	173.596	136.561	260.157	375.989	245.772	88.7014	287.051
hsa-miR-937-3p	-0.120241	6.68765	0.678646	1	0.547405	1	0.133164	0.022264	0	0	15.4021	18.2069	24.046	10.5869	17.4985	13.1639	13.2328	15.6002	18.0072	17.5297	19.1134	7.472	10.9095	7.21857	19.4888	9.85513	16.8468	16.3511	17.6043	9.65203	18.8729	13.1435	17.3582
hsa-miR-142-5p	-0.151558	5.93765	0.6791	1	0.60793	1	0.133164	0.035282	0	0	6.551	6.69112	8.11635	10.4037	5.54382	9.42733	14.369	5.63384	8.98803	5.15505	7.23414	6.37325	7.6014	5.31091	8.32938	5.6693	2.91109	3.36411	12.3985	11.6228	9.43471	10.8668	15.2828
hsa-miR-766-3p	0.18039	5.76023	0.680437	1	0.556845	1	0.133164	0.00208068	0	0	5.22123	5.33033	9.1309	10.2861	3.35737	5.63839	5.78621	9.09741	9.84333	6.07054	4.46824	6.36531	6.74639	6.09862	7.39934	5.62833	7.79936	9.76947	6.23061	7.99007	7.53344	4.43691	10.2005
hsa-miR-548e-3p	0.159577	5.76124	0.680437	1	0.687468	1	0.133164	0.144655	0	0	7.61694	2.87156	6.92054	6.95867	6.57275	5.63731	8.40129	1.4261	14.6823	8.77991	6.32126	9.49297	14.7171	0.304937	4.57465	5.62701	2.88893	14.0233	3.14377	4.34725	6.57816	8.71451	10.2003
hsa-miR-891a-5p	-0.135497	6.58951	0.680514	1	0.560075	1	0.133164	0.0360661	0	0	17.8013	16.9064	19.5145	9.4323	15.3254	13.1726	12.4039	12.2501	11.8215	17.5615	20.987	15.8511	5.73652	9.42332	6.38895	14.9648	18.0148	15.2576	12.4472	6.96455	15.0794	22.792	12.265
hsa-miR-206	0.152975	6.5193	0.68069	1	0.473543	0.966463	0.133164	0.006292	0	0	16.4315	10.566	13.8184	11.6403	14.202	8.43836	10.7613	11.4023	14.9406	14.8748	20.9855	11.6621	14.4131	13.062	10.1292	14.9685	8.09502	20.6223	17.596	12.3763	14.127	8.82035	9.21102
hsa-miR-491-5p	0.147125	6.82785	0.681265	1	0.526238	0.990419	0.133164	0.0341389	0	0	26.3789	19.4313	17.2863	13.9857	13.1784	7.46847	12.3872	15.5248	24.8742	16.58	19.9867	20.0827	23.001	23.0409	11.0331	11.2521	15.7212	19.6185	16.5899	15.9229	15.0441	16.4106	11.2566
hsa-miR-378b	-0.14906	5.89283	0.686088	1	0.605692	1	0.133164	0.0234365	0	0	5.31963	6.67332	8.10527	15.9626	10.8987	7.52213	4.85166	3.09482	9.81106	8.76548	8.16909	7.41374	12.9155	6.81771	5.50953	11.9258	6.60645	5.50733	4.17579	10.7199	7.52807	6.5863	6.13843
hsa-miR-1270	-0.142779	5.88743	0.686088	1	0.616619	1	0.133164	0.033813	0	0	12.5386	7.89639	10.3306	8.1486	9.8269	4.6624	5.71419	3.09572	10.6157	10.5756	7.24158	8.45638	8.49587	2.40105	1.76316	9.42762	12.6538	6.57656	12.394	6.15729	6.57358	6.58555	9.18693
hsa-miR-155-5p	0.110781	8.43819	0.692713	1	0.825479	1	0.133164	0.392893	0	0	33.5869	30.4427	37.0872	121.136	25.3215	54.6617	64.2045	55.7618	37.7109	11.9783	26.1556	26.5428	60.1754	54.4755	83.3978	38.6214	32.9519	31.7716	35.2831	237.246	15.8964	41.6065	115.354
hsa-miR-548v	-0.114735	6.91394	0.692826	1	0.569589	1	0.133164	0.0383125	0	0	16.7407	28.3446	12.8321	16.3245	22.9406	15.0429	20.8396	11.3158	19.4224	17.4666	15.3841	21.1334	16.919	10.0105	18.5116	25.5306	18.2264	23.925	12.4658	15.0185	26.447	13.1764	16.3501
hsa-miR-328-5p	-0.125154	6.34036	0.6931	1	0.570302	1	0.133164	0.0117987	0	0	17.637	11.8018	12.6946	7.11432	10.974	14.1534	10.7636	8.08488	8.80317	7.7753	16.4251	12.6829	8.37992	12.4898	15.7983	14.7858	10.4808	14.1379	7.2836	8.80422	8.44143	6.63795	17.3395
hsa-miR-450b-3p	-0.15494	6.11516	0.693534	1	0.651845	1	0.133164	0.0701741	0	0	9.04528	4.25199	19.317	11.5779	10.9398	4.64909	11.6924	11.5716	4.19688	6.92039	11.8424	10.5668	7.55939	7.45123	11.1315	15.8501	14.0141	6.60331	9.32973	6.12359	6.55567	15.1734	3.08981
hsa-miR-105-5p	0.141514	6.41209	0.694162	1	0.562883	1	0.133164	0.0239108	0	0	9.09239	8.0408	10.427	14.9854	13.1086	14.165	9.07073	13.9841	14.2205	10.43	5.32913	17.9291	13.5761	11.6647	16.7119	7.16912	9.30344	22.7342	8.32032	14.2113	13.1878	8.8076	11.2435
hsa-miR-556-5p	0.117236	6.94549	0.694186	1	0.607542	1	0.133164	0.0402705	0	0	12.9869	20.7702	15.0696	20.8264	14.279	13.1542	24.3098	17.1711	10.89	20.1123	19.044	19.0474	10.8448	14.9984	15.6924	21.7345	18.2803	20.7173	22.7839	23.1085	14.0845	31.5178	22.4644
hsa-miR-505-3p	0.111811	7.86745	0.697494	1	0.690482	1	0.133164	0.126399	0	0	30.8221	23.8075	25.5239	35.9847	37.2025	54.7636	34.1042	45.2251	35.7001	21.6877	46.3248	33.8781	57.8792	53.5745	59.3611	20.9555	41.5939	24.1076	25.9463	49.7513	27.2599	25.2267	29.6397
hsa-miR-744-5p	0.160964	5.93842	0.697907	1	0.56389	1	0.133164	0.00208068	0	0	12.4628	5.39495	9.18409	6.99947	6.59619	6.57882	5.7415	7.32298	7.36593	7.83754	9.07757	5.33266	4.08683	7.50166	6.43822	8.24119	11.5257	9.7997	11.3779	8.86662	6.56339	9.81217	14.2717
hsa-miR-345-3p	-0.114271	6.95429	0.698188	1	0.570622	1	0.133164	0.0359138	0	0	20.4621	20.8731	21.8956	23.1529	11.0521	19.787	19.9717	18.8749	12.445	20.1277	17.2156	11.6922	17.7732	11.4293	13.8299	17.8	17.0005	22.8589	21.7484	22.2221	13.1404	28.2721	23.4797
hsa-miR-504-5p	0.130779	6.75066	0.698697	1	0.517128	0.987689	0.133164	0.0126297	0	0	14.1297	11.9206	15.0145	12.8353	19.6324	16.9791	13.2604	15.5526	10.953	19.2771	14.4806	25.3096	21.2959	18.7405	18.5277	15.1163	16.9241	12.0673	11.4294	15.9406	20.7566	14.2412	9.21684
hsa-miR-1273c	0.139319	6.07168	0.701922	1	0.653017	1	0.133164	0.0489642	0	0	6.53832	6.67709	14.7801	7.03157	9.83055	5.61364	9.16769	13.2752	7.31459	8.70969	7.20634	5.34068	11.9387	6.70024	5.48768	20.8761	11.6008	13.0273	6.24476	4.31209	9.41295	11.974	8.17968
hsa-miR-1178-3p	0.183359	5.51847	0.704536	1	0.606065	1	0.133164	0.00208068	0	0	5.14025	2.81047	6.85883	5.78735	5.47122	4.7003	4.97349	5.72294	6.75373	8.84297	6.35601	3.21559	9.47745	6.225	5.54002	5.52328	6.48401	10.7839	4.16429	1.65869	5.64285	3.3418	3.08072
hsa-miR-376a-3p	0.0977295	10.9319	0.705596	1	0.748923	1	0.133164	0.17903	0	0	242.043	254.924	241.373	311.138	251.819	592.976	247.084	573.148	613.245	269.075	185.817	281.464	399.179	355.618	470.192	193.087	311.309	152.936	248.778	303.119	326.787	304.895	248.254
hsa-miR-450b-5p	-0.120989	6.37446	0.70668	1	0.636882	1	0.133164	0.0460988	0	0	10.3617	13.0563	17.1873	12.7751	12.0554	10.3395	11.6127	7.23005	4.90618	7.76937	10.8669	16.8682	12.7359	18.3904	2.67165	8.42139	9.26147	8.7824	15.5194	11.5155	20.8318	13.0904	14.291
hsa-miR-483-5p	0.181461	5.45682	0.707286	1	0.662713	1	0.133164	0.0595125	0	0	3.93036	5.21726	5.7424	4.66488	4.39783	6.6247	3.24062	9.22127	5.97677	1.62576	1.72622	5.29794	8.60855	2.49688	2.71828	6.73382	11.2161	5.4645	4.16159	7.13838	10.4459	3.33605	2.06194
hsa-miR-372-3p	-0.162734	5.91956	0.708245	1	0.696137	1	0.133164	0.108719	0	0	13.761	1.66138	12.5685	2.50785	9.83461	5.61203	14.3757	3.93728	12.2028	9.66366	6.31049	6.37146	5.85035	3.84744	4.568	14.4274	13.8753	8.71651	3.14616	7.06311	9.43734	6.58905	9.18804
hsa-miR-484	-0.118276	6.35787	0.709615	1	0.621162	1	0.133164	0.0304381	0	0	12.7924	16.746	9.32686	10.5129	16.3519	14.1517	6.48057	14.8866	8.79547	5.98823	12.7182	5.35326	14.4921	11.0021	15.7946	10.9796	17.8495	6.63003	12.4321	11.519	8.43984	6.63991	17.3406
hsa-miR-6503-5p	0.108882	6.97326	0.710725	1	0.636212	1	0.133164	0.0360446	0	0	15.4687	15.788	13.9469	19.7053	16.4452	16.9509	26.0052	17.1623	17.0364	10.3365	21.7967	12.749	16.0192	15.7043	16.6236	19.1545	22.0453	25.0303	18.6617	20.3972	19.7767	26.1399	29.5933
hsa-miR-664a-3p	-0.0860314	8.94511	0.712114	1	0.688089	1	0.133164	0.108064	0	0	79.3891	69.42	61.3193	75.5229	104.998	99.9301	89.092	98.5978	97.0445	92.7066	86.2004	82.5184	78.7885	106.7	80.5063	42.8626	78.1573	75.3148	63.2481	75.3234	86.6596	51.4638	51.102
hsa-miR-643	0.114919	6.50745	0.713587	1	0.668588	1	0.133164	0.0290091	0	0	14.0118	14.2851	16.0633	4.84123	9.90004	11.2927	15.9191	18.1974	11.0498	8.62967	20.067	9.56352	9.20035	10.8852	6.39007	14.9537	14.3018	15.2545	20.6813	8.76817	16.0335	15.2742	15.3173
hsa-miR-3614-5p	-0.112258	6.66976	0.714471	1	0.623359	1	0.133164	0.021735	0	0	19.0639	18.1917	16.1617	10.5821	19.6489	14.1168	12.3857	9.69248	7.91414	13.068	22.8105	12.7179	10.9132	13.0137	17.6157	22.7198	13.1155	21.7155	12.4525	9.65447	14.1178	14.2174	17.3574
hsa-miR-518d-3p	-0.108563	6.33452	0.715659	1	0.661463	1	0.133164	0.0348503	0	0	7.89517	9.31392	14.9315	15.0123	8.81784	17.0164	10.7678	11.4837	11.1555	14.0491	11.7973	17.9072	19.7661	5.89079	12.9769	9.68888	9.24653	4.4724	8.31366	8.80429	16.0661	6.63791	9.20353
hsa-miR-3130-3p	0.170635	5.81713	0.716522	1	0.589764	1	0.133164	0.0576408	0	0	10.0156	5.35167	9.14847	5.85335	7.64769	2.7722	6.64095	3.09519	13.0237	9.66993	10.0287	9.49931	4.1053	6.07326	7.3928	15.6433	11.4524	7.64544	4.17571	3.4354	7.5283	5.51498	4.10418
hsa-miR-486-3p	0.140406	6.27233	0.720519	1	0.628577	1	0.133164	0.0390456	0	0	9.03788	12.9053	7.02916	12.6938	9.86332	5.60076	13.43	12.336	8.02219	5.99099	10.8731	6.40142	9.252	8.80931	12.977	18.5809	14.1656	5.55109	13.4593	21.5285	8.44154	8.78991	13.2723
hsa-miR-548q	0.14362	6.3848	0.721886	1	0.674525	1	0.133164	0.0780963	0	0	16.3482	15.4252	9.2978	13.8522	8.80418	9.40096	4.79829	26.8044	17.3836	10.4358	9.93226	13.7419	6.62061	10.2161	4.53063	14.8703	13.0028	7.71592	5.22554	10.5943	11.2866	13.1043	19.3797
hsa-miR-556-3p	0.149289	6.07529	0.72397	1	0.638465	1	0.133164	0.0367374	0	0	7.74766	10.348	5.87014	10.3919	7.68749	7.52137	10.036	6.43592	11.2598	2.45922	9.05521	15.7887	12.8158	5.96299	11.1259	4.45432	12.8229	11.9604	6.24506	7.02443	17.0534	9.83463	7.16273
hsa-miR-188-3p	0.160865	5.88738	0.724958	1	0.611045	1	0.133164	0.0072782	0	0	6.46991	2.89934	12.491	8.10436	10.8623	6.58307	3.16649	6.48207	12.9733	7.84814	5.37949	8.46359	4.9665	6.04144	8.32645	8.21418	10.2849	5.51454	12.4004	8.87721	6.56749	9.80342	7.1571
hsa-miR-18a-5p	0.111314	7.15554	0.725994	1	0.669133	1	0.133164	0.0796069	0	0	11.8207	23.4183	17.3875	12.9294	21.8816	28.3305	26.7699	18.7806	20.0272	17.3961	16.2555	14.8656	20.2875	29.9884	18.4676	27.1132	15.8692	28.3069	20.7379	42.8695	25.4478	13.2133	23.4934
hsa-miR-548j-3p	-0.106961	6.53947	0.72695	1	0.614535	1	0.133164	0.00208068	0	0	11.65	19.3396	14.996	13.9498	17.4658	9.37551	12.4232	9.72478	14.9677	13.098	8.99889	11.6576	16.1737	10.1698	11.0713	14.9357	20.4441	15.2496	10.3844	16.0079	13.1806	7.73672	16.3335
hsa-miR-1197	0.123306	6.8251	0.727698	1	0.576846	1	0.133164	0.021917	0	0	17.8446	18.1962	13.9087	20.7785	16.417	12.215	11.5308	18.0573	21.7687	23.7163	16.3078	21.1299	10.0036	12.8976	8.23383	20.3441	18.2115	23.9188	15.5583	19.533	14.0955	15.3308	16.3491
hsa-miR-25-5p	-0.103101	6.79881	0.733051	1	0.616728	1	0.133164	0.0329012	0	0	16.6811	23.2579	11.6744	27.6113	18.5971	12.2051	11.503	8.82304	14.8282	18.3888	12.6434	20.0696	17.8231	15.1156	18.5301	16.4019	15.6713	27.118	18.6439	14.1393	15.0541	12.0822	12.2725
hsa-miR-3065-3p	0.112547	6.66512	0.733248	1	0.650736	1	0.133164	0.0407668	0	0	18.9701	13.1325	9.35964	18.4612	17.4632	9.37638	11.5707	10.5212	11.7611	13.9477	20.0267	11.6741	8.30513	10.8086	12.9221	16.349	21.8213	28.167	10.3936	19.5787	14.1119	20.6815	12.27
hsa-let-7b-5p	-0.0758126	14.1837	0.734167	1	0.785275	1	0.133164	0.225388	0	0	1917.02	3400.13	2500.33	2715.56	3563.91	5296.38	2917.36	2507.78	3796.63	2943.31	4051.24	3870.14	4101.85	5460.52	4513.02	936.281	3026.37	1545.37	3225.38	2314.36	3504.34	1414.13	1172.77
hsa-miR-150-5p	-0.0756066	13.6879	0.735404	1	0.848347	1	0.133164	0.639156	0	0	791.279	1429.45	1116.47	5137.51	1495.31	2419.12	3427.15	1446.94	430.759	140.418	1230.8	883.551	994.424	2958.71	4864.91	945.739	1922.21	1059.76	1458.31	8947.46	551.745	523.613	5948.25
hsa-miR-29c-3p	0.0865766	12.4477	0.736741	1	0.801974	1	0.133164	0.219543	0	0	540.318	1081.34	831.136	600.402	839.566	1265.72	1024.72	1207.79	1582.27	761.956	1113.98	1068.56	1004.05	1914.35	1066.95	254.819	691.779	624.308	951.449	612.378	1185.74	550.859	413.763
hsa-miR-579-5p	0.116343	6.29647	0.737389	1	0.657313	1	0.133164	0.0108041	0	0	11.4776	14.1528	7.03614	11.5837	13.0889	8.45442	7.37764	7.23436	11.9329	13.1464	14.5692	13.7303	4.90391	5.88509	12.9742	13.5277	16.6252	14.1411	7.28432	6.99336	13.2026	14.159	11.2389
hsa-miR-548d-3p	-0.125662	5.7816	0.737861	1	0.671592	1	0.133164	0.0179873	0	0	10.0864	7.84499	9.18628	4.75635	6.59722	2.76608	11.8302	4.81451	4.28526	9.69785	8.18699	5.31744	6.75867	3.15468	8.34982	6.86668	11.3871	5.49553	5.20038	10.7479	9.45236	8.70666	3.08439
hsa-miR-1260b	-0.112377	6.40843	0.738699	1	0.659123	1	0.133164	0.0319035	0	0	15.25	16.779	7.0792	11.6545	12.0601	14.1459	12.4624	9.76105	7.21862	5.09257	13.6326	9.55075	12.7244	19.0971	15.7848	8.43749	19.1127	8.78688	7.28668	10.6021	12.2432	9.87475	19.3772
hsa-miR-152-5p	0.208479	5.45082	0.740689	1	0.637855	1	0.133164	0.0279228	0	0	5.11126	7.59213	4.63458	5.76816	3.328	4.7068	2.37662	6.60891	5.97687	12.515	5.43365	3.21202	4.16879	5.50008	6.49332	4.24371	8.84327	8.65081	4.16158	2.56743	3.73532	2.26254	3.07941
hsa-miR-515-3p	0.118579	6.23166	0.743024	1	0.628064	1	0.133164	0.00208068	0	0	11.445	7.97685	11.5014	12.6847	10.9319	4.65149	9.97927	11.5005	5.70092	12.2657	11.8059	6.39851	12.7632	5.90717	10.1644	10.9404	12.9128	11.9875	11.3987	12.4421	10.3504	10.9307	14.287
hsa-miR-1258	-0.100171	6.45967	0.744718	1	0.657169	1	0.133164	0.00615745	0	0	16.4912	16.8083	13.8471	15.0527	8.83236	9.38198	12.4488	8.89966	14.2293	18.4989	9.93041	14.7896	10.9638	11.6736	11.0809	17.4278	16.7017	14.1621	11.4099	6.07829	6.5314	13.1066	12.2605
hsa-miR-195-5p	0.0916857	9.21092	0.748269	1	0.873554	1	0.133164	0.395941	0	0	71.8709	87.5922	93.5007	91.7289	115.945	141.469	40.4938	68.7236	52.5063	38.218	203.573	103.678	65.063	375.804	130.557	36.1931	60.2911	28.557	155.389	71.692	118.702	32.9617	19.4551
hsa-miR-500a-5p+hsa-miR-501-5p	0.103953	7.50099	0.749044	1	0.709379	1	0.133164	0.101688	0	0	21.9093	29.9575	26.5622	18.7166	25.1973	37.7651	25.7744	34.5558	29.8107	30.603	19.8703	28.5712	25.3556	43.2862	43.6087	20.7868	14.7227	14.3109	23.8581	39.1236	39.6191	18.6705	28.6048
hsa-miR-5001-5p	0.118882	6.46795	0.749979	1	0.657753	1	0.133164	0.0392515	0	0	12.7747	11.7907	12.6883	11.6322	10.9706	10.3445	13.3507	6.35643	10.2875	14.8913	17.3041	13.7508	8.34063	7.2722	7.32762	18.7572	8.07525	18.4638	17.5906	16.9182	6.52759	14.1924	22.4355
hsa-miR-573	-0.114713	5.71496	0.752427	1	0.725024	1	0.133164	0.0683129	0	0	10.0471	5.37212	8.05598	9.21358	7.65676	6.58457	3.16911	2.27642	5.09849	7.90173	6.33696	4.26841	5.01155	5.40486	4.58435	14.2509	2.86401	6.55503	7.25132	3.45349	9.46035	5.49561	15.2687
hsa-miR-4458	-0.0920548	6.26272	0.752738	1	0.703494	1	0.133164	0.0526926	0	0	16.3632	12.9834	18.2534	8.22828	3.40582	14.166	5.64701	6.4071	14.3496	14.0694	6.26772	13.7196	11.8936	12.5377	4.54169	8.37362	10.4483	11.9839	12.4258	7.00517	17.0314	8.78106	8.18392
hsa-miR-204-5p	0.0854656	7.16892	0.752868	1	0.869102	1	0.133164	0.45416	0	0	9.33379	9.55124	12.8569	12.9356	11.0609	21.6756	66.95	10.4167	14.6509	7.66486	49.3333	13.8145	9.95062	86.59	35.2881	12.7026	12.0787	5.60817	24.8654	10.4817	44.4386	9.96311	5.14422
hsa-miR-215-5p	0.128916	5.98252	0.753349	1	0.717245	1	0.133164	0.0462487	0	0	6.50975	17.5414	3.60916	11.4815	7.6759	2.76373	6.59194	11.5976	7.35104	6.93167	6.29372	6.38148	6.69829	5.26787	12.0845	15.792	10.332	6.59602	11.3807	9.77	7.51397	8.74837	7.15979
hsa-miR-3934-5p	-0.112795	6.06217	0.754592	1	0.710531	1	0.133164	0.0524925	0	0	17.4292	6.72784	8.13918	10.4333	9.85394	7.50943	7.40035	11.5882	7.34191	8.72473	17.4291	11.6058	4.9477	5.99412	5.49356	4.4308	7.90115	15.1456	13.4367	4.31957	5.60628	8.75179	9.19405
hsa-miR-299-3p	0.0933001	7.83422	0.758004	1	0.752251	1	0.133164	0.12652	0	0	29.5611	35.2652	28.9393	32.543	27.4266	50.9765	34.112	39.4091	44.1042	33.1635	56.4012	50.7158	57.9018	58.5992	33.2863	23.607	31.4024	37.1052	30.0786	22.9178	20.6438	17.6191	24.5388
hsa-miR-3916	0.136404	6.04082	0.759555	1	0.584286	1	0.133164	0.0146567	0	0	7.73703	12.7603	11.4401	7.0254	4.46057	9.43442	5.71578	7.29618	8.90434	7.81795	9.06132	14.74	15.4747	5.97823	7.36789	12.0845	10.3644	3.37623	6.2434	9.75668	11.3254	9.82847	7.16163
hsa-miR-1185-1-3p	-0.0991028	5.93961	0.760084	1	0.712978	1	0.133164	0.00208068	0	0	8.95792	7.90967	10.3395	11.5126	6.61572	8.4751	6.56953	9.91538	11.3758	9.65378	8.15936	6.37442	4.96779	7.53255	6.44418	5.67539	5.40156	7.65422	8.29219	9.79132	9.43299	7.66442	9.18956
hsa-miR-9-5p	0.105162	7.2399	0.761003	1	0.892311	1	0.133164	0.424592	0	0	18.0631	36.0186	16.275	9.51265	18.6528	30.2158	24.1746	22.9431	4.756	2.39706	51.1379	12.7672	12.5155	113.266	25.925	12.7313	20.9507	5.61143	23.8397	23.0308	19.7466	7.79694	14.3249
hsa-miR-595	-0.128406	5.80367	0.761458	1	0.659706	1	0.133164	0.0126218	0	0	7.70315	4.16823	9.1928	10.3574	5.52754	11.3579	5.73431	3.10824	4.27894	10.5986	5.39726	4.27368	5.873	5.36582	10.2366	10.6211	8.99445	3.35423	9.30951	7.99603	9.44981	9.77611	5.11941
hsa-miR-1973	0.105937	6.39533	0.766313	1	0.6567	1	0.133164	0.0223882	0	0	17.5779	6.79576	9.30554	12.7398	9.88509	12.2568	10.7888	14.8453	11.883	14.0164	17.3224	12.6957	12.7112	7.30017	9.20705	8.45616	8.04966	13.0877	11.4092	8.78552	6.53205	18.4683	20.3967
hsa-miR-5010-5p	0.146307	5.68395	0.767287	1	0.673267	1	0.133164	0.00208068	0	0	4.00004	6.52164	5.79564	6.94153	8.69423	5.64298	4.92958	5.6797	10.701	3.38775	11.9231	6.35838	7.65087	4.64439	3.64162	6.84962	6.5506	5.49159	5.19884	8.00767	4.67495	5.49925	11.2117
hsa-miR-23a-3p	-0.0647691	15.5725	0.769315	1	0.807402	1	0.133164	0.208985	0	0	5409.89	6291.21	8242.81	7445.24	8250.93	13754.3	8749.79	8169.37	7258.21	6629.4	12418.4	10493.3	13150.1	12681.6	9155.35	2747.16	7642.77	4280.03	9337.22	5993.92	9109.72	4601.52	3397.68
hsa-miR-182-3p	-0.0982175	6.44476	0.769738	1	0.682479	1	0.133164	0.0187909	0	0	17.6961	16.7976	11.5947	9.39874	8.83049	10.3345	16.7517	10.5974	14.2375	8.64928	9.01063	8.50607	12.7122	7.30142	19.5382	11.0314	19.1442	8.79167	15.5258	8.78603	14.1438	10.9555	16.3288
hsa-miR-554	-0.146631	5.49559	0.770316	1	0.681496	1	0.133164	0.0169198	0	0	5.19224	5.29838	6.89647	8.04285	6.55825	0.881861	8.43673	4.88557	3.58183	1.62878	5.43837	4.25355	5.06005	2.50707	3.66202	9.17013	5.24108	8.64464	7.23712	6.22665	3.73753	9.71482	5.11072
hsa-miR-1298-5p	0.107771	6.43044	0.770643	1	0.690298	1	0.133164	0.0257825	0	0	9.1067	15.471	11.5585	10.4965	13.1158	8.44303	13.3618	13.1309	10.3042	12.2164	5.32841	23.1566	9.21734	8.73906	11.0779	18.7209	15.4881	12.0203	6.25854	10.5874	14.139	16.3316	15.3136
hsa-miR-450a-2-3p	0.0920316	6.57499	0.772428	1	0.674311	1	0.133164	0.0202533	0	0	9.16183	16.8061	18.3335	15.0517	5.58848	12.2367	15.0262	15.6226	12.5793	13.0773	11.7489	8.51874	14.4004	7.95771	13.8716	18.8446	20.5132	18.4869	8.32683	15.9852	13.1712	13.1345	19.3903
hsa-miR-1910-5p	-0.0962963	6.57902	0.772661	1	0.682182	1	0.133164	0.0202604	0	0	12.8908	16.8854	11.6266	12.8278	16.3963	14.1274	16.6974	11.4035	11.8209	9.5177	16.3677	10.6135	23.1476	20.4041	10.1296	13.6812	22.9367	10.9599	14.5071	8.76567	8.42269	12.0514	12.2651
hsa-miR-1262	0.0966915	6.64194	0.773178	1	0.71001	1	0.133164	0.0607535	0	0	18.9616	14.3686	11.6131	13.9427	12.0764	10.328	15.8614	7.16555	7.90633	19.3145	8.98063	15.865	18.7314	7.93348	14.7989	7.24468	16.8537	22.7956	19.6648	16.8724	7.46646	24.9716	21.4291
hsa-miR-197-5p	-0.0763178	7.18055	0.773396	1	0.734714	1	0.133164	0.0767651	0	0	15.6029	29.8033	29.8874	19.8073	26.2381	19.7642	19.0544	30.5562	22.3509	31.6212	24.5186	24.3193	12.5344	16.3402	16.604	8.7149	22.1454	26.1445	14.5437	21.2589	19.7583	24.0193	30.6221
hsa-miR-514b-5p	-0.0765742	7.72299	0.775498	1	0.735563	1	0.133164	0.0801721	0	0	30.8121	32.7218	30.0794	32.5435	39.3685	39.6039	34.1114	42.828	26.6646	31.4387	39.9724	23.3271	33.8994	29.579	23.066	30.1512	49.018	38.1519	31.1006	21.1542	39.5894	30.6189	28.6123
hsa-miR-514a-3p	-0.0789194	7.11832	0.777044	1	0.675515	1	0.133164	0.0368028	0	0	27.9503	20.9587	20.8096	17.511	20.8168	18.8217	25.8785	19.6506	16.2236	25.4153	19.0217	16.9601	16.8586	18.5282	19.4138	25.732	18.3446	25.0523	25.888	19.4744	18.8166	25.0846	20.4332
hsa-miR-151b	-0.0773189	6.25198	0.777589	1	0.751598	1	0.133164	0.00208068	0	0	11.5138	11.7413	12.6605	13.8533	10.9555	12.2605	4.79784	6.40857	11.1936	10.4768	14.5899	10.5836	11.8958	13.285	9.22855	10.9239	12.8967	2.30238	10.3681	10.6317	14.1685	10.9261	7.16612
hsa-miR-379-5p	-0.067297	8.84066	0.778176	1	0.774404	1	0.133164	0.127274	0	0	59.0801	64.1899	67.0233	92.7683	62.4545	133.976	53.9329	113.564	84.3011	59.3397	52.522	66.6756	118.96	68.9577	82.3829	53.5966	70.3782	44.8565	68.415	84.2631	76.2876	61.247	57.2228
hsa-miR-124-3p	0.143509	5.71006	0.779371	1	0.690621	1	0.133164	0.00494916	0	0	4.00761	6.5335	8.01762	6.94845	7.63367	4.68453	5.79338	6.5319	8.27034	11.5153	4.47435	9.48667	8.52788	4.63386	9.29595	3.04886	5.34356	2.27506	9.30742	2.54354	8.496	8.70529	7.15112
hsa-miR-224-5p	0.118717	5.70753	0.779371	1	0.72638	1	0.133164	0.00208068	0	0	5.2153	4.10092	6.91312	4.71922	8.70106	4.68382	9.2889	7.39602	3.50373	8.79627	4.47541	7.40237	3.25165	3.89645	6.46428	8.10815	13.7669	7.62766	7.2541	7.0899	5.62839	6.57004	9.18203
hsa-miR-548o-3p+hsa-miR-548ah-3p+hsa-miR-548av-3p	0.137474	5.82641	0.780814	1	0.681728	1	0.133164	0.00208068	0	0	6.45277	6.58259	10.2638	6.97701	7.65226	8.50097	2.31836	4.79118	12.217	9.66905	5.38706	10.5418	4.10476	6.81721	5.50944	8.17815	6.60683	6.57742	9.31552	7.97861	8.48358	3.36649	12.2342
hsa-miR-499b-3p	0.138904	5.93156	0.781932	1	0.640146	1	0.133164	0.00987931	0	0	13.654	10.2713	2.47115	8.11894	8.73732	1.81779	8.34284	9.89805	6.58061	8.74059	6.29967	8.46733	9.3443	6.0243	6.43942	13.255	6.64687	9.79771	11.3769	8.86908	9.42786	5.5267	7.15832
hsa-miR-337-3p	-0.0775163	7.50319	0.782591	1	0.75242	1	0.133164	0.087615	0	0	19.4644	30.041	26.5998	33.6065	23.0493	40.589	29.966	21.1986	20.6589	14.6919	28.1179	28.565	32.2621	27.5905	37.0865	18.1154	47.5211	20.803	25.9202	29.2633	27.3047	32.7371	29.6217
hsa-miR-593-3p	-0.0924363	6.31555	0.782816	1	0.717174	1	0.133164	0.02808	0	0	16.3978	13.0137	9.31447	13.8775	8.81406	7.49102	13.3589	14.9027	5.69227	5.10264	9.02804	9.5431	13.6287	14.7235	13.9198	13.5047	16.6017	10.9213	11.4008	5.19337	17.0228	7.71274	7.16767
hsa-miR-485-5p	-0.124762	5.44954	0.782999	1	0.744401	1	0.133164	0.0226103	0	0	6.3625	4.06243	5.77685	5.80896	6.54985	5.65051	4.95033	6.63313	6.82184	9.7964	3.58149	3.20791	3.30053	4.01796	2.72333	6.69457	11.1658	3.32434	5.18455	1.66975	3.74013	2.25733	8.15369
hsa-miR-181a-5p	-0.0607156	11.8132	0.783397	1	0.811429	1	0.133164	0.189536	0	0	317.764	713.047	513.759	545.721	593.278	961.363	626.769	835.433	963.891	505.923	359.084	554.413	733.026	749.369	691.274	167.403	539.228	499.848	400.106	952.297	507.579	390.208	510.781
hsa-miR-3185	-0.110002	5.93965	0.786166	1	0.740886	1	0.133164	0.0361335	0	0	8.96082	5.44735	8.11139	5.90978	13.0424	12.2975	6.56798	11.6392	12.1783	3.36495	6.30583	7.41881	7.59815	13.5538	10.2137	9.4666	10.2795	4.44063	7.26434	2.52889	5.61465	4.44752	11.2214
hsa-miR-378f	0.103603	6.7863	0.786178	1	0.582074	1	0.133164	0.00208068	0	0	16.606	15.6904	19.5322	13.9821	16.4122	11.267	14.9548	18.9195	14.0333	21.9461	13.5564	16.9303	16.0726	10.7559	12.9077	16.4302	14.446	19.6076	20.7082	17.7389	15.0495	21.7857	15.3291
hsa-miR-639	0.0906724	6.78599	0.786178	1	0.679964	1	0.133164	0.0203713	0	0	16.6103	13.1982	20.6597	20.7714	9.93685	10.3164	17.5202	10.4932	12.4881	21.0545	17.2368	10.6335	16.0737	11.4778	20.3969	16.4278	16.9383	23.9068	14.5243	15.0332	16.9503	19.6321	22.4552
hsa-miR-760	0.135195	5.88861	0.78667	1	0.625262	1	0.133164	0.0177868	0	0	12.4408	9.03845	8.0641	9.22304	4.44633	2.768	5.74957	6.48359	2.68319	9.6534	11.876	8.46303	8.47683	5.30413	5.50381	10.7224	5.40204	8.72275	10.3467	10.7043	4.66171	11.9369	8.17338
hsa-miR-590-5p	0.0883386	7.3094	0.788833	1	0.788932	1	0.133164	0.133305	0	0	15.6109	22.2671	27.6326	26.6484	20.8316	23.5572	25.8435	18.7352	19.9571	12.9453	33.6562	19.0847	23.6932	57.9614	37.1218	18.0434	12.1199	11.0427	29.0048	33.8007	28.2726	12.1441	25.5382
hsa-miR-1228-3p	0.0965181	6.57317	0.788945	1	0.689435	1	0.133164	0.0152735	0	0	17.7012	10.6051	20.5715	9.40038	10.9884	10.3338	12.4513	8.85997	11.8016	15.7582	13.5917	14.8094	17.8864	8.68014	12.9345	23.9534	9.35947	15.2659	13.4802	15.0806	11.2696	15.2858	17.3553
hsa-miR-181a-3p	-0.0763926	6.87962	0.78949	1	0.727531	1	0.133164	0.0451338	0	0	20.4053	14.5448	9.417	15.1724	20.769	26.4556	20.0084	19.7444	16.3341	21.9305	16.3074	12.7377	10.8665	13.6178	21.3243	13.8599	6.91626	21.7687	15.5585	26.7589	15.0448	20.7196	21.4401
hsa-miR-642a-3p	-0.0839845	5.80868	0.78975	1	0.76863	1	0.133164	0.0746021	0	0	10.0885	12.69	6.9622	5.88135	9.80699	1.81758	6.60442	12.563	2.70999	8.78221	11.9058	5.32011	4.99141	3.1435	3.63638	4.35048	5.35918	4.42902	10.3368	12.5715	6.57896	9.77915	8.16864
hsa-miR-641	0.110878	5.60604	0.790343	1	0.719447	1	0.133164	0.0146062	0	0	11.0945	1.58509	2.43739	10.2466	4.41896	3.7349	6.69083	6.56544	8.33061	8.82325	4.48674	8.4332	4.14325	5.43133	3.6482	5.55534	7.71922	6.54739	6.22169	4.36921	4.68107	5.48887	9.17755
hsa-miR-644a	0.0941041	6.73826	0.792034	1	0.726768	1	0.133164	0.0571835	0	0	16.583	19.3928	12.7638	16.2334	18.5583	8.42063	13.2571	35.9107	19.4973	11.2615	15.4046	9.57983	19.5648	5.75975	16.6579	17.6885	15.6671	10.9866	19.6735	13.2391	13.1547	13.1597	18.3812
hsa-miR-548e-5p	0.0860048	7.1343	0.793556	1	0.730853	1	0.133164	0.0541861	0	0	25.4218	22.1602	23.0435	23.1721	14.3083	13.1374	21.6568	16.2753	20.8117	20.9526	21.7644	19.0674	22.8887	10.6305	22.2075	30.99	23.3981	32.6096	18.6722	20.3602	17.8617	27.2569	21.4546
hsa-miR-181d-3p	-0.0951657	6.34601	0.795271	1	0.695208	1	0.133164	0.0188645	0	0	15.2068	11.7953	11.5689	16.1373	8.81808	7.48882	13.3474	10.6282	8.79802	15.8422	9.02394	6.4023	10.9944	5.88624	6.40658	13.5253	16.6227	13.0695	7.28417	12.4278	10.3443	15.2299	18.3569
hsa-miR-617	0.105261	6.51153	0.79578	1	0.670829	1	0.133164	0.0304185	0	0	15.2318	17.9881	10.4557	12.7743	8.82337	13.1968	9.04084	13.9499	8.71864	22.9464	9.91592	24.2174	12.6772	8.70441	10.1314	18.7926	13.065	8.80544	12.4463	14.1898	15.0812	9.89578	11.2466
hsa-miR-297	0.107653	5.54531	0.796402	1	0.740321	1	0.133164	0.0288213	0	0	6.35049	5.2659	6.87513	4.6898	4.41225	4.69531	5.83227	3.99908	5.94505	8.84081	4.49414	7.38607	1.53658	2.47572	4.5954	10.4708	8.88381	11.8454	2.1064	6.2065	4.68578	7.61108	4.09767
hsa-miR-519e-3p	0.121983	6.01958	0.796951	1	0.657806	1	0.133164	0.00208068	0	0	13.7194	9.10912	9.21232	7.02278	9.82349	2.76193	6.58152	9.01097	12.0912	13.2279	10.9197	10.564	9.31951	8.20518	4.55489	8.27957	7.90729	10.8805	6.24234	9.76184	10.3733	5.53552	6.14368
hsa-miR-561-5p	-0.0799246	6.17538	0.798359	1	0.716684	1	0.133164	0.00208068	0	0	7.83546	12.9275	8.15954	10.4598	12.0161	11.3152	9.95973	6.4256	13.6124	9.59662	8.12355	9.53049	12.7995	8.14916	4.54729	5.76584	11.63	9.82878	15.5022	7.92388	10.3614	10.9131	12.2487
hsa-miR-1245a	0.0754407	6.62372	0.79864	1	0.778132	1	0.133164	0.0122189	0	0	15.3055	14.3662	8.22636	11.6798	12.0758	18.8968	15.863	13.0667	14.8935	13.9595	15.4268	13.7666	14.3867	10.8321	11.056	25.2792	14.36	19.5703	7.29687	13.2626	16.0197	12.0646	18.3752
hsa-miR-4451	0.0893795	6.55185	0.79901	1	0.721329	1	0.133164	0.00976774	0	0	10.3805	15.5567	17.2048	16.1712	7.7498	11.2869	12.4565	13.9365	11.8118	9.51418	13.5958	20.0404	10.9283	9.41373	16.689	16.2631	16.7957	15.2616	16.5679	11.4696	5.57524	15.2814	18.3715
hsa-miR-517c-3p+hsa-miR-519a-3p	-0.0821756	6.72735	0.800522	1	0.714554	1	0.133164	0.0358225	0	0	19.0883	13.2216	18.4273	21.9219	11.0241	12.2122	17.5011	18.9669	17.1961	20.1959	10.8138	5.3709	9.16736	12.9764	8.24526	15.0665	20.5939	20.6584	16.5783	12.3481	18.8657	15.3053	22.449
hsa-miR-196a-5p	0.0752598	8.23593	0.801098	1	0.773753	1	0.133164	0.10195	0	0	52.3597	44.4733	43.8996	51.0402	44.8937	42.3879	44.0772	45.8942	67.3629	38.3593	46.24	65.5335	63.6928	57.4639	35.0936	51.8493	46.9384	45.8566	44.5793	32.6765	68.8265	38.3127	28.6307
hsa-miR-92a-1-5p	0.0901482	6.21465	0.805009	1	0.747426	1	0.133164	0.0235293	0	0	9.02684	11.6653	10.3845	14.9232	7.71061	4.65148	10.8435	15.7847	10.4042	7.78764	4.42835	10.5839	11.0188	5.18916	15.8123	13.4647	12.8987	14.1233	9.33937	5.19946	10.3529	14.1408	8.18381
hsa-miR-1253	-0.176617	4.16283	0.805703	1	0.799406	1	0.133164	0.00208068	0	0	1.28423	1.30879	1.16365	1.17032	1.10243	0.934027	0.799641	0.794386	0.698671	0.858779	0.897326	1.06052	0.827089	0.625432	0.918074	1.34341	1.28967	1.09405	1.03832	0.873436	0.936507	1.0955	1.02278
hsa-miR-128-3p	-0.176617	4.16283	0.805703	1	0.799406	1	0.133164	0.00208068	0	0	1.28423	1.30879	1.16365	1.17032	1.10243	0.934027	0.799641	0.794386	0.698671	0.858779	0.897326	1.06052	0.827089	0.625432	0.918074	1.34341	1.28967	1.09405	1.03832	0.873436	0.936507	1.0955	1.02278
hsa-miR-1283	-0.176617	4.16283	0.805703	1	0.799406	1	0.133164	0.00208068	0	0	1.28423	1.30879	1.16365	1.17032	1.10243	0.934027	0.799641	0.794386	0.698671	0.858779	0.897326	1.06052	0.827089	0.625432	0.918074	1.34341	1.28967	1.09405	1.03832	0.873436	0.936507	1.0955	1.02278
hsa-miR-3065-5p	-0.176617	4.16283	0.805703	1	0.799406	1	0.133164	0.00208068	0	0	1.28423	1.30879	1.16365	1.17032	1.10243	0.934027	0.799641	0.794386	0.698671	0.858779	0.897326	1.06052	0.827089	0.625432	0.918074	1.34341	1.28967	1.09405	1.03832	0.873436	0.936507	1.0955	1.02278
hsa-miR-378e	-0.176617	4.16283	0.805703	1	0.799406	1	0.133164	0.00208068	0	0	1.28423	1.30879	1.16365	1.17032	1.10243	0.934027	0.799641	0.794386	0.698671	0.858779	0.897326	1.06052	0.827089	0.625432	0.918074	1.34341	1.28967	1.09405	1.03832	0.873436	0.936507	1.0955	1.02278
hsa-miR-422a	-0.176617	4.16283	0.805703	1	0.799406	1	0.133164	0.00208068	0	0	1.28423	1.30879	1.16365	1.17032	1.10243	0.934027	0.799641	0.794386	0.698671	0.858779	0.897326	1.06052	0.827089	0.625432	0.918074	1.34341	1.28967	1.09405	1.03832	0.873436	0.936507	1.0955	1.02278
hsa-miR-494-3p	-0.176617	4.16283	0.805703	1	0.799406	1	0.133164	0.00208068	0	0	1.28423	1.30879	1.16365	1.17032	1.10243	0.934027	0.799641	0.794386	0.698671	0.858779	0.897326	1.06052	0.827089	0.625432	0.918074	1.34341	1.28967	1.09405	1.03832	0.873436	0.936507	1.0955	1.02278
hsa-miR-502-5p	-0.176617	4.16283	0.805703	1	0.799406	1	0.133164	0.00208068	0	0	1.28423	1.30879	1.16365	1.17032	1.10243	0.934027	0.799641	0.794386	0.698671	0.858779	0.897326	1.06052	0.827089	0.625432	0.918074	1.34341	1.28967	1.09405	1.03832	0.873436	0.936507	1.0955	1.02278
hsa-miR-548aa+hsa-miR-548t-3p	-0.176617	4.16283	0.805703	1	0.799406	1	0.133164	0.00208068	0	0	1.28423	1.30879	1.16365	1.17032	1.10243	0.934027	0.799641	0.794386	0.698671	0.858779	0.897326	1.06052	0.827089	0.625432	0.918074	1.34341	1.28967	1.09405	1.03832	0.873436	0.936507	1.0955	1.02278
hsa-miR-548ar-5p	-0.176617	4.16283	0.805703	1	0.799406	1	0.133164	0.00208068	0	0	1.28423	1.30879	1.16365	1.17032	1.10243	0.934027	0.799641	0.794386	0.698671	0.858779	0.897326	1.06052	0.827089	0.625432	0.918074	1.34341	1.28967	1.09405	1.03832	0.873436	0.936507	1.0955	1.02278
hsa-miR-570-3p	-0.176617	4.16283	0.805703	1	0.799406	1	0.133164	0.00208068	0	0	1.28423	1.30879	1.16365	1.17032	1.10243	0.934027	0.799641	0.794386	0.698671	0.858779	0.897326	1.06052	0.827089	0.625432	0.918074	1.34341	1.28967	1.09405	1.03832	0.873436	0.936507	1.0955	1.02278
hsa-miR-579-3p	-0.176617	4.16283	0.805703	1	0.799406	1	0.133164	0.00208068	0	0	1.28423	1.30879	1.16365	1.17032	1.10243	0.934027	0.799641	0.794386	0.698671	0.858779	0.897326	1.06052	0.827089	0.625432	0.918074	1.34341	1.28967	1.09405	1.03832	0.873436	0.936507	1.0955	1.02278
hsa-miR-603	-0.176617	4.16283	0.805703	1	0.799406	1	0.133164	0.00208068	0	0	1.28423	1.30879	1.16365	1.17032	1.10243	0.934027	0.799641	0.794386	0.698671	0.858779	0.897326	1.06052	0.827089	0.625432	0.918074	1.34341	1.28967	1.09405	1.03832	0.873436	0.936507	1.0955	1.02278
hsa-miR-627-5p	-0.176617	4.16283	0.805703	1	0.799406	1	0.133164	0.00208068	0	0	1.28423	1.30879	1.16365	1.17032	1.10243	0.934027	0.799641	0.794386	0.698671	0.858779	0.897326	1.06052	0.827089	0.625432	0.918074	1.34341	1.28967	1.09405	1.03832	0.873436	0.936507	1.0955	1.02278
hsa-miR-652-5p	0.110509	6.03235	0.806406	1	0.757101	1	0.133164	0.0537927	0	0	6.53117	6.66919	4.74409	15.9577	7.68475	10.3896	6.57682	4.75111	8.12068	7.82071	6.28803	7.43095	6.68822	11.9266	9.25056	5.73018	14.0031	13.018	5.2131	7.03269	6.55687	11.9652	19.3553
hsa-miR-216b-5p	-0.0760999	6.58972	0.807023	1	0.773257	1	0.133164	0.0370408	0	0	15.3384	9.4042	15.0058	19.6063	16.3961	15.0791	10.7042	21.5829	10.2584	12.1906	20.058	16.9003	13.5383	17.4476	22.3233	7.21267	15.5579	9.88599	7.29424	11.4703	16.029	9.8999	7.1743
hsa-miR-132-3p	-0.0590497	8.92669	0.807548	1	0.847966	1	0.133164	0.245626	0	0	62.9158	46.1439	69.3422	92.8063	64.6494	81.986	146.158	53.9564	44.3414	23.3452	95.3129	43.4608	100.123	106.712	119.51	45.557	70.4362	40.5145	62.2125	190.331	48.8999	43.8384	150.092
hsa-miR-508-3p	0.104455	5.8199	0.807892	1	0.732348	1	0.133164	0.0156494	0	0	5.25363	5.36608	5.82749	12.5392	7.65408	5.63037	6.62975	6.5038	7.42288	7.86571	10.031	9.49802	5.85778	3.12784	11.1697	9.42254	11.4452	6.57553	7.2604	5.24921	1.81604	11.9209	6.13802
hsa-miR-509-5p	0.0917962	6.60793	0.808499	1	0.664089	1	0.133164	0.00208068	0	0	15.2914	13.1107	4.8201	18.4445	10.9939	15.0896	16.7325	13.0704	16.46	12.1775	9.90376	17.9555	17.0019	13.7463	12.93	13.7296	16.8322	20.6408	12.452	11.4591	15.0698	15.2921	12.2678
hsa-miR-374b-5p	0.0709649	8.92695	0.808687	1	0.882845	1	0.133164	0.28227	0	0	43.882	71.9222	97.9695	66.2544	68.9945	112.239	69.0217	81.2148	64.6336	74.2431	139.948	81.4672	75.3669	228.04	73.075	22.5755	34.3776	22.0085	102.573	59.2875	141.428	38.3945	31.7066
hsa-miR-4755-5p	0.0847479	6.51266	0.813144	1	0.712565	1	0.133164	0.00542528	0	0	10.3665	11.8239	14.951	15.0327	7.74603	10.3384	17.6326	11.4093	16.5202	9.52107	12.6806	8.5144	7.46734	7.98159	15.7574	13.6689	13.0633	14.1806	16.5646	15.0959	17.9386	16.348	17.3521
hsa-miR-548i	-0.08649	6.19442	0.816206	1	0.725457	1	0.133164	0.0163163	0	0	16.3137	14.166	7.03981	10.4656	9.8723	7.50026	9.09214	7.27073	5.72644	9.59315	14.6043	10.5772	9.28608	6.67141	5.48225	14.6778	15.2962	5.53903	11.3925	8.82833	13.2224	8.77168	13.266
hsa-miR-449b-5p	-0.065328	6.8825	0.817834	1	0.75647	1	0.133164	0.0366757	0	0	21.6308	10.763	25.2411	18.5779	20.768	14.0991	15.7446	23.9674	13.2384	23.7135	15.387	21.1309	16.0574	11.4537	10.0995	19.0562	24.4343	12.0774	22.7736	16.8247	12.1964	19.6436	15.331
hsa-miR-651-3p	-0.125522	5.45178	0.819126	1	0.802924	1	0.133164	0.065708	0	0	8.7262	1.57979	6.88277	6.91921	4.41567	5.65043	4.95012	4.89586	2.01076	7.05712	6.37771	1.11175	5.06892	4.77615	4.60961	12.7858	9.98544	6.51728	5.18456	3.48542	3.74012	2.25734	3.0779
hsa-miR-4485-3p	-0.0755677	6.59719	0.820664	1	0.682414	1	0.133164	0.00816378	0	0	16.5634	18.1288	17.2568	13.9609	7.76472	16.9823	11.557	13.0886	8.70561	13.0822	15.4399	13.7596	8.32563	13.0504	20.4434	21.3814	9.35203	16.3358	16.5682	12.3725	12.2223	13.131	14.3015
hsa-miR-378d	0.0750692	7.14129	0.821183	1	0.740536	1	0.133164	0.0462908	0	0	25.4318	22.1696	24.1791	14.0723	19.7211	18.8298	19.9484	17.95	15.4292	29.8407	29.1117	15.9151	17.7047	23.5214	23.1411	16.6374	20.8915	16.434	24.8626	20.3592	25.4513	25.0994	24.5109
hsa-miR-627-3p	0.0838953	6.8806	0.821804	1	0.749576	1	0.133164	0.0476791	0	0	30.1189	16.9984	9.40089	16.2794	14.2724	15.0584	15.7749	18.0397	11.6823	24.5921	11.7073	16.9403	23.8542	10.7198	14.767	12.5768	20.7319	22.8543	21.7466	18.6192	11.2447	21.8063	23.4785
hsa-miR-513c-5p	-0.0821244	5.99458	0.822303	1	0.825607	1	0.133164	0.0397254	0	0	11.3829	7.9279	9.23652	14.8756	3.38747	7.51671	8.28605	6.46954	7.3668	8.73837	8.15055	10.5554	4.08714	3.81806	2.68924	15.7561	9.09525	7.66188	13.4312	10.6908	9.42679	10.8803	7.15862
hsa-miR-449c-5p	-0.0908271	5.79903	0.823965	1	0.806105	1	0.133164	0.071325	0	0	6.49016	10.2715	3.60197	9.23504	8.73736	2.76615	11.8309	8.24348	5.06682	6.0749	11.9086	6.36337	3.24539	7.61164	1.76655	8.1332	8.99704	6.5671	14.4379	2.54051	8.49224	4.4346	10.1994
hsa-miR-370-5p	0.0936421	6.06672	0.824745	1	0.734532	1	0.133164	0.00834767	0	0	13.7604	11.5789	6.99489	4.7821	10.9049	8.47384	4.84565	5.59214	14.454	7.81481	9.05871	9.52395	5.80937	11.1572	8.30603	10.8347	7.92384	14.0918	9.33061	8.84388	4.65158	13.0402	8.1792
hsa-miR-520b	-0.0690792	5.55963	0.825697	1	0.888312	1	0.133164	0.0244024	0	0	5.20058	8.92369	9.11215	6.93982	6.56189	3.73173	2.33854	4.86408	3.55665	4.31089	6.35831	6.34329	1.53892	9.29462	6.48701	4.26247	6.47758	3.33526	5.19067	5.29511	6.60177	12.9128	5.11316
hsa-miR-3150b-3p	-0.0708697	6.07907	0.826483	1	0.778953	1	0.133164	0.0219949	0	0	16.2278	7.96153	7.01683	8.18535	4.47469	8.46348	14.3251	6.44738	14.4732	8.71852	9.9897	11.6093	3.20854	7.45717	11.1334	7.01295	4.20207	10.883	10.3569	7.94004	10.3718	10.8967	10.2117
hsa-miR-532-5p	-0.0550455	6.99727	0.827387	1	0.802693	1	0.133164	0.0798306	0	0	22.9298	19.6226	13.9757	19.7484	21.8711	18.8364	20.8216	21.3783	16.274	8.56873	14.4499	14.8487	18.6204	33.1084	23.1732	9.98447	12.0084	12.0913	32.0598	15.899	33.0836	22.902	13.2977
hsa-miR-660-3p	0.0745815	7.05265	0.828012	1	0.764631	1	0.133164	0.0561786	0	0	17.9838	27.1122	21.8879	17.4665	16.4619	15.0412	19.1274	11.274	13.1602	28.0943	13.5205	27.4551	14.275	21.4249	26.8979	17.896	18.3323	30.4316	17.6349	25.7842	19.7682	14.2819	24.5062
hsa-miR-1972	0.0843857	6.11925	0.828157	1	0.800867	1	0.133164	0.0431334	0	0	7.77867	7.93919	11.4738	16.0019	5.54809	12.2891	3.12841	8.98261	8.08729	6.90947	8.12602	7.43727	10.1714	7.42076	10.1808	18.4145	18.9095	7.68338	9.33362	7.02022	9.40949	10.9101	7.16351
hsa-miR-210-3p	0.0672998	6.77839	0.829973	1	0.809011	1	0.133164	0.0288616	0	0	9.23244	19.433	10.5175	20.7745	15.3368	12.2159	21.8037	18.9267	22.5907	13.9247	13.559	10.6325	14.3429	10.0433	11.0399	15.1234	18.1748	24.9776	17.6156	16.8404	15.0513	16.3985	23.4722
hsa-miR-4524a-5p	0.100726	6.08468	0.833637	1	0.758715	1	0.133164	0.0198558	0	0	12.5728	7.92112	4.7527	11.5213	11.9775	6.56425	6.56327	11.5579	7.31276	6.91448	6.28219	18.9159	8.42664	9.65552	6.4252	5.74876	11.6036	6.60714	11.388	8.84008	12.2759	11.975	7.16267
hsa-miR-510-3p	0.0778471	6.72572	0.837376	1	0.76894	1	0.133164	0.0269683	0	0	19.0243	16.9088	12.7632	18.4925	7.7678	12.2213	17.5405	21.4892	13.2889	21.9697	10.8086	12.7278	10.0244	9.34351	11.045	16.3851	20.6234	20.6678	12.4586	15.9495	14.1065	22.8447	19.3982
hsa-miR-152-3p	0.0608202	7.05628	0.840372	1	0.820293	1	0.133164	0.100558	0	0	6.80714	14.5846	15.1057	19.7435	26.1866	31.1947	21.6802	33.1369	13.9274	19.1971	30.9762	10.6507	23.7845	28.6522	26.8977	15.2795	23.3429	11.02	22.7923	18.5798	15.9729	9.95301	19.4135
hsa-miR-4707-3p	-0.041593	5.8511	0.840425	1	0.923273	1	0.133164	0.0204004	0	0	10.0989	11.4963	10.3035	5.8853	6.60038	3.71567	6.59932	14.2683	10.6208	7.86575	7.24283	12.6226	7.61666	7.5737	8.3372	3.07571	6.60092	7.64375	4.17528	5.24924	4.66652	6.58448	5.12121
hsa-miR-1257	-0.076114	6.02843	0.842071	1	0.793113	1	0.133164	0.00916992	0	0	13.8001	9.16995	8.12709	7.04951	7.69931	7.51394	10.8733	15.9044	7.35143	6.03469	10.9272	6.38141	10.21	7.48338	4.55774	10.7838	5.43108	10.8736	4.18108	7.04056	8.46814	13.0235	10.2096
hsa-miR-3182	-0.0695892	6.02686	0.842071	1	0.794244	1	0.133164	0.0108018	0	0	14.9934	7.93924	8.12581	4.79081	8.77179	6.56099	12.6111	8.16777	1.1468	12.337	7.21886	9.51595	11.0906	8.97112	10.1992	8.25956	11.5465	9.80553	7.26939	10.6818	9.42277	4.45602	9.19315
hsa-miR-615-3p	0.0692193	6.73971	0.843077	1	0.77124	1	0.133164	0.0394722	0	0	15.3687	9.42465	19.5233	13.9755	21.792	9.36896	16.6756	14.7178	17.1652	22.8592	16.3261	14.8269	10.8871	19.4902	11.0437	11.2037	28.0531	22.8193	9.36502	9.63742	16.9565	13.159	16.345
hsa-miR-383-5p	-0.0708271	6.18881	0.843239	1	0.782631	1	0.133164	0.00208068	0	0	12.6896	10.4751	4.78161	14.9506	10.9442	10.3604	9.09583	5.57532	12.8094	10.4914	10.8967	11.6221	9.2861	10.359	9.23609	12.1531	9.18764	8.75978	8.30667	7.01522	11.3136	10.9158	11.2328
hsa-miR-620	-0.0974446	5.92779	0.844179	1	0.75773	1	0.133164	0.00208068	0	0	7.74625	10.346	5.8695	9.27251	7.68698	7.52169	10.9061	7.34357	6.6036	6.95184	7.23389	5.32797	7.60095	4.57287	7.38697	6.94031	13.8934	10.8538	7.26374	7.05873	10.3906	14.0653	4.1052
hsa-miR-616-3p	-0.116039	5.21818	0.844454	1	0.831764	1	0.133164	0.0554654	0	0	3.90414	9.91224	3.51594	4.64695	3.32139	3.75321	2.38736	2.35583	2.8639	1.65461	9.23846	5.27235	0.713695	4.1229	3.68614	4.12413	8.66654	4.3645	5.17223	1.68993	5.67711	2.23978	4.08788
hsa-miR-1202	-0.0625866	6.09553	0.845276	1	0.841567	1	0.133164	0.0178098	0	0	12.6347	15.3089	7.01882	9.31192	8.78131	6.55627	8.26101	6.44325	8.11165	11.4147	5.36278	10.5674	11.947	8.9301	10.189	13.3471	4.20633	7.67599	8.30168	3.41376	12.2797	15.1747	10.2124
hsa-miR-548z+hsa-miR-548h-3p	0.0959585	5.83147	0.845787	1	0.807226	1	0.133164	0.00208068	0	0	5.25889	5.37189	9.16511	9.21338	5.51616	6.58462	8.36636	5.64545	3.47328	6.96169	10.029	6.36946	4.10554	3.12499	12.113	6.91637	10.2452	9.77872	5.20481	9.80634	7.52844	9.79084	11.2184
hsa-miR-1264	-0.0728767	6.2506	0.846042	1	0.751598	1	0.133164	0.00208068	0	0	11.5119	4.27253	12.6593	11.6043	9.87984	14.1691	12.5242	5.56339	13.563	7.78829	9.03662	8.49136	10.1447	9.58344	11.108	14.7269	9.21458	7.69484	12.4252	11.54	12.2603	17.3498	7.16611
hsa-miR-184	0.0686584	6.71363	0.847037	1	0.780175	1	0.133164	0.0419948	0	0	22.6758	10.6703	11.6337	8.29437	12.0898	21.7401	16.6853	13.0389	16.4022	14.8305	10.8104	14.8241	17.8367	15.8671	17.5997	20.2411	14.4058	18.5155	13.4887	9.64106	6.51513	17.4632	28.5557
hsa-miR-640	0.0675979	6.92502	0.847412	1	0.799045	1	0.133164	0.0465336	0	0	15.4587	20.7779	21.8435	25.3584	13.1998	14.1029	12.3496	13.8191	24.0387	11.2315	19.9703	16.9446	14.3052	9.98874	18.502	25.5898	17.0111	22.8635	21.7501	9.61381	20.7342	25.0473	23.4808
hsa-miR-1322	0.079087	6.83533	0.848029	1	0.784297	1	0.133164	0.0709536	0	0	15.4126	19.4658	19.5552	23.0541	20.7367	5.57067	10.6699	25.6645	12.4702	14.802	11.7132	22.1779	10.0039	12.1776	16.644	22.9257	25.6674	23.9184	16.5892	16.8268	5.56317	18.5644	20.4218
hsa-miR-1295a	0.0671315	7.32591	0.849973	1	0.809889	1	0.133164	0.0631578	0	0	28.0287	26.0676	27.6438	23.2422	23.0024	18.8105	19.8876	26.2661	20.7187	35.1029	26.3136	16.9818	18.5209	13.4106	22.1792	33.7897	24.7719	28.3436	24.8776	26.606	28.2711	27.2997	25.5387
hsa-miR-600	-0.0463275	5.91279	0.850005	1	0.897908	1	0.133164	0.0356305	0	0	10.1316	11.5361	9.21029	8.1419	4.45878	8.48079	5.72001	7.34379	11.3849	5.15489	5.38191	8.46149	12.8965	6.79451	9.27211	1.7634	10.273	12.9843	5.20689	11.6225	2.76127	5.52025	9.189
hsa-miR-576-5p	-0.0672587	6.23492	0.850801	1	0.759184	1	0.133164	0.00208068	0	0	10.2891	12.9582	7.04525	12.7224	14.1717	14.1717	4.80143	14.0809	8.84004	13.1764	8.11502	11.6273	7.52773	9.59166	11.1101	10.9149	16.547	9.83817	9.33831	9.72702	10.3548	6.62861	8.18326
hsa-miR-1261	-0.0794323	6.15522	0.853213	1	0.772213	1	0.133164	0.00992445	0	0	6.60738	7.99381	9.27623	14.9396	5.56132	12.272	14.2898	6.43033	10.455	6.01529	7.20234	11.6179	6.67258	10.3818	3.61384	13.3895	12.8378	13.0337	9.33343	9.74363	10.3637	10.9096	13.2642
hsa-miR-654-3p	-0.0703703	6.15837	0.853213	1	0.826197	1	0.133164	0.0469906	0	0	7.82751	6.75308	10.3954	14.9391	10.9391	10.3635	9.96653	9.8351	6.51679	20.42	7.20152	10.5741	12.8046	3.77008	15.8317	8.32622	10.3997	6.61075	5.2162	13.3827	11.3171	8.76747	4.10979
hsa-miR-1304-3p	0.0812686	5.91551	0.858652	1	0.845507	1	0.133164	0.100221	0	0	10.0944	6.63058	8.07857	7.00479	10.8771	5.62225	5.73619	2.24412	12.1658	7.84624	7.2296	13.677	9.35321	3.10298	2.69137	15.7187	11.5006	8.72504	10.3477	14.3585	1.8129	4.44922	6.14058
hsa-miR-513a-5p	-0.0730908	5.9689	0.858827	1	0.789108	1	0.133164	0.0188849	0	0	6.54591	11.5788	10.3432	8.15924	6.61728	8.47385	9.16059	3.92453	8.16876	12.3553	12.7989	6.37699	7.58907	5.29127	5.50088	13.245	7.86577	6.58883	7.26628	9.78357	1.81231	11.9436	12.2389
hsa-miR-499b-5p	-0.0523075	5.97053	0.858827	1	0.89792	1	0.133164	0.00208068	0	0	12.5586	9.13515	6.99281	5.90909	8.76156	13.2546	3.99059	9.04133	8.95958	11.4492	7.2261	6.37753	3.22132	8.25589	6.43995	10.749	10.3033	5.51806	6.2382	8.87015	9.42843	9.80925	11.2234
hsa-miR-577	-0.069588	6.47666	0.859289	1	0.796942	1	0.133164	0.0354324	0	0	14.0556	13.0941	18.3341	11.6653	8.83218	12.2365	14.1663	13.1305	11.0842	20.2855	10.8487	9.55728	9.21711	8.73861	5.46159	23.7987	13.0233	16.3113	12.4411	15.1154	8.42964	17.4046	7.17176
hsa-miR-34c-5p	-0.0644695	6.47895	0.859289	1	0.800024	1	0.133164	0.00768944	0	0	15.2738	5.59054	18.3342	13.9242	16.3715	10.3332	12.4492	7.20447	14.2121	16.694	8.08439	14.7933	17.9408	13.1222	11.0772	13.6222	13.0258	13.0947	9.35151	17.8357	10.3309	10.962	10.2262
hsa-miR-1203	0.0601345	5.9798	0.861143	1	0.819064	1	0.133164	0.00208068	0	0	5.30967	10.3244	11.435	7.02194	7.68144	5.61672	10.0509	5.61285	6.56928	11.439	7.22116	10.5577	9.33542	5.27472	3.62252	13.2792	10.3224	8.73418	7.26852	7.04338	6.56194	13.0198	12.241
hsa-miR-483-3p	-0.0831728	6.12318	0.863638	1	0.705876	1	0.133164	0.00208068	0	0	11.4516	6.74341	10.3879	9.32221	6.63613	12.2756	12.5695	6.43785	9.68064	4.23472	12.7644	10.5699	8.42816	11.1476	11.1272	13.3647	11.6001	11.9588	8.30295	12.4819	3.70111	7.68952	7.16249
hsa-miR-1255a	0.0567786	7.11942	0.86391	1	0.815022	1	0.133164	0.0460471	0	0	20.4932	25.9243	12.8508	17.4883	27.283	13.137	25.9172	19.6368	16.9758	21.8469	19.9327	22.216	22.8965	19.2237	18.4743	20.5493	23.3837	27.2166	14.5425	23.0645	17.8639	26.1725	26.5466
hsa-miR-365b-5p	-0.0548204	6.33079	0.864548	1	0.86352	1	0.133164	0.0299388	0	0	10.3272	14.2415	11.5587	5.97039	16.337	13.2064	9.91931	8.08259	10.3659	15.8435	12.7202	6.40206	19.7613	4.44324	9.21871	13.5225	11.7166	5.55197	13.4601	7.89804	12.2503	15.2291	13.2728
hsa-miR-548ai+hsa-miR-570-5p	0.125852	5.30025	0.864866	1	0.819235	1	0.133164	0.00571731	0	0	6.24574	7.53639	3.50972	3.53075	3.31762	3.75589	2.39352	8.41881	3.6251	3.44069	7.33059	3.20228	3.31721	5.59247	4.61955	7.86115	2.77632	7.56147	4.1542	4.41429	2.79053	1.17217	4.09154
hsa-miR-6511a-5p	0.0855384	5.86864	0.865819	1	0.821267	1	0.133164	0.0374639	0	0	10.0687	5.38615	8.06633	10.339	6.59275	4.67174	6.61426	4.78511	8.19872	6.05535	10.9525	9.50285	6.7261	1.67806	8.33133	6.93246	15.083	15.1088	7.26283	4.33639	5.61666	6.59009	9.18837
hsa-miR-1234-3p	0.0847759	6.68448	0.866969	1	0.762042	1	0.133164	0.0639157	0	0	26.2882	14.3963	12.7521	16.2179	7.76352	15.0799	8.99921	12.2029	15.6379	12.1621	10.8136	19.0131	7.43972	34.2168	19.4789	9.87721	14.3931	16.3608	15.5481	11.4461	17.9141	10.9952	16.3428
hsa-miR-448	-0.0478347	7.00267	0.867035	1	0.801238	1	0.133164	0.0331977	0	0	17.9981	18.3669	25.2862	11.7785	25.111	13.1408	25.9403	22.2181	16.2709	15.6621	19.0414	19.049	16.8875	14.9914	16.6252	17.8441	15.782	26.1036	21.7542	18.5985	19.7782	20.747	23.4834
hsa-miR-23b-3p	-0.0338797	12.966	0.87024	1	0.899358	1	0.133164	0.306325	0	0	802.618	1222.78	1405.91	1192.37	1623.19	1580.42	1567.43	1349.53	926.47	603.644	2855.1	1153.26	1072.54	3562.56	2002.59	504.666	909.292	530.526	1890.4	810.925	1872.32	511.569	417.855
hsa-miR-371a-5p	-0.0562109	6.37915	0.870815	1	0.79978	1	0.133164	0.0172307	0	0	11.5672	13.0372	13.8152	12.7648	8.81938	14.1538	10.7643	16.5766	3.36745	9.55274	12.7111	12.6894	15.354	8.78125	9.21333	13.5559	6.7838	16.291	14.4926	5.18571	15.104	10.9472	16.326
hsa-miR-199a-5p	0.271429	12.2274	0.071146	1	0.88809	1	0.133164	0.203079	0	0	573.495	655.965	743.419	667.656	901.896	667.656	574.148	1072.48	997.767	938.913	938.913	735.335	673.493	1438.39	1089.23	374.843	950.401	457.369	851.941	632.822	988.906	672.069	386.179
hsa-miR-338-5p	0.0693714	6.69045	0.872652	1	0.770505	1	0.133164	0.0288915	0	0	20.223	15.6478	17.2575	9.42722	20.7031	11.2733	8.14457	11.3598	7.12665	21.9835	15.4146	14.8216	13.4994	8.6382	18.5412	18.935	19.3579	17.4359	15.5482	9.64445	16.0118	18.5342	19.3962
hsa-miR-331-3p	-0.0340398	7.64007	0.874449	1	0.894285	1	0.133164	0.134742	0	0	30.751	28.8395	22.0733	38.2203	30.6639	35.83	34.1554	37.0147	19.0792	15.5546	39.0754	22.2681	26.1861	63.213	58.513	27.4585	24.9302	18.6562	39.3562	23.8508	28.2338	14.3403	33.7064
hsa-miR-329-3p	0.0688669	6.39728	0.875332	1	0.810259	1	0.133164	0.0257913	0	0	22.4149	8.05152	13.7968	12.7471	8.8119	6.54126	9.06326	13.9974	15.8128	11.3315	9.93308	14.7873	11.8408	7.3032	12.0217	19.9507	8.04691	14.1586	8.31877	13.3129	12.2393	13.1033	8.18891
hsa-miR-1278	-0.039891	6.42281	0.876725	1	0.862636	1	0.133164	0.00208068	0	0	17.6581	14.2917	16.0671	10.5172	10.9787	6.53562	11.613	15.7013	11.8878	14.9157	15.4748	12.6947	9.22722	9.48888	9.2081	17.4104	8.04628	16.3015	9.34896	9.69104	12.2395	13.103	9.20681
hsa-miR-1275	0.0794835	5.63786	0.877282	1	0.850909	1	0.133164	0.0593015	0	0	2.78272	8.92261	2.4431	9.15743	3.35175	9.47784	5.80282	4.83664	7.51164	5.19478	10.0699	7.39493	5.01781	7.6862	1.77244	4.30359	12.5171	10.8045	4.16821	2.55158	5.63466	7.62538	5.1163
hsa-miR-339-3p	-0.0605907	5.99269	0.878631	1	0.815856	1	0.133164	0.0196467	0	0	10.1748	7.92231	12.5738	4.78467	7.6931	8.47225	10.0221	9.89273	5.00301	5.14386	7.22336	14.7255	11.9838	6.75802	4.56023	15.7605	7.87727	7.66251	4.17998	10.6897	7.51697	8.74321	8.17545
hsa-miR-924	0.070967	5.32368	0.879161	1	0.834263	1	0.133164	0.00208068	0	0	3.90843	5.18818	4.62417	5.75543	2.25212	3.75221	5.88983	6.66217	5.23629	3.43887	3.59055	4.24491	3.31503	1.80451	2.72935	6.64844	3.99332	3.31656	6.20484	3.49641	5.66284	5.45096	10.1774
hsa-miR-361-5p	-0.0314716	10.0183	0.879315	1	0.897494	1	0.133164	0.235594	0	0	125.662	133.496	189.261	126.7	193.705	258.32	176.462	144.283	235.027	109.958	205.981	190.419	174.546	409.809	217.53	43.1131	133.066	80.9074	211.401	106.225	263.816	95.202	68.4834
hsa-miR-524-3p	0.0800594	6.41392	0.882129	1	0.800574	1	0.133164	0.0334221	0	0	12.7603	10.5393	14.9195	7.10554	14.1904	12.2529	9.91892	11.4406	12.6597	23.8903	9.9301	9.5554	12.7073	12.406	15.7747	5.85944	13.011	19.5196	7.28897	16.0287	10.3335	9.88236	6.15271
hsa-miR-323a-3p	0.0598997	6.68251	0.882922	1	0.812811	1	0.133164	0.0262455	0	0	14.1188	18.1297	11.628	11.6965	14.2427	19.839	12.4116	17.2761	15.6424	5.94507	8.05925	14.8206	19.5899	16.6184	18.5428	16.3526	14.3889	14.2084	15.5475	25.9151	7.46463	15.3042	17.3602
hsa-miR-576-3p	0.0565938	6.71616	0.88379	1	0.804805	1	0.133164	0.00208068	0	0	19.027	10.6742	13.8916	16.234	20.7118	11.2703	13.2566	16.4171	16.4027	13.9391	17.2525	20.064	18.7069	8.6298	13.8534	12.4913	19.3739	19.59	14.5193	18.6636	12.2078	15.3098	12.2712
hsa-miR-1-5p	-0.0654857	5.60977	0.885112	1	0.874803	1	0.133164	0.0592635	0	0	4.01195	4.10272	6.91455	5.83808	7.63626	11.3901	4.05288	4.85108	3.54147	7.01616	8.21497	1.11738	4.14956	10.0211	5.53596	8.02788	6.50001	5.47717	13.3943	2.55728	6.59669	2.26965	7.14589
hsa-miR-382-5p	0.0466046	8.10671	0.888048	1	0.895699	1	0.133164	0.150438	0	0	25.9239	40.5655	35.8703	52.1399	32.9099	76.4877	34.0095	36.8113	43.9306	29.5798	28.0134	53.9208	86.9379	34.988	54.6481	29.0698	41.7451	21.9596	35.2639	78.3049	48.0422	39.3755	40.8682
hsa-miR-216a-5p	-0.0541603	6.26173	0.889056	1	0.816347	1	0.133164	0.00208068	0	0	10.2973	10.5056	12.659	8.22318	13.1026	12.2611	9.93903	10.6525	6.48233	6.8917	10.8831	11.6306	11.8912	6.64046	8.28809	12.2044	9.22109	14.1256	13.4547	7.00405	10.3517	17.3537	13.2696
hsa-miR-190b	0.0855287	5.73001	0.8901	1	0.854122	1	0.133164	0.0371149	0	0	7.62043	8.96974	6.9224	11.4011	4.43332	2.77405	4.04646	7.39146	2.71902	7.88735	9.11869	11.5686	6.75962	3.15583	8.35036	8.11625	10.1846	8.6952	3.14222	7.0872	3.71973	3.35776	10.198
hsa-miR-425-5p	-0.0395889	7.02629	0.890264	1	0.890622	1	0.133164	0.135091	0	0	9.31891	19.6341	8.29588	17.4802	25.1158	34.0406	25.0776	23.8913	18.5727	12.1066	22.7129	15.9021	33.3529	36.7042	18.4909	7.34636	17.0494	13.1752	13.5044	29.4104	12.1846	8.86467	25.5215
hsa-miR-335-5p	-0.043437	7.09409	0.891115	1	0.86255	1	0.133164	0.0461235	0	0	24.2188	14.6283	15.1292	19.7761	19.7265	30.2245	23.343	23.0192	19.31	26.31	25.4556	20.1096	28.1127	20.6969	19.4158	27.0188	14.5659	17.502	19.6989	14.9816	20.7161	14.2832	15.3387
hsa-miR-582-5p	-0.0268279	9.57726	0.893053	1	0.90158	1	0.133164	0.189275	0	0	101.284	138.382	146.518	117.307	126.976	155.539	95.5722	106.55	91.3895	68.8522	228.888	132.242	138.157	302.794	123.063	56.6208	137.936	93.9282	147.152	62.7536	133.743	84.2423	67.454
hsa-miR-580-3p	0.0697952	5.93071	0.894116	1	0.843572	1	0.133164	0.0183328	0	0	12.4919	1.6428	5.85262	8.12942	6.60227	12.3133	7.46215	9.0449	7.37741	10.5488	7.22757	7.42167	7.58986	4.5572	5.50117	11.9938	10.2976	6.58845	6.23772	8.87232	15.1685	6.59763	7.15783
hsa-miR-575	0.0701888	6.7442	0.89463	1	0.795622	1	0.133164	0.0362358	0	0	21.48	16.9237	9.37936	15.109	9.93366	18.8786	14.9613	13.0293	30.4334	13.9318	16.325	19.0208	14.3519	20.2151	13.8492	5.95246	14.4217	15.2951	12.4596	16.8483	19.8086	11.0022	17.3633
hsa-miR-4536-3p	0.0458621	7.04674	0.894945	1	0.857195	1	0.133164	0.0433108	0	0	24.1498	23.372	16.2381	18.607	15.3822	15.9893	22.5335	12.9504	12.3978	30.7721	29.1404	20.1069	21.1925	17.1116	13.815	17.8878	20.8312	22.889	21.7599	15.8845	21.6684	18.6018	24.5055
hsa-miR-555	-0.0591156	5.93606	0.897216	1	0.839726	1	0.133164	0.0171522	0	0	10.1462	7.89735	10.3313	7.0275	6.61221	8.47789	8.30655	9.05409	8.97812	9.65273	5.37984	6.37474	6.71825	1.67151	4.56461	11.9741	11.4932	9.79056	4.17805	14.3625	5.61417	7.665	12.2374
hsa-miR-1296-5p	-0.032664	6.02695	0.897923	1	0.905666	1	0.133164	0.00208068	0	0	6.55816	9.15774	9.23829	8.16807	9.84068	12.2917	7.4203	9.02016	12.9065	9.62801	9.99721	4.28773	6.69626	9.71048	11.14	4.42666	6.66813	9.8073	8.29833	5.22526	12.2876	14.0932	5.12547
hsa-miR-767-5p	0.0600887	6.63897	0.898468	1	0.834437	1	0.133164	0.00208068	0	0	17.7578	10.6425	17.2423	9.4185	14.2351	15.0834	14.1379	13.9083	14.8874	15.7426	16.3465	8.52243	12.6453	9.37965	11.9907	15.0336	14.366	23.8652	15.5444	15.0671	12.2148	18.5227	17.3581
hsa-miR-21-5p	0.0357017	12.9088	0.899496	1	0.971762	1	0.133164	0.489631	0	0	894.636	849.427	932.817	1525.36	624.071	1393.81	2510.25	1148.45	941.394	627.249	1130.2	722.71	2918.82	1387.74	1935.96	163.356	458.997	340.672	889.303	5490.46	695.872	250.441	1352.51
hsa-miR-1290	-0.040962	6.95242	0.899725	1	0.880272	1	0.133164	0.0562433	0	0	22.8946	14.5673	27.519	16.3224	13.2127	15.0436	22.5498	28.152	10.1334	27.2539	19.0509	16.9445	14.3056	9.27446	16.6318	25.5885	14.5055	28.2423	15.5636	15.0071	18.8345	15.3439	19.4077
hsa-miR-802	-0.0399275	6.95268	0.899725	1	0.84825	1	0.133164	0.0319309	0	0	17.9706	17.0814	20.7496	11.7681	30.4904	13.1451	20.8427	15.5002	14.7494	20.1221	14.4559	22.1904	22.1018	15.0167	11.9596	17.8129	17.0107	22.8634	22.7808	16.8077	21.6844	17.5022	21.4444
hsa-miR-890	0.0637913	6.3124	0.900115	1	0.864762	1	0.133164	0.0519787	0	0	19.9417	10.4957	9.29274	17.2077	4.48682	8.4503	6.50986	14.0327	11.1451	10.4553	10.8694	12.6852	19.7556	6.60938	12.0339	10.9803	2.99195	14.142	14.4896	10.6121	8.43974	13.0876	8.18652
hsa-miR-509-3p	-0.0466648	6.35899	0.900395	1	0.883525	1	0.133164	0.047815	0	0	5.42652	19.1709	19.3992	7.10937	10.9696	10.3451	10.7718	14.0249	11.921	11.3469	9.0203	10.5948	6.633	8.05884	16.7315	16.0856	12.9625	5.55452	7.2853	8.79765	18.9223	9.8702	16.325
hsa-miR-376c-3p	0.04151	8.59565	0.902577	1	0.905034	1	0.133164	0.163888	0	0	42.5031	54.982	44.0079	64.9894	41.6931	118.94	57.3884	83.0493	127.616	57.6353	44.356	59.2634	66.104	70.5281	82.4316	41.3774	58.6856	30.6973	37.3589	58.4706	84.8265	60.1182	35.7832
hsa-miR-29b-3p	-0.0239697	15.1193	0.902933	1	0.917151	1	0.133164	0.236942	0	0	4546.15	5700.57	5904.22	5313.74	5847.25	8088.6	6244.38	5727.88	4068.03	2150.44	10823.9	7098.15	6436.79	11380.7	9312.79	1901.81	5328.79	3513.96	6899.53	7171.29	6228.84	2238.04	3337.4
hsa-miR-525-3p	-0.165341	4.88117	0.904594	1	0.909314	1	0.133164	0.450991	0	0	4.96608	1.47192	1.24681	1.25703	1.15357	0.902768	10.4924	0.699383	0.564199	0.792057	9.32416	10.3968	0.746278	3.5122	1.8205	1.52959	1.44475	1.14188	2.08453	0.813342	0.905728	8.52997	1.03412
hsa-miR-1976	-0.0480911	6.3423	0.905402	1	0.854692	1	0.133164	0.0260535	0	0	16.3977	14.2458	4.79938	10.4984	8.81404	10.3466	16.8103	11.476	6.45735	18.5372	10.8692	11.6395	10.1187	5.16008	11.0945	16.0712	11.7231	13.0711	10.3741	5.18935	14.1553	12.0151	14.2904
hsa-miR-106a-5p+hsa-miR-17-5p	-0.0251998	9.23812	0.905681	1	0.91474	1	0.133164	0.220465	0	0	60.499	92.8352	90.095	73.2898	110.522	123.499	141.752	56.3544	97.5727	68.9088	153.492	113.179	151.115	216.167	102.721	34.8355	91.2448	51.4282	91.2172	150.025	94.1651	32.9614	49.0681
hsa-miR-4435	0.0573395	6.33031	0.907083	1	0.803625	1	0.133164	0.00208068	0	0	9.08108	11.7398	7.04892	17.2172	8.80419	14.1689	9.07844	12.3216	16.6487	14.038	10.8666	10.5947	8.37176	5.87803	10.1537	8.42224	11.7312	15.2162	14.491	12.4221	12.247	7.71888	12.257
hsa-miR-598-3p	0.0454444	7.58677	0.908015	1	0.876345	1	0.133164	0.0887122	0	0	31.9318	37.6377	27.7378	25.6104	27.389	20.6812	33.3537	52.9363	25.1869	33.238	37.2516	33.8395	26.1951	42.4941	23.0778	23.4715	23.6464	35.9649	29.0271	25.6483	29.1846	19.7634	19.4319
hsa-miR-134-5p+hsa-miR-6728-5p	0.0982676	5.70034	0.909818	1	0.766132	1	0.133164	0.00208068	0	0	6.4138	6.53962	6.91417	9.17337	7.63599	4.68351	3.19002	8.26288	7.47908	6.98855	8.19209	8.44307	3.25326	6.13781	4.58119	4.32726	7.76275	10.8182	5.19907	6.17871	5.62927	9.7667	5.11809
hsa-miR-4787-5p	-0.0568308	6.13176	0.910532	1	0.86424	1	0.133164	0.0330404	0	0	7.81463	6.74074	9.26732	16.0433	9.85987	9.41326	9.9776	12.4116	5.74282	7.80944	6.28124	6.389	10.1776	5.96059	9.24294	10.8525	12.8267	17.2992	4.18451	5.2133	13.2298	15.1836	10.2139
hsa-miR-891b	-0.0422378	6.78156	0.913998	1	0.852378	1	0.133164	0.0399068	0	0	9.2536	18.2352	18.4368	17.4068	19.6641	16.9619	15.7811	15.5579	8.6468	14.8215	13.5632	22.1648	14.3502	7.18382	16.6569	21.5605	25.5929	27.1177	14.5218	18.6532	15.0542	11.0029	12.2724
hsa-miR-6720-3p	0.052027	6.4738	0.914475	1	0.866691	1	0.133164	0.0308051	0	0	12.7987	6.8303	13.8239	16.1518	8.82295	11.2921	16.7786	14.8183	7.18579	18.4795	9.00181	12.7027	17.0562	7.99994	7.32844	12.3552	11.8016	10.9507	13.4727	18.7355	12.2314	22.7731	9.20903
hsa-miR-3613-3p	-0.0391222	6.49202	0.915062	1	0.893691	1	0.133164	0.0238831	0	0	15.2722	10.6067	13.8459	17.305	10.9889	6.53163	17.6076	9.7325	11.8541	14.0002	9.00251	14.7957	18.8074	10.9141	8.26453	9.77598	19.1933	12.0242	19.6468	13.2973	5.57979	12.0402	16.3321
hsa-miR-518f-3p	-0.0378785	6.43443	0.915269	1	0.908281	1	0.133164	0.07872	0	0	14.0235	13.0614	7.0761	11.6494	8.82486	17.9617	15.049	16.5479	7.98076	9.54115	18.247	16.8801	12.7105	6.57477	13.8978	25.0247	1.70847	7.71642	15.5263	6.98012	9.38308	14.1787	13.2775
hsa-miR-320a	-0.0409878	6.2571	0.915945	1	0.892255	1	0.133164	0.00617993	0	0	9.07591	14.1903	8.17166	8.22078	13.1003	17.99	5.65317	12.3586	7.2623	14.067	11.8083	12.6758	12.7675	11.0513	12.046	4.49402	14.1285	7.69662	9.34002	8.81461	11.3049	10.9286	8.18416
hsa-miR-1193	-0.0523426	6.04877	0.916711	1	0.900181	1	0.133164	0.0164899	0	0	11.4036	6.71069	8.12853	5.92343	10.9177	9.42176	11.7382	9.01506	6.55355	7.82514	4.44541	3.23888	10.202	5.99319	16.7986	12.0585	6.67375	9.80983	12.4098	10.6756	5.60613	10.892	10.2106
hsa-miR-1271-3p	-0.0339084	5.88748	0.917268	1	0.899799	1	0.133164	0.00208068	0	0	10.1151	4.17699	9.20157	8.13374	11.9531	5.6193	6.59137	6.49368	10.5979	11.4723	5.38447	8.45929	7.60687	8.30155	6.44803	9.4457	6.6155	9.78351	5.20596	7.97418	6.57112	4.44438	9.18811
hsa-miR-520e	0.0554754	5.49577	0.919357	1	0.894233	1	0.133164	0.0385945	0	0	3.96168	4.04731	3.54699	3.56968	9.73023	2.78496	9.35772	4.01185	5.97052	7.03638	7.29726	4.25681	5.04933	2.4927	4.60101	10.4269	1.57122	6.53002	4.16219	2.56599	8.52354	8.66354	6.12755
hsa-miR-889-3p	-0.0413563	6.53204	0.919429	1	0.862422	1	0.133164	0.00508274	0	0	7.94345	8.12193	13.858	16.1932	16.3798	19.8527	12.4372	13.1077	13.397	13.0954	18.2224	12.7063	15.297	10.8929	12.9449	12.3754	20.4528	7.72642	9.35442	12.3837	13.1794	14.1968	12.2639
hsa-miR-4425	0.0566679	6.09876	0.920575	1	0.86935	1	0.133164	0.00996813	0	0	7.77759	14.0449	8.12514	11.5343	6.62374	8.46873	7.41598	9.84501	12.0523	7.81037	5.3595	9.52625	2.34233	9.65344	12.0675	12.1123	12.8236	10.8917	15.498	8.83942	10.3662	6.61702	6.14531
hsa-miR-518c-3p	0.0727949	6.25975	0.92064	1	0.751814	1	0.133164	0.00208068	0	0	12.6814	9.23535	11.5178	12.7034	8.7933	8.45514	9.09999	8.9412	11.9574	14.9568	10.8778	8.49513	12.7571	14.7344	4.5392	13.4952	5.50906	11.9907	7.2823	7.90397	10.3486	16.2912	13.2711
hsa-miR-513b-5p	-0.0289318	6.88854	0.924417	1	0.910372	1	0.133164	0.0471639	0	0	20.3925	9.49282	16.2095	10.6145	20.7644	33.1209	14.0455	12.9958	14.7763	21.9234	10.7923	19.0359	16.9193	20.1206	19.4477	19.0684	15.7289	20.6977	27.9264	13.2178	15.0426	16.4132	16.3501
hsa-miR-526a+hsa-miR-518c-5p+hsa-miR-518d-5p	-0.0272886	7.46825	0.926495	1	0.907931	1	0.133164	0.0842089	0	0	31.8848	26.1973	34.527	36.9992	20.8689	26.3743	17.2957	12.0377	22.9608	29.7382	24.4577	42.225	21.0736	22.6091	24.9607	33.9043	31.1487	27.2876	27.9835	20.299	27.3073	34.8946	32.6779
hsa-miR-455-5p	-0.0222787	8.47699	0.927123	1	0.936359	1	0.133164	0.17097	0	0	31.1032	38.2175	56.5818	55.7555	43.8612	101.933	74.2331	42.5044	89.9081	26.8904	61.7027	37.0959	82.4156	78.4012	77.8187	27.8715	95.6535	52.4098	52.8692	54.0454	49.8863	37.2559	38.841
hsa-miR-208b-3p	-0.0325708	6.83451	0.928687	1	0.886423	1	0.133164	0.0231655	0	0	22.811	20.7599	13.9355	11.7434	18.5954	15.0555	17.4735	15.5384	14.0279	19.2649	10.7988	20.0772	16.069	7.88192	16.6484	22.8986	13.2016	22.836	16.5871	18.6385	15.0483	15.3257	24.4918
hsa-miR-100-5p	-0.0161797	12.3303	0.928934	1	0.937878	1	0.133164	0.298153	0	0	476.39	812.572	855.343	708.291	1095.58	1231.8	810.672	721.006	450.297	450.734	1907.21	785.064	795.544	2472.74	1159.55	368.054	643.574	287.189	1271.64	568.95	914.467	385.893	356.558
hsa-miR-133b	0.0502606	5.52695	0.930994	1	1	1	0.133164	0.0393787	0	0	3.9717	5.27224	9.08305	3.5753	2.26832	6.61022	7.58243	4.86508	3.55782	8.84825	8.2256	4.25893	5.92732	5.47641	4.59795	4.26099	4.05702	1.18078	11.3407	5.29576	8.51967	8.66936	2.06267
hsa-miR-562	-0.0525413	5.8474	0.931537	1	0.880947	1	0.133164	0.00208068	0	0	6.5003	5.40657	5.85036	9.24322	6.60071	7.53117	12.6923	5.64959	7.42599	6.06427	11.8947	10.5391	6.73801	5.33819	8.33811	6.90819	5.37506	9.77571	9.31401	7.98299	5.62043	4.44024	8.1704
hsa-miR-542-3p	0.0395293	7.11998	0.932366	1	0.885135	1	0.133164	0.0661129	0	0	29.1256	24.6797	17.3903	11.7895	24.0452	15.0333	22.5025	22.1582	18.5159	21.848	27.2819	19.0646	18.5765	10.639	14.7407	23.1565	27.1355	23.982	12.4773	17.6687	21.6592	31.5645	29.6018
hsa-miR-520c-3p	0.0318824	6.46845	0.932999	1	0.935859	1	0.133164	0.0119098	0	0	14.0184	11.8179	10.4563	15.0286	15.2816	7.48575	13.3315	12.2754	8.73999	14.0018	14.5372	12.7015	8.34482	7.28	11.0755	12.3484	21.6417	17.3871	11.4125	14.2045	9.37881	19.554	10.2267
hsa-miR-324-3p	-0.0383982	6.77663	0.933266	1	0.875217	1	0.133164	0.0323228	0	0	15.4206	13.2314	16.1797	23.0612	18.5844	11.2606	17.4931	11.3445	16.3834	13.0407	14.4837	9.58004	16.0872	15.1185	20.4051	25.4119	28.0607	17.4472	16.5828	12.3372	8.40886	18.5464	14.309
hsa-miR-665	-0.0319292	5.993	0.936208	1	0.925356	1	0.133164	0.00208068	0	0	6.5462	10.3615	6.99504	13.7491	5.54231	9.42885	8.29429	14.1926	5.78508	8.73552	8.1486	6.37958	10.2179	6.01463	5.49779	12.0217	7.88066	10.8691	10.3515	8.86447	6.56256	7.67393	7.15901
hsa-miR-4443	-0.0173568	7.90712	0.93641	1	0.934256	1	0.133164	0.110692	0	0	40.9012	37.9106	20.9808	27.9999	42.6604	45.2648	50.1011	36.892	44.8357	41.9839	54.5568	42.3024	32.974	54.2813	45.385	18.2828	47.9428	33.8637	21.8109	29.1672	37.6661	27.3984	30.6598
hsa-miR-663a	-0.0274361	5.90699	0.937521	1	0.932512	1	0.133164	0.0387397	0	0	8.92384	11.5247	10.3172	10.3719	5.53267	2.76303	7.45356	5.63434	13.7943	7.85339	5.38227	7.41751	8.4821	0.973597	5.50554	5.66845	13.8906	8.71981	8.29114	7.97042	6.56952	8.73102	12.2363
hsa-miR-548y	-0.0276335	7.07196	0.93841	1	0.891683	1	0.133164	0.042856	0	0	25.4296	22.1675	21.9167	23.1762	16.475	15.0337	19.9495	16.3026	13.9309	17.4225	12.605	16.957	16.8671	18.548	22.2231	25.7031	28.3311	26.1221	17.6344	18.5819	22.6172	28.3117	21.4503
hsa-miR-346	-0.0548636	5.97228	0.943027	1	0.902296	1	0.133164	0.0192827	0	0	12.5605	4.20241	9.22706	4.78101	11.9733	7.51988	10.0301	9.89965	12.1488	6.94134	2.61308	9.51059	6.70978	3.82233	10.2069	13.2515	9.0884	8.72896	12.4034	6.14052	7.51865	5.52625	9.1912
hsa-miR-1254	0.0506261	6.14126	0.943445	1	0.865119	1	0.133164	0.0208925	0	0	13.8228	12.8575	7.01453	11.5486	5.55234	7.51092	8.26698	7.2755	6.51314	6.9071	8.12402	15.7951	13.6799	4.49024	7.35952	10.8747	10.4052	16.2413	10.363	7.01806	7.50207	11.9832	13.2651
hsa-miR-301b-3p	-0.0306808	7.22323	0.944205	1	0.923501	1	0.133164	0.0629316	0	0	23.0546	14.675	19.6966	27.7827	29.4855	20.7115	25.8472	17.0964	20.0131	24.4892	20.8358	27.4772	22.0055	10.613	26.8693	33.6523	22.1782	28.3138	24.8671	17.6527	17.8561	27.2706	21.4571
hsa-miR-1250-5p	0.0784871	5.36474	0.94432	1	0.915303	1	0.133164	0.00208068	0	0	5.10572	5.20317	4.63158	2.42721	5.45795	5.66778	4.12103	3.1792	6.8427	2.53133	3.58579	8.40454	2.42837	4.79593	5.56027	5.44154	2.79057	7.5711	4.15671	7.16313	3.74286	7.57993	3.07705
hsa-miR-487b-5p	0.03031	6.80912	0.945287	1	0.896681	1	0.133164	0.0203607	0	0	21.5425	11.9725	15.0486	16.2684	17.5039	17.9151	14.0786	23.1462	14.0315	21.052	14.4753	14.8329	16.9391	9.31695	19.4587	17.7277	16.9426	18.5328	24.8291	12.3284	18.8503	16.4022	8.19851
hsa-miR-24-3p	-0.0123178	9.49487	0.94529	1	0.946195	1	0.133164	0.20995	0	0	70.7476	94.2815	105.111	104.561	102.939	198.99	148.302	267.53	98.1763	56.5943	133.383	96.3183	173.104	198.942	132.352	43.0321	77.1872	57.9849	105.731	137.458	126.208	63.5167	101.144
hsa-miR-20a-5p+hsa-miR-20b-5p	0.0248448	9.78151	0.945957	1	0.973334	1	0.133164	0.254265	0	0	89.9159	132.031	120.14	106.953	177.243	206.477	159.04	136.957	209.003	124.024	181.501	148.121	193.359	314.177	131.369	28.1052	72.1149	64.5448	135.784	236.057	205.392	51.5385	71.5432
hsa-miR-541-3p	-0.0409511	5.71375	0.948677	1	0.948477	1	0.133164	0.0986697	0	0	8.83617	2.88604	11.3649	5.8568	8.71778	1.82195	8.37997	5.68351	5.88868	5.1868	9.12735	7.39945	5.0083	4.65032	6.46782	11.8056	7.75356	5.4899	5.19818	0.757347	3.72234	17.1984	6.13382
hsa-miR-376a-2-5p	0.0198033	6.21655	0.949773	1	0.949086	1	0.133164	0.0321816	0	0	7.82861	9.22995	7.03237	12.6995	9.86602	8.45619	16.0228	6.41122	6.49084	6.00283	12.7394	10.5823	9.27333	5.19422	8.29102	17.2391	12.8895	14.1201	8.30927	6.10386	13.2158	17.3468	13.2684
hsa-miR-377-3p	0.024161	8.16115	0.94986	1	0.962876	1	0.133164	0.189581	0	0	30.9839	49.5604	32.4599	40.6929	35.0966	81.2045	43.25	82.5366	45.4193	20.773	24.3607	27.5796	68.8838	44.1269	74.1829	33.1041	45.6029	13.2655	39.4029	81.8594	42.3616	41.5561	42.9104
hsa-miR-144-3p	0.0206365	11.8703	0.950217	1	0.998128	1	0.133164	0.483865	0	0	702.286	608.744	234.626	147.798	518.888	1184.8	876.745	786.095	908.571	167.515	387.208	316.442	753.339	1895.08	1061.57	331.084	502.882	182.435	1306.78	829.836	235.325	142.259	102.203
hsa-miR-532-3p	-0.0262086	6.97456	0.950712	1	0.925541	1	0.133164	0.0401636	0	0	17.9773	15.8315	19.6242	20.8702	15.3784	23.5927	19.9846	18.8574	24.7964	19.2246	21.8044	9.59258	17.7593	10.6951	15.6935	17.8298	20.7743	28.2497	22.7831	15.902	15.0341	13.1876	27.5548
hsa-miR-936	-0.0177208	6.20874	0.955171	1	0.994805	1	0.133164	0.00208068	0	0	11.475	12.925	9.28021	10.4587	12.0153	7.50221	9.09914	11.5211	12.7893	14.0803	12.7428	14.7592	8.40349	6.65783	8.29282	13.4413	9.20227	13.0474	7.27893	7.91583	4.6453	8.77624	10.2172
hsa-miR-1908-3p	0.0646038	6.12939	0.95921	1	0.806014	1	0.133164	0.00208068	0	0	16.2056	7.94889	12.595	8.17824	6.62681	6.55927	7.40943	8.98042	12.8255	10.4977	6.27803	14.7507	8.41762	8.89325	7.36025	10.8703	7.94654	5.5366	9.33405	12.4707	11.3167	8.76801	11.2317
hsa-miR-345-5p	0.0259234	6.57833	0.961085	1	0.958105	1	0.133164	0.0194604	0	0	14.0781	14.3586	13.8593	9.41077	12.0737	13.1839	18.4475	16.4759	7.15815	13.0802	16.3608	21.0885	17.891	18.1692	19.5026	13.7012	11.8473	13.115	14.5094	7.86046	7.47128	7.74421	16.3372
hsa-miR-606	0.0408885	6.29592	0.96217	1	0.943832	1	0.133164	0.0563481	0	0	12.7112	15.4084	12.6522	2.53218	9.87635	4.64571	17.7236	16.6054	11.156	17.646	10.873	11.637	9.25199	5.89109	9.21989	8.40468	14.1657	10.9237	6.25302	5.19178	11.2985	15.2268	14.2893
hsa-miR-939-5p	-0.00514816	7.17531	0.963194	1	0.997431	1	0.133164	0.0634038	0	0	24.2536	27.2511	21.9452	28.8925	22.9821	16.9232	12.2857	16.2706	18.4956	18.2857	24.5154	20.1198	19.4277	16.3333	25.008	29.7063	24.6626	28.3038	20.737	22.155	25.4496	31.5768	10.2446
hsa-miR-489-3p	-0.0196232	6.13041	0.963612	1	0.964564	1	0.133164	0.00208068	0	0	7.80666	15.3169	13.7265	7.06365	8.7829	5.60347	9.98447	10.695	12.8372	6.01654	11.8318	8.48232	5.80257	12.6219	11.1235	8.31889	7.9391	6.60912	11.3893	8.83667	14.1837	7.6926	8.18042
hsa-miR-369-3p	-0.0130588	6.86201	0.964863	1	0.991756	1	0.133164	0.0334506	0	0	17.9139	30.7217	11.6756	19.6936	11.0349	16.9547	14.0557	19.745	14.7867	15.6915	13.5497	17.9843	12.5955	10.7375	17.5794	20.345	25.6697	18.5407	13.496	15.9246	21.6966	18.5649	19.4038
hsa-miR-423-3p	0.0223534	7.7232	0.965963	1	0.955373	1	0.133164	0.0929231	0	0	33.2727	35.2212	30.0602	26.7981	35.0133	32.0333	35.8285	28.626	26.6514	23.4802	37.219	42.275	29.5934	59.4864	47.2888	24.8699	38.9299	30.5835	31.1027	31.8892	33.9028	18.693	24.5347
hsa-miR-2110	-0.0205104	6.60484	0.966444	1	0.943115	1	0.133164	0.0303413	0	0	14.1052	11.898	14.9997	15.0837	7.76215	19.8433	15.8476	10.5458	11.0237	14.8638	7.15115	9.56826	17.0138	9.40302	11.0609	18.8452	21.7454	18.487	19.6585	8.75926	12.2201	20.6582	15.3202
hsa-miR-548d-5p	-0.00866718	7.07475	0.967186	1	0.967958	1	0.133164	0.0498757	0	0	35.2564	14.6111	24.1747	17.4877	22.9616	13.1372	15.6999	14.6226	16.2338	19.1973	25.458	20.1084	23.7849	22.1464	21.2867	17.896	15.8202	15.3419	24.8546	26.6855	22.616	17.524	20.4321
hsa-miR-508-5p	0.0272723	6.856	0.968474	1	0.954833	1	0.133164	0.0211667	0	0	19.124	18.2542	15.0614	20.8146	19.6708	10.3084	15.7711	15.5257	12.4672	26.3925	13.549	13.7878	17.792	13.6159	14.7719	20.3491	19.461	23.9203	11.4332	23.1429	18.8443	16.4102	15.331
hsa-miR-412-3p	0.0224664	6.5009	0.969034	1	0.988188	1	0.133164	0.0051987	0	0	14.0388	11.8368	12.7143	10.5267	16.3646	10.336	14.1777	10.5715	12.6234	12.205	13.6081	12.7047	14.4298	5.11037	13.8851	14.9326	14.2848	21.6803	13.474	14.1972	7.47629	18.4888	10.2276
hsa-miR-373-3p	0.0329766	5.68616	0.971505	1	0.988062	1	0.133164	0.00208068	0	0	8.80272	6.54883	9.13329	5.8424	4.43194	5.63773	4.91517	3.97278	7.49341	3.39076	5.40717	5.31318	5.89089	4.65444	7.41319	5.58233	12.5435	10.8122	8.2779	8.01294	7.54434	5.49635	4.10063
hsa-miR-1286	0.0158835	6.59639	0.971848	1	0.967013	1	0.133164	0.0230177	0	0	12.8672	11.884	14.9904	13.9444	8.83995	16.9899	17.5773	11.3898	17.2609	18.4414	11.7486	12.7142	8.32134	6.51775	8.25393	18.8465	21.7467	15.2665	18.6292	15.9846	18.881	9.90357	12.2667
hsa-miR-147b	-0.0113729	6.54393	0.973396	1	0.948942	1	0.133164	0.00208068	0	0	17.726	13.1107	12.7314	13.9338	8.83589	16.0421	12.4394	10.5618	10.27	9.51996	17.294	9.56385	11.806	7.97916	15.7563	11.097	14.3042	16.3285	19.6528	10.5724	16.9852	15.275	18.3697
hsa-miR-361-3p	0.0156959	9.07089	0.973688	1	0.978241	1	0.133164	0.156267	0	0	59.1568	60.4055	68.2215	67.4629	109.376	135.821	102.477	111.737	99.9361	58.4087	90.7153	96.263	86.4043	138.028	136.173	33.4459	76.9742	48.1478	64.293	112.685	100.796	63.466	75.6052
hsa-miR-6511a-3p	0.0308603	5.60768	0.97394	1	0.995459	1	0.133164	0.0137077	0	0	5.19831	6.51578	4.68145	6.9381	4.42374	4.68751	9.30859	4.84695	1.20295	7.01236	5.4175	7.39071	4.14647	3.1983	5.53414	9.27385	10.1044	11.8561	5.194	6.19799	8.51093	3.34652	6.13099
hsa-miR-607	0.0190841	7.06632	0.974712	1	0.957383	1	0.133164	0.061533	0	0	21.7105	23.3978	17.3798	22.0275	20.7948	14.0879	20.8139	23.8659	13.9283	22.7542	18.108	22.2079	22.0538	6.40044	11.0151	21.8081	18.3316	30.4312	28.9784	21.2805	23.5656	26.1572	14.3193
hsa-miR-1185-5p	0.0206587	6.93732	0.974988	1	0.975166	1	0.133164	0.0590493	0	0	26.5364	24.5512	5.99959	15.1711	16.4487	20.7504	17.4497	12.9794	10.133	25.4693	23.6506	16.9446	9.98875	14.2959	18.502	23.0028	17.0111	14.2449	26.9031	17.7084	22.6344	20.7374	20.4261
hsa-miR-511-5p	-0.0194377	6.08889	0.976865	1	0.949028	1	0.133164	0.00556815	0	0	9.00182	9.18231	11.4836	13.7824	6.62783	6.55862	9.13345	8.99978	8.89938	13.2169	9.986	10.5678	3.20608	5.24123	10.1885	12.0921	12.8057	9.81745	6.24387	9.75441	4.6519	8.75911	14.2777
hsa-miR-192-5p	0.0228989	6.42958	0.977751	1	0.973757	1	0.133164	0.00208068	0	0	14.0007	15.5054	14.9363	5.97811	13.1254	6.53751	15.0656	14.8398	9.53332	7.75465	12.698	12.6972	10.9631	10.9395	11.0806	12.3239	14.2438	17.3779	12.4396	12.4019	13.1892	12.0328	13.278
hsa-miR-491-3p	0.0374206	6.22937	0.978555	1	0.958469	1	0.133164	0.0339342	0	0	12.6767	14.1417	11.5154	5.94544	6.63999	7.50311	13.4216	18.3546	8.83095	16.7702	7.18945	12.6748	11.8937	8.84306	5.47698	8.37353	11.6758	4.4674	11.3973	11.5384	8.44716	6.63091	15.3025
hsa-miR-23c	-0.0103084	6.79122	0.979193	1	0.986926	1	0.133164	0.015605	0	0	16.6474	19.475	12.7919	21.9297	7.77875	18.8653	17.4941	13.8645	14.0445	17.4915	18.1618	16.9275	20.4245	15.1046	17.5904	25.4356	13.1853	10.9896	17.615	12.3333	12.2027	17.4742	18.3824
hsa-miR-329-5p	0.0232123	6.177	0.980513	1	0.95114	1	0.133164	0.00208068	0	0	9.02819	12.8907	9.26686	10.4432	9.85957	12.2768	5.67485	14.0969	8.06934	6.90209	5.35256	10.5784	11.035	8.1357	16.7656	9.62221	14.0865	10.9036	8.30728	10.6424	10.3585	9.84591	6.14705
hsa-miR-502-3p	-0.0294424	6.26661	0.980624	1	0.95865	1	0.133164	0.0360962	0	0	10.2933	6.78095	14.8916	12.7254	8.80267	8.44938	14.2554	5.5583	6.47865	10.4707	15.5104	5.3496	15.3953	8.09877	7.34889	13.4815	10.4578	11.9874	6.25118	7.90697	17.9829	12.0028	17.3366
hsa-miR-367-3p	-0.00863349	6.48054	0.980966	1	0.990963	1	0.133164	0.00208068	0	0	10.3767	19.2493	11.59	13.9141	9.9068	17.0039	8.17655	14.822	9.51659	19.38	7.16297	13.7486	12.6943	8.72963	15.767	12.3498	11.7973	9.87442	14.5015	11.4878	15.0888	15.2628	12.2622
hsa-miR-1249-3p	0.0147395	6.98721	0.982054	1	0.983308	1	0.133164	0.0577197	0	0	16.7369	17.0813	18.4899	17.4589	15.3764	18.8427	27.6772	23.9035	13.9586	25.4516	19.0411	11.6971	12.5667	16.4305	15.6905	28.2245	19.5395	22.8744	27.939	12.3009	21.6775	7.77873	26.5382
hsa-miR-548ak	0.0226458	6.12614	0.982608	1	0.963521	1	0.133164	0.0298377	0	0	5.35723	11.6386	14.8287	7.05759	8.7785	10.373	8.26616	6.43106	15.2191	13.202	8.12692	4.29345	11.0508	5.2241	4.54895	12.126	12.8358	8.75431	7.27549	13.3853	8.45667	15.1871	8.18058
hsa-miR-4455	0.026069	6.85751	0.983019	1	0.930311	1	0.133164	0.0180084	0	0	17.8982	18.2557	17.3197	19.6834	18.5927	16.0074	11.5081	19.7422	16.3315	16.5804	19.987	8.535	16.0574	14.3371	23.1966	16.4635	14.4705	24.9958	15.5588	15.022	22.6463	12.0943	20.4223
hsa-miR-585-3p	0.0204404	6.85334	0.983019	1	0.978935	1	0.133164	0.0259068	0	0	27.6903	11.9928	20.7015	18.5504	12.113	13.1568	14.9171	18.9006	14.7866	21.9308	16.3076	16.9355	9.14075	14.3405	13.8374	21.6376	23.1879	22.8439	14.5273	14.1223	17.8947	17.4873	18.3857
hsa-miR-130a-3p	0.0106122	12.2815	0.983109	1	0.993894	1	0.133164	0.204056	0	0	554.335	505.939	804.563	651.421	1163.39	1352.47	684.089	1070.79	1237.89	552.159	915.298	821.021	787.081	1618.77	1132.72	335.3	698.177	383.193	806.352	605.316	1148.1	539.912	508.756
hsa-miR-922	-0.0136943	6.85565	0.983527	1	0.970629	1	0.133164	0.039233	0	0	9.26965	19.5187	19.5829	21.9565	16.4385	14.1045	20.0339	18.0593	13.2436	16.5835	13.5507	15.8856	8.27999	10.74	13.8382	17.7519	18.2085	29.2906	22.7723	20.437	22.6483	12.0927	21.4397
hsa-miR-1306-3p	-0.0167896	6.0732	0.983716	1	0.986859	1	0.133164	0.0866026	0	0	13.8055	6.71145	11.4782	11.5398	3.39038	11.3316	6.55024	15.0116	4.97675	12.3196	7.21106	11.6099	10.1923	2.35285	5.49068	13.3379	15.2211	16.2201	5.21346	10.6682	5.60401	7.68499	4.10843
hsa-miR-661	-0.0271843	5.79032	0.983723	1	0.986334	1	0.133164	0.092727	0	0	1.57639	10.2454	5.83637	6.99051	11.9308	7.53814	6.61762	12.5658	6.65256	6.07382	5.39593	7.40704	5.87061	3.14514	3.63678	11.869	15.0004	4.42849	3.14332	13.4909	4.67044	6.57672	5.11969
hsa-miR-887-3p	0.00427153	5.9439	0.983726	1	0.989339	1	0.133164	0.0538694	0	0	11.3288	9.10599	6.98053	8.14223	9.82238	7.52541	4.85857	8.18786	7.37836	14.167	8.15487	6.37658	8.46942	5.29342	4.56271	10.7405	7.86341	2.28717	12.4022	8.87278	18.0417	3.37305	5.12371
hsa-miR-764	-0.00820528	7.09174	0.985237	1	0.975423	1	0.133164	0.0522518	0	0	26.6663	32.1921	15.1236	18.6305	12.1435	15.9819	24.2056	23.8577	14.6895	17.4168	19.0229	23.26	15.997	15.6588	22.2187	28.3235	18.341	23.9731	16.6042	16.7779	20.7153	25.0829	27.5624
hsa-miR-591	-0.0338144	6.12767	0.98705	1	0.93282	1	0.133164	0.0240362	0	0	5.3663	10.4325	12.6132	12.6804	7.70892	8.46124	10.8479	8.13589	7.30921	8.70672	7.20451	9.52683	6.676	5.96018	10.1836	22.1397	12.8273	8.75237	9.3324	9.74715	10.3655	5.54238	11.2305
hsa-miR-510-5p	-0.023007	5.51401	0.988647	1	0.993247	1	0.133164	0.0705856	0	0	9.90706	4.06526	6.8848	6.92133	3.34542	2.78193	5.82163	4.87359	6.7791	3.41494	6.36412	8.41923	5.04972	2.49322	1.78016	12.8632	10.0389	3.33198	1.07222	6.21778	5.64741	4.40661	7.14255
hsa-miR-1306-5p	0.0123207	6.41347	0.989243	1	1	1	0.133164	0.0458466	0	0	12.7813	8.07043	14.9335	16.1389	13.1239	12.2483	7.33845	7.21381	8.76095	9.54242	17.3234	12.6953	13.5858	23.5113	14.8382	11.0309	1.70766	12.0141	14.4968	16.0335	10.335	10.9553	9.20698
hsa-miR-520d-5p+hsa-miR-527+hsa-miR-518a-5p	-0.0236053	6.30175	0.989669	1	0.97162	1	0.133164	0.00208068	0	0	6.64122	10.516	13.7845	14.982	12.0328	12.2585	8.21471	9.7859	8.02618	9.56664	9.02749	11.6358	9.25464	9.54894	5.47282	8.39966	15.3825	13.0648	14.4869	10.6187	15.1138	15.2244	12.2549
hsa-miR-139-3p	0.0284539	6.90803	0.990214	1	0.962415	1	0.133164	0.0703306	0	0	11.7578	24.5242	15.0747	24.2309	20.7607	16.0021	11.497	24.7857	18.6275	13.8999	26.4201	30.5721	15.177	21.5447	14.7653	20.3904	11.9839	4.50844	15.5621	11.4134	22.6384	19.654	15.3329
hsa-miR-153-3p	0.0191031	5.82127	0.995775	1	1	1	0.133164	0.00208068	0	0	7.6764	5.38372	10.2835	8.10872	6.5918	6.58164	6.61613	7.36679	9.02777	7.86945	9.10394	9.49614	4.98435	6.83374	3.63373	9.41199	6.59438	5.50394	11.3659	7.07255	4.6676	5.5118	10.2016
hsa-miR-654-5p	-0.00522587	5.67309	0.997197	1	0.968184	1	0.133164	0.0404882	0	0	6.42528	4.11113	6.92122	14.7155	6.57317	4.6814	2.32786	5.69191	3.52047	6.99953	9.13355	6.35447	8.55029	2.44673	2.7067	4.30908	7.73857	7.61818	5.19673	8.9343	7.54657	10.8202	6.13284
hsa-miR-3190-3p	0.00263981	5.49985	0.998864	1	1	1	0.133164	0.00208068	0	0	7.5385	5.2708	5.77319	6.9146	5.48151	4.69432	3.21517	5.73982	5.97408	6.12962	5.43278	4.25627	4.16758	4.73885	6.49252	7.97004	6.4586	5.46526	3.13407	7.1371	4.6908	4.40593	6.12728
hsa-miR-1910-3p	0.0421853	5.92194	1	1	0.911945	1	0.133164	0.0126086	0	0	4.07653	11.5093	12.5283	7.01149	10.883	4.66671	4.86717	5.62691	6.59273	9.65011	4.45522	8.46428	8.47324	5.29894	9.26802	5.68112	12.7076	7.65621	7.26525	7.96428	11.3434	6.59565	13.2536
hsa-miR-1301-3p	0.035588	5.5218	1	1	1	1	0.133164	0.0747804	0	0	6.35752	7.67656	3.55247	10.2313	2.26837	7.56948	1.49706	5.73123	10.8309	3.41179	0.810383	6.34202	8.59645	2.48636	4.59892	6.75278	4.05393	6.53313	3.13509	8.96925	3.733	5.47626	9.17297
hsa-miR-504-3p	0.0246027	6.11545	1	1	0.996354	1	0.133164	0.0402851	0	0	5.35403	9.18294	12.5983	11.5458	13.0634	7.51164	6.54598	11.5528	9.67129	19.525	7.20404	11.6163	3.20167	6.69248	7.36269	10.8555	7.93712	10.8933	5.21547	9.74638	14.1844	11.9774	5.12771
hsa-miR-2682-5p	0.0232431	5.65203	1	1	1	1	0.133164	0.00208068	0	0	4.01003	10.1467	6.91287	6.95066	6.56814	4.6839	4.92126	7.42085	5.90673	6.09757	4.48369	6.35334	6.78252	5.41832	2.70753	5.56724	2.85745	8.67999	6.22316	8.93746	8.50568	7.62572	8.16356
hsa-miR-770-5p	-0.0211915	6.02459	1	1	0.989179	1	0.133164	0.00208068	0	0	11.3806	7.92607	15.9091	8.16538	3.38716	4.65834	10.8866	9.87768	6.55986	7.82862	9.07017	8.47258	8.44967	6.00044	6.43384	13.2995	11.5517	10.8752	8.29822	10.6797	8.46731	8.74951	6.1429
hsa-miR-568	-0.0208634	6.08956	1	1	1	1	0.133164	0.0237204	0	0	7.79164	2.96337	12.5987	7.05542	17.3415	8.46526	9.13271	8.14552	6.5363	15.0217	9.05939	11.6119	8.43268	6.70871	5.48928	7.02271	10.3706	8.74761	10.3584	6.12216	8.46103	13.0393	13.2617
hsa-miR-3140-5p	-0.0205128	5.3679	1	1	1	1	0.133164	0.00208068	0	0	3.93596	1.5548	6.84799	6.88289	4.40005	2.78979	7.62549	3.18282	3.61259	7.0715	3.58774	5.28723	1.55846	4.04316	2.72748	5.43306	6.39757	3.31898	6.20639	6.24591	6.62018	6.51637	6.12256
hsa-miR-649	0.0192412	5.76567	1	1	1	1	0.133164	0.0232145	0	0	6.45498	11.4183	10.2657	4.73953	7.65319	3.7224	4.89629	7.38454	6.65852	9.6929	5.39764	10.5308	1.51682	5.36721	3.63779	5.61495	7.78466	8.69882	13.4119	5.25987	7.5366	6.57485	8.1679
hsa-miR-374a-3p	-0.0174551	6.03206	1	1	1	1	0.133164	0.0524586	0	0	8.97675	10.3772	7.00097	9.28814	4.46781	10.381	11.7531	4.75722	8.13471	5.1369	8.14236	10.5615	7.57068	6.73508	7.37294	20.785	12.7696	4.45038	6.24134	7.03791	9.42102	16.2283	7.16025
hsa-miR-376b-3p	0.0172003	6.24512	1	1	0.965769	1	0.133164	0.0287624	0	0	9.0571	9.24351	21.5561	8.21054	7.72	10.3601	7.37536	12.3579	8.04348	8.68034	7.18828	6.39781	15.3994	7.37064	15.8097	10.9338	16.5705	13.0561	10.3692	12.4447	7.49444	8.78236	9.20164
hsa-miR-139-5p	0.0155126	6.17521	1	1	1	1	0.133164	0.0991071	0	0	9.03039	6.74193	7.02572	10.4447	10.9334	12.2762	12.5711	5.57327	4.94595	7.79743	23.8905	9.53295	7.53548	25.3248	10.1748	5.77504	6.72463	7.68872	12.4214	11.5518	8.45221	6.62471	5.12898
hsa-miR-553	-0.015148	6.52587	1	1	0.959007	1	0.133164	0.0255565	0	0	14.0643	14.3434	7.08833	9.40526	13.1466	13.1868	21.906	10.5669	14.9609	21.1579	11.7606	9.56243	18.7899	6.54205	10.133	11.0874	17.9938	17.3974	11.4153	15.0989	13.1793	8.81635	13.2816
hsa-miR-516b-5p	0.0151044	6.13064	1	1	1	1	0.133164	0.00656972	0	0	11.4255	12.865	9.25682	7.05939	8.77981	9.41752	8.26376	8.98373	14.4214	11.4	6.27924	6.39021	8.42025	6.68697	9.2407	10.8636	15.2698	9.8255	11.3899	12.4735	13.2274	2.30213	7.16341
hsa-miR-1252-5p	-0.0139529	5.27896	1	1	1	1	0.133164	0.0891787	0	0	7.43823	2.77588	4.62418	5.75545	2.25213	0.890974	7.65915	3.20071	6.89894	6.17913	1.74137	5.27987	6.89167	0.384334	1.79309	2.91043	2.76378	3.31077	2.09823	8.11163	3.75019	8.61914	7.13347
hsa-miR-615-5p	0.012931	5.89511	1	1	1	1	0.133164	0.074623	0	0	13.6802	6.63905	1.3307	7.00968	13.0161	7.53022	5.73132	9.92203	10.5864	16.9049	4.45831	7.41751	8.4821	6.7961	2.69322	6.93847	6.62287	4.43929	6.23544	9.79536	9.43495	10.8664	4.10512
hsa-miR-656-3p	0.0128426	6.54834	1	1	0.995906	1	0.133164	0.0222623	0	0	16.5033	14.3461	11.6035	11.6709	6.67311	18.9023	14.1586	15.6413	13.3814	9.51801	20.0629	12.7093	15.2867	10.1498	18.5705	11.1028	14.3104	17.4038	13.4771	2.48618	13.1761	15.2772	14.3005
hsa-miR-3918	0.0118999	6.23036	1	1	1	1	0.133164	0.00861882	0	0	2.90299	12.9277	12.6376	11.5835	12.0162	12.2694	8.23724	11.5101	9.61864	11.3743	9.03641	9.53784	13.6495	8.84595	2.67642	10.9246	9.21521	10.9121	14.4817	10.6315	14.1683	6.63032	14.2856
hsa-miR-496	0.0113235	5.83134	1	1	1	1	0.133164	0.0691782	0	0	8.87808	7.83171	5.83978	11.4527	7.6637	4.67143	5.74637	3.94585	9.8255	10.5812	6.31669	9.49677	6.73903	3.86271	2.69704	15.6211	12.6406	12.9683	4.17488	3.43776	6.57523	7.65217	4.1037
hsa-miR-494-5p	-0.00991515	5.36052	1	1	1	1	0.133164	0.0232541	0	0	3.93203	5.21948	1.2867	9.08226	6.52683	5.66393	2.37256	4.04647	2.02489	4.3415	6.38817	8.40177	5.97423	2.53913	6.51117	2.93599	3.99998	7.56715	5.18127	6.24695	6.62073	1.17398	3.07655
hsa-miR-3615	-0.00561668	6.38109	1	1	0.990605	1	0.133164	0.00208068	0	0	9.11454	14.2541	12.6857	10.5018	9.89286	10.3453	15.9409	14.0114	8.77527	9.5498	9.01586	10.5979	10.106	10.2376	12.0265	12.2894	19.1129	15.2234	8.31715	8.79231	15.102	10.9495	15.3098
hsa-miR-4431	-0.00480522	6.1913	1	1	1	1	0.133164	0.0371917	0	0	7.82496	10.4564	7.03046	11.5745	12.0106	7.50419	14.2935	11.5267	9.63902	9.58915	5.3519	8.48776	11.0329	2.32885	9.23383	14.6925	11.6486	8.76228	8.30764	7.01249	8.45151	18.4073	18.3485
hsa-miR-548b-3p	-0.00407946	6.01713	1	1	1	1	0.133164	0.00208068	0	0	6.5493	9.14493	9.23146	7.03855	9.83616	8.47288	10.8922	9.87809	7.34845	6.93051	12.7833	10.5605	4.08059	11.9582	13.9703	10.7886	2.93474	6.59677	8.29815	8.85793	9.42195	7.67831	7.15999
hsa-miR-370-3p	0.00373843	7.17387	1	1	1	1	0.133164	0.0637118	0	0	19.3022	27.246	15.1397	22.0676	18.6527	25.4666	25.026	14.5962	21.572	21.8359	14.4242	14.8648	33.2667	17.7651	16.6022	17.9567	32.173	25.0697	23.8322	29.355	17.8599	30.4984	19.4177
hsa-miR-219b-3p	0.000928756	5.6404	1	1	1	1	0.133164	0.0463731	0	0	4.00993	4.10049	5.80317	9.17155	5.49958	5.63998	9.28945	6.56272	6.71581	10.6392	6.34381	4.26545	3.2655	2.45525	7.42022	14.2066	11.3142	4.41431	6.22217	3.45884	3.72613	4.42077	6.13184
